# Supplementary material for: Transcriptome Analyses Reveal Systematic Molecular Pathology After Optic Nerve Crush
Source: Front Cell Neurosci. 2022 Jan 10;15:800154. doi: 10.3389/fncel.2021.800154 (PMC8784559; doi:10.3389/fncel.2021.800154)
Supplement: Supplementary Table S1 — GO terms of each module. [file Table_1.xlsx]

## Sheet: Sheet1
Table S1. GO terms of each module.
M1(mediumpurple3 )	Nucleoside phosphate metabolism, Eye development, Cell cycle
Category	Term	Count	%	PValue	Genes	List Total	Pop Hits	Pop Total	Fold Enrichment	Bonferroni	Benjamini	FDR
GOTERM_BP_FAT	GO:0009205~purine ribonucleoside triphosphate metabolic process	5	13.1579	0.00085047	Bdnf, Ldha, Hif1A, Hk2, Impdh1	35	226	17911	11.3217	0.762171	0.762171	1.42364
GOTERM_BP_FAT	GO:0009199~ribonucleoside triphosphate metabolic process	5	13.1579	0.000952649	Bdnf, Ldha, Hif1A, Hk2, Impdh1	35	233	17911	10.9816	0.79988	0.552652	1.5934
GOTERM_BP_FAT	GO:0009144~purine nucleoside triphosphate metabolic process	5	13.1579	0.000983366	Bdnf, Ldha, Hif1A, Hk2, Impdh1	35	235	17911	10.8881	0.810001	0.425112	1.64437
GOTERM_BP_FAT	GO:0009167~purine ribonucleoside monophosphate metabolic process	5	13.1579	0.000998984	Bdnf, Ldha, Hif1A, Hk2, Impdh1	35	236	17911	10.842	0.81495	0.344123	1.67028
GOTERM_BP_FAT	GO:0009126~purine nucleoside monophosphate metabolic process	5	13.1579	0.00101478	Bdnf, Ldha, Hif1A, Hk2, Impdh1	35	237	17911	10.7963	0.819822	0.290193	1.69648
GOTERM_BP_FAT	GO:0009161~ribonucleoside monophosphate metabolic process	5	13.1579	0.00120029	Bdnf, Ldha, Hif1A, Hk2, Impdh1	35	248	17911	10.3174	0.868311	0.286723	2.00368
GOTERM_BP_FAT	GO:0009123~nucleoside monophosphate metabolic process	5	13.1579	0.00134936	Bdnf, Ldha, Hif1A, Hk2, Impdh1	35	256	17911	9.99498	0.89764	0.277912	2.24986
GOTERM_BP_FAT	GO:0009141~nucleoside triphosphate metabolic process	5	13.1579	0.00140846	Bdnf, Ldha, Hif1A, Hk2, Impdh1	35	259	17911	9.87921	0.907371	0.257249	2.3473
GOTERM_BP_FAT	GO:0044282~small molecule catabolic process	5	13.1579	0.0017084	Bcat1, Ldha, Got1, Arg2, Mtmr7	35	273	17911	9.37258	0.944214	0.274354	2.84044
GOTERM_BP_FAT	GO:1903047~mitotic cell cycle process	7	18.4211	0.00186645	Bcat1, Dync1Li1, Spc25, Ccsap, Btc, Camk2D, Myb	35	702	17911	5.10285	0.957298	0.270467	3.09935
GOTERM_BP_FAT	GO:0048593~camera-type eye morphogenesis	4	10.5263	0.00202424	Hif1A, Atp8A2, Slc4A7, Rorb	35	133	17911	15.3908	0.9673	0.267244	3.35718
GOTERM_BP_FAT	GO:0046128~purine ribonucleoside metabolic process	5	13.1579	0.0021027	Bdnf, Ldha, Hif1A, Hk2, Impdh1	35	289	17911	8.85368	0.971364	0.25628	3.48514
GOTERM_BP_FAT	GO:0042278~purine nucleoside metabolic process	5	13.1579	0.00221034	Bdnf, Ldha, Hif1A, Hk2, Impdh1	35	293	17911	8.73281	0.976131	0.24973	3.66045
GOTERM_BP_FAT	GO:0009119~ribonucleoside metabolic process	5	13.1579	0.00280631	Bdnf, Ldha, Hif1A, Hk2, Impdh1	35	313	17911	8.17481	0.991294	0.287401	4.62561
GOTERM_BP_FAT	GO:0000278~mitotic cell cycle	7	18.4211	0.00330917	Bcat1, Dync1Li1, Spc25, Ccsap, Btc, Camk2D, Myb	35	787	17911	4.55172	0.996284	0.311341	5.43291
GOTERM_BP_FAT	GO:0019752~carboxylic acid metabolic process	7	18.4211	0.00339321	Bcat1, Ldha, Hif1A, Got1, Arg2, Prkab1, Hk2	35	791	17911	4.5287	0.996777	0.301341	5.56721
GOTERM_BP_FAT	GO:0009116~nucleoside metabolic process	5	13.1579	0.00350461	Bdnf, Ldha, Hif1A, Hk2, Impdh1	35	333	17911	7.68383	0.997331	0.294324	5.74493
GOTERM_BP_FAT	GO:0043436~oxoacid metabolic process	7	18.4211	0.00352228	Bcat1, Ldha, Hif1A, Got1, Arg2, Prkab1, Hk2	35	797	17911	4.4946	0.99741	0.281719	5.77309
GOTERM_BP_FAT	GO:0030182~neuron differentiation	9	23.6842	0.00359942	Bdnf, Nptx1, Hif1A, Ccsap, Nanos1, Mmd, Atp8A2, Slc4A7, Rorb	35	1379	17911	3.33987	0.997727	0.27411	5.89594
GOTERM_BP_FAT	GO:0051301~cell division	6	15.7895	0.00368315	Dync1Li1, Spc25, Pard6B, Ccsap, Btc, Myb	35	554	17911	5.54234	0.998028	0.267603	6.02913
GOTERM_BP_FAT	GO:0022402~cell cycle process	8	21.0526	0.00421345	Bcat1, Dync1Li1, Spc25, Ccsap, Btc, Camk2D, Myb, Suv39H2	35	1109	17911	3.69156	0.999197	0.2878	6.8685
GOTERM_BP_FAT	GO:1901657~glycosyl compound metabolic process	5	13.1579	0.00431334	Bdnf, Ldha, Hif1A, Hk2, Impdh1	35	353	17911	7.24848	0.999322	0.282273	7.02581
GOTERM_BP_FAT	GO:0048592~eye morphogenesis	4	10.5263	0.00432227	Hif1A, Atp8A2, Slc4A7, Rorb	35	174	17911	11.7642	0.999332	0.272328	7.03987
GOTERM_BP_FAT	GO:0060041~retina development in camera-type eye	4	10.5263	0.00453349	Hif1A, Atp8A2, Slc4A7, Rorb	35	177	17911	11.5648	0.999533	0.273546	7.37165
GOTERM_BP_FAT	GO:0007049~cell cycle	9	23.6842	0.00469116	Bcat1, Dync1Li1, Spc25, Pard6B, Ccsap, Btc, Camk2D, Myb, Suv39H2	35	1440	17911	3.19839	0.999643	0.272028	7.61857
GOTERM_BP_FAT	GO:0006082~organic acid metabolic process	7	18.4211	0.00564908	Bcat1, Ldha, Hif1A, Got1, Arg2, Prkab1, Hk2	35	878	17911	4.07995	0.99993	0.307741	9.10559
GOTERM_BP_FAT	GO:0051049~regulation of transport	10	26.3158	0.00581917	Hif1A, Cadm1, Tbc1D8, Arg2, Cabp1, Camk2D, Atp8A2, Hk2, Glmn, Nsf	35	1828	17911	2.79947	0.999947	0.305712	9.36727
GOTERM_BP_FAT	GO:0048699~generation of neurons	9	23.6842	0.00665044	Bdnf, Nptx1, Hif1A, Ccsap, Nanos1, Mmd, Atp8A2, Slc4A7, Rorb	35	1526	17911	3.01814	0.999987	0.331197	10.6359
GOTERM_BP_FAT	GO:0060042~retina morphogenesis in camera-type eye	3	7.89474	0.00675055	Atp8A2, Slc4A7, Rorb	35	65	17911	23.6189	0.999989	0.325822	10.7876
GOTERM_BP_FAT	GO:0046034~ATP metabolic process	4	10.5263	0.00708714	Bdnf, Ldha, Hif1A, Hk2	35	208	17911	9.84121	0.999994	0.329807	11.2957
GOTERM_BP_FAT	GO:0003407~neural retina development	3	7.89474	0.00715873	Atp8A2, Slc4A7, Rorb	35	67	17911	22.9139	0.999995	0.32376	11.4035
GOTERM_BP_FAT	GO:0007399~nervous system development	11	28.9474	0.00749739	Bdnf, Nptx1, Hif1A, Cadm1, Ccsap, Nanos1, Mmd, Atp8A2, Glmn, Slc4A7, Rorb	35	2261	17911	2.48968	0.999997	0.327651	11.9114
GOTERM_BP_FAT	GO:0007346~regulation of mitotic cell cycle	5	13.1579	0.00792662	Bcat1, Dync1Li1, Ccsap, Btc, Camk2D	35	420	17911	6.09218	0.999999	0.334405	12.5512
GOTERM_BP_FAT	GO:0006532~aspartate biosynthetic process	2	5.26316	0.00945646	Bcat1, Got1	35	5	17911	204.697	1	0.376071	14.7962
GOTERM_BP_FAT	GO:0009150~purine ribonucleotide metabolic process	5	13.1579	0.00981914	Bdnf, Ldha, Hif1A, Hk2, Impdh1	35	447	17911	5.72419	1	0.378676	15.3204
M2 (orange)	Blood vessel development, Response to stimulus (external and endogenous), Immune response, Leukocyte activation and migration
Category	Term	Count	%	PValue	Genes	List Total	Pop Hits	Pop Total	Fold Enrichment	Bonferroni	Benjamini	FDR
GOTERM_BP_FAT	GO:0006952~defense response	83	20.2439	2.18e-17	Rnasel, Apobec1, Aif1, Ly86, Pparg, Ly9, Cxcr3, Scgb1A1, Mmp2, Tlr7, C1Qc, Ednra, Casp6, Ptgis, Htra1, Aoah, Gata3, Trim6, Vnn1, Stk39, Cfi, Spon2, Klrd1, Il1A, Egfr, Ciita, Pik3Cg, Ptger4, Prg2, Gal, Dapk1, C1Qa, Cd84, Stom, Ifnar2, C1Qb, Cd37, Cd36, Serpinf1, Tnfaip8, Prcp, Adam17, H2-Aa, Trem2, Aoc3, Frk, Unc93B1, Ccl8, Cd74, Itgax, C1Qtnf3, Naip5, Tspan32, Cnr2, Nr1H4, Csf1R, Tyrobp, Cd28, B4…	366	1481	17911	2.7426	1.14e-13	1.14e-13	4.17e-14
GOTERM_BP_FAT	GO:0007155~cell adhesion	82	20	4.55e-15	Aif1, Igfbp7, Postn, Ly9, Scgb1A1, Mmp2, Epcam, Cd48, Wisp2, Cdkn2A, Wwp1, Gata3, Fap, Vnn1, Spon2, Boc, Ebi3, Egfr, Ptger4, Cd3D, Efnb1, Pcdh7, Mmp14, Bcl2L11, Thy1, Cd84, Cd36, Adam17, H2-Aa, Col1A1, Cntn3, Aoc3, Cyp1B1, Snx5, Col3A1, Itgb5, Il7R, Cd74, Smoc2, Anxa9, Itgax, Wdpcp, Icos, C1Qtnf1, Tspan32, Acan, Col6A1, Cd22, Gpnmb, Col8A1, Lamb1, Thbs2, Clec2I, Cd28, Thbs4, B4Galt1, H2-M3, Fbn1,…	366	1583	17911	2.53496	2.38e-11	1.19e-11	8.7e-12
GOTERM_BP_FAT	GO:0022610~biological adhesion	82	20	6.94e-15	Aif1, Igfbp7, Postn, Ly9, Scgb1A1, Mmp2, Epcam, Cd48, Wisp2, Cdkn2A, Wwp1, Gata3, Fap, Vnn1, Spon2, Boc, Ebi3, Egfr, Ptger4, Cd3D, Efnb1, Pcdh7, Mmp14, Bcl2L11, Thy1, Cd84, Cd36, Adam17, H2-Aa, Col1A1, Cntn3, Aoc3, Cyp1B1, Snx5, Col3A1, Itgb5, Il7R, Cd74, Smoc2, Anxa9, Itgax, Wdpcp, Icos, C1Qtnf1, Tspan32, Acan, Col6A1, Cd22, Gpnmb, Col8A1, Lamb1, Thbs2, Clec2I, Cd28, Thbs4, B4Galt1, H2-M3, Fbn1,…	366	1595	17911	2.51589	3.6e-11	1.2e-11	1.32e-11
GOTERM_BP_FAT	GO:0072359~circulatory system development	64	15.6098	1.3e-14	Sat1, Nrp1, Htatip2, Pparg, Anpep, Cxcr3, Enpep, Mmp2, Ednra, Ptgis, Gata6, Gata3, Fap, Tmem100, Loxl1, Il1A, Egfr, Pik3Cg, Ptger4, Mical2, Mmp14, Thy1, Cd36, Serpinf1, Six1, Col1A2, Prcp, Pdgfrb, Col1A1, Cyp1B1, Col3A1, Bicc1, Dcn, Wdpcp, Lyl1, Acan, Col8A1, Pcsk5, Thbs2, Thbs4, Nox4, B4Galt1, Klf5, Fbn1, Tgfbr2, Ccdc80, Igf1, Hgf, Snai2, Fzd4, Foxp1, Col5A1, Lama4, Cybb, Col14A1, Srpx2, Meox2, …	366	1062	17911	2.94913	6.8e-11	1.7e-11	2.48e-11
GOTERM_BP_FAT	GO:0072358~cardiovascular system development	64	15.6098	1.3e-14	Sat1, Nrp1, Htatip2, Pparg, Anpep, Cxcr3, Enpep, Mmp2, Ednra, Ptgis, Gata6, Gata3, Fap, Tmem100, Loxl1, Il1A, Egfr, Pik3Cg, Ptger4, Mical2, Mmp14, Thy1, Cd36, Serpinf1, Six1, Col1A2, Prcp, Pdgfrb, Col1A1, Cyp1B1, Col3A1, Bicc1, Dcn, Wdpcp, Lyl1, Acan, Col8A1, Pcsk5, Thbs2, Thbs4, Nox4, B4Galt1, Klf5, Fbn1, Tgfbr2, Ccdc80, Igf1, Hgf, Snai2, Fzd4, Foxp1, Col5A1, Lama4, Cybb, Col14A1, Srpx2, Meox2, …	366	1062	17911	2.94913	6.8e-11	1.7e-11	2.48e-11
GOTERM_BP_FAT	GO:0001568~blood vessel development	47	11.4634	9.96e-14	Sat1, Nrp1, Cyp1B1, Htatip2, Col3A1, Anpep, Dcn, Cxcr3, Enpep, Mmp2, Ednra, Ptgis, Gata6, Lyl1, Fap, Tmem100, Col8A1, Thbs2, Pcsk5, Loxl1, Il1A, Thbs4, B4Galt1, Pik3Cg, Klf5, Ptger4, Tgfbr2, Ccdc80, Hgf, Mmp14, Fzd4, Col5A1, Thy1, Cybb, Lama4, Cd36, Meox2, Srpx2, Serpinf1, Stab1, Six1, Col1A2, Tbxa2R, Prcp, Pdgfrb, Col1A1, Clec14A	366	641	17911	3.58822	5.21e-10	1.04e-10	1.9e-10
GOTERM_BP_FAT	GO:0001816~cytokine production	46	11.2195	1.01e-13	Cyp1B1, Panx1, Lum, Pparg, Unc93B1, Postn, Abca1, Ly9, Cxcr3, Sidt2, Tlr7, Scgb1A1, Cd74, C1Qtnf3, Gata6, Trim6, Gata3, Rnf128, Gpnmb, Spon2, Pcsk5, Nr1H4, Il1A, Csf1R, Clec2I, Cd28, Lpl, Lipa, Ptger4, H2-M3, Prg2, Cd276, Hgf, Snai2, Anxa4, Foxp1, Cd84, Cybb, Cd36, Tnfaip8, Irf8, Fabp4, Adam17, Mertk, Htr2B, F2R	366	616	17911	3.6544	5.29e-10	8.82e-11	1.93e-10
GOTERM_BP_FAT	GO:0001944~vasculature development	48	11.7073	1.77e-13	Sat1, Nrp1, Cyp1B1, Htatip2, Col3A1, Anpep, Dcn, Cxcr3, Enpep, Mmp2, Ednra, Ptgis, Gata6, Lyl1, Fap, Tmem100, Col8A1, Thbs2, Pcsk5, Loxl1, Il1A, Thbs4, B4Galt1, Pik3Cg, Klf5, Ptger4, Tgfbr2, Ccdc80, Igf1, Hgf, Mmp14, Fzd4, Col5A1, Thy1, Cybb, Lama4, Cd36, Meox2, Srpx2, Serpinf1, Stab1, Six1, Col1A2, Tbxa2R, Prcp, Pdgfrb, Col1A1, Clec14A	366	677	17911	3.4697	9.25e-10	1.32e-10	3.38e-10
GOTERM_BP_FAT	GO:0002682~regulation of immune system process	67	16.3415	6.28e-13	Lmo2, Aif1, Pparg, Cxcr3, Scgb1A1, Mmp2, C1Qc, Tlr7, Ednra, Cd48, Cdkn2A, Htra1, Gata3, Trim6, Vnn1, Cfi, Spon2, Il1A, Ptger4, Stap1, Mpp1, Efnb1, Rcor1, Mmp14, Gal, Thy1, Hcst, Cd84, Stom, C1Qa, C1Qb, Cd37, Cd36, Adam17, H2-Aa, Trem2, Aoc3, Col3A1, Unc93B1, Gcsam, Il7R, Cd74, Plcl2, Icos, Tspan32, Cnr2, Gpnmb, Nr1H4, Csf1R, Clec2I, Tyrobp, Cd28, Thbs4, H2-M3, Fbn1, Tgfbr2, Cd276, Igf1, H2-Ab1, S…	366	1249	17911	2.62513	3.29e-09	4.11e-10	1.2e-09
GOTERM_BP_FAT	GO:0051240~positive regulation of multicellular organismal process	76	18.5366	4.37e-12	Scpep1, Nrp1, Aif1, Pparg, Gdf5, Postn, Cxcr3, Ly9, Sidt2, Tlr7, Ednra, Casp6, Cdkn2A, Ptgis, Gata6, Gata3, Trim6, Vnn1, Tmem100, Spon2, Il1A, Egfr, Socs2, Ptger4, Rcor1, Enc1, Prg2, Pkdcc, Mmp14, Gal, Cd84, Man2A1, Cd36, Serpinf1, Grn, Six1, Adam17, H2-Aa, Pdgfrb, Col1A1, Cyp1B1, Panx1, Lum, Unc93B1, Il7R, Cd74, C1Qtnf3, C1Qtnf1, Fbn2, Thbs2, Foxd1, Nr1H4, Csf1R, Cd28, B4Galt1, Lpl, H2-M3, Tgfbr…	366	1596	17911	2.33034	2.29e-08	2.54e-09	8.36e-09
GOTERM_BP_FAT	GO:0032101~regulation of response to external stimulus	49	11.9512	4.56e-12	Nrp1, Il16, Plxna2, Aif1, Ly86, Pparg, Cxcr3, Scgb1A1, Ednra, Ptgis, Htra1, Gata3, Trim6, Aoah, Stk39, Pik3Cg, Egfr, Ptger4, Stap1, Mpp1, Cd84, Stom, Cd37, Cd36, Serpinf1, Pdgfrb, Adam17, Aoc3, Plxnc1, Ccl8, Cd74, C1Qtnf3, C1Qtnf1, Cnr2, Tspan32, Nr1H4, Cd28, Thbs4, Tgfbr2, Cd276, Stab2, Hgf, Snai2, Foxp1, Cd180, Tbxa2R, Fabp4, Phldb2, F2R	366	769	17911	3.11823	2.39e-08	2.39e-09	8.72e-09
GOTERM_BP_FAT	GO:0006954~inflammatory response	43	10.4878	5.9e-12	Aif1, Ly86, Pparg, Ccl8, Cxcr3, Tlr7, Ednra, Casp6, Ptgis, C1Qtnf3, Gata3, Aoah, Naip5, Cnr2, Vnn1, Nr1H4, Il1A, Csf1R, Cd28, Egfr, Pik3Cg, Ciita, B4Galt1, Lipa, Ptger4, Cd276, Cd5L, Plgrkt, Hgf, Gal, Cd180, Cybb, Serpinf1, Cd300A, Stab1, Tbxa2R, Prcp, Fabp4, Adam17, Clec7A, Igfbp4, F2R, Aoc3	366	613	17911	3.43279	3.09e-08	2.81e-09	1.13e-08
GOTERM_BP_FAT	GO:0048514~blood vessel morphogenesis	40	9.7561	7.24e-12	Sat1, Nrp1, Cyp1B1, Htatip2, Col3A1, Anpep, Dcn, Enpep, Cxcr3, Mmp2, Ednra, Ptgis, Gata6, Fap, Tmem100, Col8A1, Thbs2, Il1A, Thbs4, Pik3Cg, Klf5, B4Galt1, Ptger4, Tgfbr2, Ccdc80, Hgf, Mmp14, Fzd4, Thy1, Cybb, Cd36, Meox2, Srpx2, Serpinf1, Stab1, Six1, Tbxa2R, Prcp, Pdgfrb, Clec14A	366	540	17911	3.62497	3.79e-08	3.16e-09	1.39e-08
GOTERM_BP_FAT	GO:0001525~angiogenesis	36	8.78049	8.14e-12	Sat1, Nrp1, Cyp1B1, Htatip2, Anpep, Enpep, Cxcr3, Dcn, Mmp2, Ednra, Ptgis, Gata6, Fap, Tmem100, Col8A1, Thbs2, Il1A, Thbs4, Pik3Cg, Klf5, B4Galt1, Tgfbr2, Ccdc80, Hgf, Mmp14, Thy1, Cybb, Cd36, Meox2, Srpx2, Serpinf1, Stab1, Tbxa2R, Prcp, Pdgfrb, Clec14A	366	444	17911	3.96788	4.26e-08	3.28e-09	1.56e-08
GOTERM_BP_FAT	GO:0051270~regulation of cellular component movement	51	12.439	1.15e-11	Nrp1, Plxna2, Aif1, Postn, Cxcr3, Mmp2, Ednra, Epcam, Gata3, Pdgfc, Il1A, Egfr, Mpp1, Stap1, Ptger4, Mmp14, Thy1, Serpinf1, Prcp, Pdgfrb, Adam17, Col1A1, Aoc3, Plxnc1, Cyp1B1, Col3A1, Gcsam, Dcn, Cd74, Wdpcp, Acan, Lamb1, Gpnmb, Csf1R, Thbs4, Arhgdib, B4Galt1, Nox4, Tgfbr2, Igf1, Hgf, Snai2, Foxp1, Lama4, Srpx2, Meox2, Cd300A, Cacna1C, Phldb2, Arap1, F2R	366	846	17911	2.95011	6.03e-08	4.31e-09	2.2e-08
GOTERM_BP_FAT	GO:0048584~positive regulation of response to stimulus	82	20	1.18e-11	F2Rl2, Rnasel, Nrp1, Il16, Aif1, Ly86, Gdf5, Cxcr3, Sidt2, Mmp2, Tlr7, C1Qc, Ednra, Srpx, Cdkn2A, Ptgis, Gata6, Gata3, Trim6, Pdgfc, Cfi, Spon2, Il1A, Egfr, Pik3Cg, Ptger4, Stap1, Bcl2L11, Thy1, Hcst, Cd84, C1Qa, C1Qb, Grb10, Cd36, Adam17, Pdgfrb, Nrk, Col1A1, Trem2, Aoc3, Cyp1B1, Col3A1, Gpr65, Unc93B1, Ccl8, Gcsam, Dcn, Cd74, Rragc, Plcl2, C1Qtnf3, C1Qtnf1, Gpnmb, Foxd1, Nr1H4, Csf1R, Clec2I, C…	366	1834	17911	2.18803	6.2e-08	4.13e-09	2.26e-08
GOTERM_BP_FAT	GO:0010033~response to organic substance	113	27.561	1.26e-11	Adcy3, Aspn, Rnasel, Apobec1, Adcy7, Lmo2, Aif1, Gdf5, Postn, Mylip, Sidt2, Mmp2, Cdkn2A, Ptgis, Gata6, Htra1, Gata3, H2Afz, Pdgfc, Spon2, Il1A, Egfr, Ciita, Pik3Cg, Socs2, Stap1, Cyp26A1, Cdo1, Grb10, Cd36, Serpinf1, Col1A2, Pdgfrb, Col1A1, Cyp1B1, Panx1, Ccl8, Itgb5, Chek2, Abca1, Cd74, Rragc, Slc29A1, Cnr2, Nr1H4, Csf1R, Klf5, Mrc1, Dnmt3A, Lpl, Tgfbr2, Hgf, Col16A1, Foxp1, Abcg1, P2Rx4, Ucp2,…	366	2972	17911	1.86067	6.62e-08	4.14e-09	2.42e-08
GOTERM_BP_FAT	GO:0001817~regulation of cytokine production	40	9.7561	2.7e-11	Cyp1B1, Panx1, Lum, Pparg, Unc93B1, Postn, Ly9, Sidt2, Tlr7, Scgb1A1, Cd74, C1Qtnf3, Gata6, Trim6, Gata3, Rnf128, Gpnmb, Spon2, Nr1H4, Il1A, Csf1R, Clec2I, Cd28, Lpl, Ptger4, H2-M3, Prg2, Cd276, Hgf, Snai2, Anxa4, Foxp1, Cd84, Cybb, Cd36, Irf8, Adam17, Mertk, Htr2B, F2R	366	564	17911	3.47072	1.41e-07	8.3e-09	5.16e-08
GOTERM_BP_FAT	GO:0002684~positive regulation of immune system process	48	11.7073	2.88e-11	Aif1, Unc93B1, Gcsam, Il7R, Tlr7, C1Qc, Mmp2, Cd74, Ednra, Plcl2, Trim6, Gata3, Icos, Vnn1, Cfi, Spon2, Nr1H4, Il1A, Csf1R, Thbs4, Clec2I, Cd28, Stap1, Ptger4, H2-M3, Efnb1, Rcor1, Tgfbr2, Cd276, Igf1, H2-Ab1, Mmp14, Foxp1, Cd180, Thy1, Cd84, C1Qa, C1Qb, Cd37, Cd36, Cd300A, Adam17, H2-Aa, Cd79B, Clec7A, Trem2, H2-Dma, Aoc3	366	782	17911	3.00382	1.51e-07	8.38e-09	5.51e-08
GOTERM_BP_FAT	GO:0040011~locomotion	72	17.561	3.22e-11	Adcy3, Nrp1, Il16, Aif1, Plxna2, Postn, Cxcr3, Enpep, Insl6, Mmp2, Epcam, Ednra, Gata3, Fap, Gpc6, Pdgfc, Boc, Il1A, Egfr, Pik3Cg, Ptger4, Stap1, Mpp1, Efnb1, Mmp14, Ptpro, Thy1, Serpinf1, Six1, Prcp, Adam17, Pdgfrb, Col1A1, Ext1, Aoc3, Plxnc1, Cyp1B1, Col3A1, Ccl8, Gcsam, Dcn, Cd74, Wdpcp, Cnr2, Acan, B3Gnt2, Gpnmb, Lamb1, Foxd1, Csf1R, Arhgdib, Thbs4, Nox4, B4Galt1, Tgfbr2, Ccdc80, Igf1, Plgrkt…	366	1529	17911	2.30443	1.68e-07	8.87e-09	6.15e-08
GOTERM_BP_FAT	GO:0040012~regulation of locomotion	49	11.9512	4.15e-11	Nrp1, Il16, Plxna2, Aif1, Postn, Cxcr3, Mmp2, Ednra, Epcam, Gata3, Pdgfc, Il1A, Egfr, Stap1, Ptger4, Mpp1, Mmp14, Thy1, Serpinf1, Prcp, Pdgfrb, Adam17, Col1A1, Aoc3, Plxnc1, Cyp1B1, Col3A1, Gcsam, Dcn, Cd74, Wdpcp, Acan, Lamb1, Gpnmb, Csf1R, Thbs4, Arhgdib, Nox4, Tgfbr2, Igf1, Hgf, Snai2, Foxp1, Lama4, Meox2, Srpx2, Cd300A, Phldb2, F2R	366	819	17911	2.92786	2.17e-07	1.09e-08	7.94e-08
GOTERM_BP_FAT	GO:0030334~regulation of cell migration	46	11.2195	5.9e-11	Plxnc1, Cyp1B1, Aif1, Plxna2, Col3A1, Gcsam, Postn, Dcn, Cxcr3, Mmp2, Cd74, Ednra, Wdpcp, Gata3, Acan, Pdgfc, Gpnmb, Lamb1, Il1A, Thbs4, Csf1R, Arhgdib, Nox4, Egfr, Mpp1, Stap1, Ptger4, Tgfbr2, Igf1, Hgf, Snai2, Mmp14, Foxp1, Thy1, Lama4, Meox2, Srpx2, Serpinf1, Cd300A, Prcp, Pdgfrb, Adam17, Col1A1, Phldb2, F2R, Aoc3	366	742	17911	3.03384	3.09e-07	1.47e-08	1.13e-07
GOTERM_BP_FAT	GO:0009605~response to external stimulus	93	22.6829	8e-11	Rnasel, Nrp1, Apobec1, Il16, Aif1, Plxna2, Ly86, Pparg, Fstl1, Postn, Cxcr3, Scgb1A1, Mmp2, Tlr7, Ednra, Ptgis, Htra1, Aoah, Gata3, Trim6, Stk39, Spon2, Boc, Loxl1, Egfr, Pik3Cg, Mpp1, Ptger4, Stap1, Efnb1, Prg2, Mmp14, Ptpro, Bcl2L11, Cd84, Stom, Ifnar2, Cd37, Cd36, Serpinf1, Tnfaip8, Adam17, Pdgfrb, Col1A1, Ext1, Trem2, Aoc3, Plxnc1, Col3A1, Unc93B1, Ccl8, Abca1, Dcn, Cd74, Rragc, Itgax, C1Qtnf…	366	2301	17911	1.9779	4.19e-07	1.9e-08	1.53e-07
GOTERM_BP_FAT	GO:0001775~cell activation	52	12.6829	9.09e-11	Aif1, Ly9, Tlr7, Scgb1A1, Cd48, Cdkn2A, Wwp1, Gata3, Vnn1, Ebi3, Egfr, Stap1, Ptger4, Cd3D, Efnb1, Gal, Mmp14, Thy1, Cd84, Cd37, Adam17, H2-Aa, Pdgfrb, Il7R, Cd74, Plcl2, Itgax, Lyl1, Icos, C1Qtnf1, Cnr2, Tspan32, Entpd1, Gpnmb, Clec2I, Cd28, Blnk, Tyrobp, H2-M3, Tgfbr2, Cd276, Igf1, H2-Ab1, Slamf7, Foxp1, Cd180, Cd300A, Cd79B, Clec7A, Mertk, H2-Dma, F2R	366	926	17911	2.74809	4.76e-07	2.07e-08	1.74e-07
GOTERM_BP_FAT	GO:0070887~cellular response to chemical stimulus	101	24.6341	9.55e-11	Adcy3, Aspn, Rnasel, Apobec1, Adcy7, Il16, Lmo2, Aif1, Gdf5, Postn, Mmp2, Cdkn2A, Ptgis, Gata6, Htra1, Gata3, H2Afz, Vnn1, Pdgfc, Rnf149, Spon2, Il1A, Zfp277, Egfr, Ciita, Pik3Cg, Stap1, Socs2, Cyp26A1, Ptpro, Pycr1, Grb10, Cd36, Serpinf1, Col1A2, Pdgfrb, Col1A1, Slc40A1, Cyp1B1, Ccl8, Itgb5, Chek2, Abca1, Cd74, Rragc, Slc29A1, Cnr2, Nr1H4, Csf1R, Klf5, Mrc1, Dnmt3A, Tgfbr2, Hgf, Col16A1, Foxp1, …	366	2607	17911	1.89592	5e-07	2.08e-08	1.83e-07
GOTERM_BP_FAT	GO:2000145~regulation of cell motility	47	11.4634	9.79e-11	Plxnc1, Cyp1B1, Aif1, Plxna2, Col3A1, Gcsam, Postn, Dcn, Cxcr3, Mmp2, Cd74, Ednra, Epcam, Wdpcp, Gata3, Acan, Pdgfc, Gpnmb, Lamb1, Il1A, Thbs4, Csf1R, Arhgdib, Nox4, Egfr, Mpp1, Stap1, Ptger4, Tgfbr2, Igf1, Hgf, Snai2, Mmp14, Foxp1, Thy1, Lama4, Meox2, Srpx2, Serpinf1, Cd300A, Prcp, Pdgfrb, Adam17, Col1A1, Phldb2, F2R, Aoc3	366	782	17911	2.94124	5.13e-07	2.05e-08	1.87e-07
GOTERM_BP_FAT	GO:2000026~regulation of multicellular organismal development	81	19.7561	1.28e-10	Aspn, Nrp1, Htatip2, Lmo2, Plxna2, Pparg, Gdf5, Cxcr3, C1Qc, Ednra, Casp6, Cdkn2A, Ptgis, Gata6, Gata3, Vnn1, Tmem100, Boc, Il1A, Egfr, Socs2, Ptger4, Stap1, Rcor1, Enc1, Pkdcc, Mmp14, Gal, Thy1, Man2A1, Cd36, Serpinf1, Grn, Six1, Adam17, H2-Aa, Pdgfrb, Nrk, Col1A1, Plxnc1, Cyp1B1, Col3A1, Dcn, Il7R, Cd74, Wdpcp, Fbn2, Thbs2, Foxd1, Nr1H4, Csf1R, Clec2I, Arhgdib, Tyrobp, Cd28, Thbs4, B4Galt1, H2-…	366	1888	17911	2.09953	6.7e-07	2.58e-08	2.45e-07
GOTERM_BP_FAT	GO:0048870~cell motility	65	15.8537	1.47e-10	Adcy3, Nrp1, Il16, Plxna2, Aif1, Postn, Cxcr3, Enpep, Insl6, Mmp2, Ednra, Epcam, Gata3, Fap, Gpc6, Pdgfc, Il1A, Egfr, Ptger4, Stap1, Mpp1, Efnb1, Mmp14, Ptpro, Thy1, Serpinf1, Six1, Prcp, Adam17, Pdgfrb, Col1A1, Aoc3, Plxnc1, Cyp1B1, Col3A1, Ccl8, Gcsam, Dcn, Cd74, Wdpcp, Cnr2, Acan, Gpnmb, Lamb1, Csf1R, Arhgdib, Thbs4, Nox4, B4Galt1, Tgfbr2, Ccdc80, Igf1, Hgf, Snai2, Foxp1, Col5A1, Lama4, Srpx2,…	366	1348	17911	2.35973	7.69e-07	2.85e-08	2.81e-07
GOTERM_BP_FAT	GO:0051674~localization of cell	65	15.8537	1.47e-10	Adcy3, Nrp1, Il16, Plxna2, Aif1, Postn, Cxcr3, Enpep, Insl6, Mmp2, Ednra, Epcam, Gata3, Fap, Gpc6, Pdgfc, Il1A, Egfr, Ptger4, Stap1, Mpp1, Efnb1, Mmp14, Ptpro, Thy1, Serpinf1, Six1, Prcp, Adam17, Pdgfrb, Col1A1, Aoc3, Plxnc1, Cyp1B1, Col3A1, Ccl8, Gcsam, Dcn, Cd74, Wdpcp, Cnr2, Acan, Gpnmb, Lamb1, Csf1R, Arhgdib, Thbs4, Nox4, B4Galt1, Tgfbr2, Ccdc80, Igf1, Hgf, Snai2, Foxp1, Col5A1, Lama4, Srpx2,…	366	1348	17911	2.35973	7.69e-07	2.85e-08	2.81e-07
GOTERM_BP_FAT	GO:0051241~negative regulation of multicellular organismal process	59	14.3902	1.59e-10	Aspn, Nrp1, Lmo2, Lgmn, Pparg, Gdf5, Anpep, Mylip, C1Qc, Mmp2, Scgb1A1, Cdkn2A, Gata6, Gata3, Stk39, Il1A, Egfr, Ptger4, Stap1, Socs2, Prg2, Gal, Ptpro, Thy1, Cd84, Cd36, Serpinf1, Six1, Adam17, Col3A1, Apoc1, Dcn, Cd74, C1Qtnf3, C1Qtnf1, Rnf128, Gpnmb, Thbs2, Nr1H4, Hpgds, Clec2I, Arhgdib, Thbs4, H2-M3, Fbn1, Tgfbr2, Cd276, Igf1, Hgf, Snai2, Anxa4, Col5A2, Foxp1, Col5A1, P2Rx4, Meox2, Stab1, Mer…	366	1157	17911	2.4955	8.33e-07	2.97e-08	3.04e-07
GOTERM_BP_FAT	GO:0045321~leukocyte activation	47	11.4634	2.07e-10	Aif1, Ly9, Il7R, Tlr7, Scgb1A1, Cd74, Cd48, Plcl2, Cdkn2A, Itgax, Lyl1, Gata3, Icos, Wwp1, Cnr2, Tspan32, Vnn1, Gpnmb, Ebi3, Clec2I, Cd28, Tyrobp, Blnk, Cd3D, Stap1, Ptger4, H2-M3, Efnb1, Tgfbr2, Cd276, Igf1, H2-Ab1, Slamf7, Gal, Mmp14, Foxp1, Cd180, Thy1, Cd84, Cd37, Cd300A, Adam17, H2-Aa, Cd79B, Clec7A, Mertk, H2-Dma	366	800	17911	2.87506	1.09e-06	3.74e-08	3.97e-07
GOTERM_BP_FAT	GO:0048646~anatomical structure formation involved in morphogenesis	62	15.122	2.19e-10	Sat1, Nrp1, Htatip2, Plxna2, Anpep, Cxcr3, Enpep, Mmp2, Ednra, Ptgis, Gata6, Htra1, Gata3, Fap, Tmem100, Il1A, Pik3Cg, Mmp14, Bcl2L11, Thy1, Cd36, Serpinf1, Six1, Prcp, Adam17, Pdgfrb, Mfap2, Scgb3A1, Col1A1, Slc40A1, Cyp1B1, Itgb5, Ccl8, Dcn, Wdpcp, Col6A1, Fbn2, Col8A1, Lamb1, Thbs2, Foxd1, Thbs4, B4Galt1, Klf5, Tgfbr2, Ccdc80, Hgf, Snai2, Col5A2, Foxp1, Col5A1, Cybb, Srpx2, Meox2, Stab1, Meox1…	366	1263	17911	2.4023	1.15e-06	3.82e-08	4.19e-07
GOTERM_BP_FAT	GO:1901700~response to oxygen-containing compound	74	18.0488	2.57e-10	Adcy3, Rnasel, Apobec1, Adcy7, Aif1, Igfbp7, Ly86, Pparg, Postn, Sidt2, Scgb1A1, Mmp2, Ednra, Casp6, Cdkn2A, Gata3, Trim6, H2Afz, Pdgfc, Spon2, Loxl1, Zfp277, Egfr, Pik3Cg, Ptger4, Stap1, Socs2, Cyp26A1, Cdo1, Gal, Pycr1, Grb10, Cd36, Serpinf1, Grn, Igf2R, Col1A2, Adam17, Pdgfrb, Col1A1, Trem2, Cyp1B1, Panx1, Col3A1, Dcn, Chek2, Abca1, Rragc, Slc29A1, Rgs10, Cnr2, Col6A1, Nr1H4, Nox4, Klf5, Mrc1,…	366	1670	17911	2.16847	1.34e-06	4.34e-08	4.91e-07
GOTERM_BP_FAT	GO:0030155~regulation of cell adhesion	41	10	2.98e-10	Cyp1B1, Aif1, Postn, Il7R, Mmp2, Scgb1A1, Cd74, Epcam, Smoc2, Cdkn2A, Wdpcp, Gata3, C1Qtnf1, Icos, Vnn1, Gpnmb, Lamb1, Col8A1, Clec2I, Cd28, Ptger4, H2-M3, Efnb1, Tgfbr2, Cd276, Ccdc80, Igf1, Nid1, H2-Ab1, Col16A1, Snai2, Mmp14, Fzd4, Thy1, Lama4, Cd36, Cd300A, H2-Aa, Col1A1, H2-Dma, Phldb2	366	639	17911	3.13994	1.56e-06	4.87e-08	5.7e-07
GOTERM_BP_FAT	GO:0098602~single organism cell adhesion	46	11.2195	5.73e-10	Cyp1B1, Aif1, Itgb5, Postn, Ly9, Il7R, Scgb1A1, Cd74, Cd48, Epcam, Cdkn2A, Anxa9, Itgax, Gata3, C1Qtnf1, Icos, Wwp1, Tspan32, Vnn1, Gpnmb, Lamb1, Boc, Ebi3, Thbs4, Clec2I, Cd28, Egfr, Cd3D, Ptger4, H2-M3, Efnb1, Tgfbr2, Cd276, Ccdc80, Igf1, H2-Ab1, Fzd4, Foxp1, Thy1, Srpx2, Cd300A, Adam17, H2-Aa, Mertk, H2-Dma, Bmp5	366	796	17911	2.82803	3e-06	9.08e-08	1.09e-06
GOTERM_BP_FAT	GO:0016477~cell migration	59	14.3902	6.21e-10	Nrp1, Il16, Plxna2, Aif1, Postn, Cxcr3, Enpep, Mmp2, Ednra, Gpc6, Gata3, Fap, Pdgfc, Il1A, Egfr, Stap1, Ptger4, Mpp1, Efnb1, Mmp14, Ptpro, Thy1, Serpinf1, Six1, Prcp, Adam17, Pdgfrb, Col1A1, Aoc3, Cyp1B1, Col3A1, Ccl8, Gcsam, Dcn, Cd74, Wdpcp, Cnr2, Acan, Lamb1, Gpnmb, Csf1R, Thbs4, Arhgdib, Nox4, B4Galt1, Tgfbr2, Igf1, Hgf, Snai2, Foxp1, Col5A1, Srpx2, Meox2, Cd300A, Htr2B, Bambi, Phldb2, Clec14…	366	1199	17911	2.40808	3.25e-06	9.57e-08	1.19e-06
GOTERM_BP_FAT	GO:0071310~cellular response to organic substance	84	20.4878	1.71e-09	Adcy3, Aspn, Rnasel, Nrp1, Apobec1, Adcy7, Lmo2, Aif1, Igfbp7, Ly86, Pparg, Gdf5, Postn, Mmp2, Ptgis, Gata6, Htra1, Gata3, Trim6, H2Afz, Pdgfc, Tmem100, Spon2, Il1A, Egfr, Ciita, Pik3Cg, Socs2, Ptger4, Stap1, Cyp26A1, Dapk1, Ifnar2, Grb10, Bgn, Cd36, Serpinf1, Col1A2, Adam17, Pdgfrb, Col1A1, Ctsb, Trem2, Cyp1B1, Col3A1, Itgb5, Ccl8, Dcn, Chek2, Abca1, Cd74, Rragc, Slc29A1, Col6A1, Fbn2, Foxd1, Nr…	366	2103	17911	1.95469	8.93e-06	2.55e-07	3.26e-06
GOTERM_BP_FAT	GO:0006955~immune response	59	14.3902	1.76e-09	Aif1, Ly86, Pparg, Ly9, C1Qc, Tlr7, Mmp2, Cd48, Gata3, Trim6, Vnn1, Cfi, Spon2, Klrd1, Il1A, Ciita, Ptger4, Stap1, Prg2, Gzme, Dapk1, Thy1, Cd84, C1Qa, Ifnar2, C1Qb, Cd37, Cd36, Adam17, H2-Aa, Trem2, Frk, Col3A1, Unc93B1, Ccl8, Gcsam, Il7R, Cd74, Plcl2, Naip5, Nr1H4, Csf1R, Clec2I, Tyrobp, Cd28, Blnk, Mrc1, H2-M3, H2-Ab1, Slamf7, Foxp1, Cd180, Cybb, Cd300A, H2-Eb1, Irf8, Cd79B, Clec7A, H2-Dma	366	1233	17911	2.34168	9.24e-06	2.57e-07	3.37e-06
GOTERM_BP_FAT	GO:0016337~single organismal cell-cell adhesion	43	10.4878	1.86e-09	Cyp1B1, Aif1, Itgb5, Ly9, Il7R, Scgb1A1, Cd74, Cd48, Epcam, Cdkn2A, Anxa9, Itgax, Gata3, C1Qtnf1, Icos, Wwp1, Tspan32, Vnn1, Gpnmb, Lamb1, Boc, Ebi3, Thbs4, Clec2I, Cd28, Egfr, Cd3D, Ptger4, H2-M3, Efnb1, Tgfbr2, Cd276, Ccdc80, Igf1, H2-Ab1, Foxp1, Thy1, Srpx2, Cd300A, Adam17, H2-Aa, H2-Dma, Bmp5	366	738	17911	2.85135	9.72e-06	2.63e-07	3.55e-06
GOTERM_BP_FAT	GO:0001819~positive regulation of cytokine production	29	7.07317	2.89e-09	Cyp1B1, Panx1, Lum, Unc93B1, Postn, Ly9, Sidt2, Tlr7, Cd74, C1Qtnf3, Gata3, Trim6, Spon2, Il1A, Csf1R, Cd28, Lpl, Ptger4, H2-M3, Prg2, Cd276, Hgf, Cd84, Cybb, Cd36, Irf8, Adam17, Htr2B, F2R	366	371	17911	3.82528	1.51e-05	3.98e-07	5.52e-06
GOTERM_BP_FAT	GO:0007166~cell surface receptor signaling pathway	88	21.4634	3.05e-09	Aspn, Nrp1, Pear1, Plxna2, Lgmn, Ly86, Hexa, Pparg, Gdf5, Cxcr3, Sidt2, Adam5, Srpx, Gata6, Htra1, Gata3, Trim6, Pdgfc, Tmem100, Boc, Il1A, Egfr, Cd3G, Socs2, Stap1, Cd3D, Efnb1, Mmp14, Ptpro, Bcl2L11, Dapk1, Thy1, Ifnar2, Grb10, Cd37, Bgn, Cd36, Ror1, Col1A2, Adam17, Pdgfrb, Col1A1, Trem2, Frk, Plxnc1, Nkd2, Col3A1, Mknk2, Itgb5, Ccl8, Gcsam, Dcn, Bicc1, Cd74, Cpz, Plcl2, Slc29A1, Itgax, Wdpcp, …	366	2278	17911	1.89046	1.6e-05	4.1e-07	5.84e-06
GOTERM_BP_FAT	GO:0051094~positive regulation of developmental process	59	14.3902	3.16e-09	Nrp1, Pparg, Gdf5, Cxcr3, Ednra, Casp6, Ptgis, Cdkn2A, Gata6, Gata3, Vnn1, Tmem100, Boc, Il1A, Ptger4, Socs2, Rcor1, Enc1, Pkdcc, Gal, Cdo1, Mmp14, Man2A1, Cd36, Serpinf1, Grn, Six1, H2-Aa, Pdgfrb, Scgb3A1, Col1A1, Cyp1B1, Ccl8, Dcn, Il7R, Cd74, Fbn2, Thbs2, Foxd1, Nr1H4, Csf1R, Cd28, B4Galt1, H2-M3, Tgfbr2, Cd276, Igf1, Hgf, Foxp1, Foxp2, Cybb, Srpx2, Heyl, Tbxa2R, Bambi, H2-Dma, Syt17, Phldb2, …	366	1252	17911	2.30614	1.65e-05	4.13e-07	6.04e-06
GOTERM_BP_FAT	GO:1901701~cellular response to oxygen-containing compound	53	12.9268	3.72e-09	Adcy3, Rnasel, Apobec1, Adcy7, Aif1, Ly86, Pparg, Postn, Mmp2, Cdkn2A, H2Afz, Pdgfc, Spon2, Zfp277, Pik3Cg, Egfr, Stap1, Ptger4, Socs2, Cyp26A1, Pycr1, Grb10, Cd36, Serpinf1, Col1A2, Adam17, Col1A1, Trem2, Cyp1B1, Col3A1, Chek2, Abca1, Rragc, Slc29A1, Rgs10, Col6A1, Nr1H4, Mrc1, Klf5, Nox4, Dnmt3A, Igf1, Hgf, Col16A1, Snai2, Col5A2, Cd180, P2Rx4, Cybb, Ucp2, Irf8, Tbxa2R, Htr2B	366	1063	17911	2.43995	1.95e-05	4.75e-07	7.12e-06
GOTERM_BP_FAT	GO:0030198~extracellular matrix organization	22	5.36585	9.37e-09	B4Galt1, Cyp1B1, Lum, Col3A1, Eln, Ccdc80, Nid1, Postn, Nid2, Col5A2, Col5A1, Mmp11, Smoc2, Lama4, Col14A1, Cd36, Fap, Acan, Col1A2, Col1A1, Lamb1, Phldb2	366	228	17911	4.72201	4.9e-05	1.17e-06	1.79e-05
GOTERM_BP_FAT	GO:0043062~extracellular structure organization	22	5.36585	1.01e-08	B4Galt1, Cyp1B1, Lum, Col3A1, Eln, Ccdc80, Nid1, Postn, Nid2, Col5A2, Col5A1, Mmp11, Smoc2, Lama4, Col14A1, Cd36, Fap, Acan, Col1A2, Col1A1, Lamb1, Phldb2	366	229	17911	4.70139	5.3e-05	1.23e-06	1.94e-05
GOTERM_BP_FAT	GO:0040017~positive regulation of locomotion	32	7.80488	1.22e-08	Nrp1, Cyp1B1, Il16, Aif1, Postn, Cxcr3, Mmp2, Cd74, Epcam, Ednra, Gata3, Pdgfc, Lamb1, Gpnmb, Il1A, Csf1R, Thbs4, Egfr, Nox4, Ptger4, Tgfbr2, Igf1, Hgf, Mmp14, Snai2, Foxp1, Srpx2, Pdgfrb, Adam17, Col1A1, Aoc3, F2R	366	474	17911	3.30377	6.37e-05	1.45e-06	2.33e-05
GOTERM_BP_FAT	GO:0006928~movement of cell or subcellular component	71	17.3171	1.44e-08	Adcy3, Nrp1, Il16, Aif1, Plxna2, Postn, Cxcr3, Mylip, Enpep, Insl6, Mmp2, Epcam, Ednra, Gata3, Fap, Gpc6, Pdgfc, Boc, Il1A, Egfr, Ptger4, Stap1, Mpp1, Efnb1, Mmp14, Ptpro, Thy1, Serpinf1, Six1, Prcp, Adam17, Pdgfrb, Col1A1, Ext1, Aoc3, Plxnc1, Cyp1B1, Col3A1, Ccl8, Gcsam, Dcn, Cd74, Wdpcp, Cnr2, Acan, B3Gnt2, Gpnmb, Lamb1, Foxd1, Csf1R, Arhgdib, Thbs4, Nox4, B4Galt1, Tgfbr2, Ccdc80, Igf1, Hgf, Sn…	366	1724	17911	2.01539	7.54e-05	1.68e-06	2.76e-05
GOTERM_BP_FAT	GO:0046649~lymphocyte activation	39	9.5122	2.13e-08	Aif1, Ly9, Il7R, Scgb1A1, Cd74, Cd48, Plcl2, Cdkn2A, Itgax, Lyl1, Gata3, Icos, Wwp1, Vnn1, Gpnmb, Ebi3, Clec2I, Cd28, Blnk, Cd3D, Ptger4, H2-M3, Efnb1, Tgfbr2, Cd276, Igf1, H2-Ab1, Slamf7, Gal, Mmp14, Cd180, Foxp1, Thy1, Cd300A, Adam17, H2-Aa, Cd79B, Mertk, H2-Dma	366	683	17911	2.79436	0.000112	2.43e-06	4.08e-05
GOTERM_BP_FAT	GO:0050663~cytokine secretion	19	4.63415	2.57e-08	Lpl, Panx1, Ptger4, Unc93B1, Cd276, Postn, Abca1, Anxa4, Foxp1, Cd84, Cd36, C1Qtnf3, Trim6, Gata3, Htr2B, Il1A, Nr1H4, Csf1R, F2R	366	178	17911	5.22363	0.000135	2.87e-06	4.92e-05
GOTERM_BP_FAT	GO:0009719~response to endogenous stimulus	67	16.3415	2.69e-08	Aspn, Rnasel, Apobec1, Lmo2, Aif1, Igfbp7, Pparg, Gdf5, Postn, Mylip, Mmp2, Scgb1A1, Ednra, Cdkn2A, Gata6, Htra1, Gata3, H2Afz, Pdgfc, Tmem100, Egfr, Pik3Cg, Ptger4, Socs2, Gal, Cdo1, Mmp14, Grb10, Cd36, Serpinf1, Col1A2, Adam17, Col1A1, Ctsb, Trem2, Panx1, Cald1, Col3A1, Itgb5, Abca1, Rragc, Cnr2, Col6A1, Fbn2, Foxd1, Nr1H4, Nox4, Klf5, Dnmt3A, Fbn1, Tgfbr2, Igf1, Col16A1, Snai2, Col5A2, Foxp1, …	366	1608	17911	2.03905	0.000141	2.93e-06	5.14e-05
GOTERM_BP_FAT	GO:0008283~cell proliferation	74	18.0488	3.65e-08	Aif1, Pparg, Gdf5, Cxcr3, Enpep, Sidt2, Scgb1A1, Mmp2, Asah2, Ednra, Epcam, Wisp2, Srpx, Cdkn2A, Gata6, Cdkn2C, Htra1, Gata3, Fap, Pdgfc, Il1A, Ebi3, Egfr, Ptger4, Efnb1, Mmp14, Gal, Ifnar2, Cd37, Serpinf1, Grn, Six1, Adam17, H2-Aa, Pdgfrb, Nrk, Smarca1, Cyp1B1, Il7R, Cd74, Plcl2, Itgax, Tspan32, Fbxw4, Gpnmb, Col8A1, Hpgds, Csf1R, Clec2I, Cd28, Thbs4, Nox4, B4Galt1, Klf5, Lipa, H2-M3, Tgfbr2, Cd…	366	1874	17911	1.93242	0.000191	3.9e-06	6.98e-05
GOTERM_BP_FAT	GO:0045087~innate immune response	37	9.02439	4.39e-08	Frk, Aif1, Ly86, Pparg, Unc93B1, Ccl8, Ly9, Tlr7, C1Qc, Mmp2, Cd74, Trim6, Gata3, Naip5, Vnn1, Cfi, Spon2, Klrd1, Nr1H4, Csf1R, Tyrobp, Mrc1, Ciita, H2-M3, H2-Ab1, Slamf7, Cd180, Dapk1, Cd84, C1Qa, Ifnar2, C1Qb, Cybb, H2-Eb1, H2-Aa, Clec7A, Trem2	366	643	17911	2.81598	0.00023	4.6e-06	8.39e-05
GOTERM_BP_FAT	GO:0002495~antigen processing and presentation of peptide antigen via MHC class II	8	1.95122	5.62e-08	H2-Eb1, Unc93B1, Ctse, H2-Aa, H2-Ab1, H2-Dma, Trem2, Cd74	366	19	17911	20.6051	0.000294	5.77e-06	0.000108
GOTERM_BP_FAT	GO:0050715~positive regulation of cytokine secretion	15	3.65854	6.56e-08	Lpl, Panx1, Ptger4, Unc93B1, Cd276, Postn, Cd84, Cd36, C1Qtnf3, Trim6, Gata3, Htr2B, Il1A, Csf1R, F2R	366	112	17911	6.55408	0.000343	6.6e-06	0.000125
GOTERM_BP_FAT	GO:0002683~negative regulation of immune system process	28	6.82927	7.1e-08	Lmo2, Pparg, Col3A1, Gcsam, Il7R, Scgb1A1, C1Qc, Cd74, Plcl2, Cdkn2A, Htra1, Cnr2, Tspan32, Gpnmb, Clec2I, H2-M3, Ptger4, Stap1, Fbn1, Cd276, H2-Ab1, Gal, Thy1, Cd84, Cd37, Cd300A, H2-Aa, Mertk	366	404	17911	3.39168	0.000372	7.02e-06	0.000136
GOTERM_BP_FAT	GO:0050865~regulation of cell activation	32	7.80488	8.48e-08	Aif1, Il7R, Scgb1A1, Cd74, Cdkn2A, Gata3, C1Qtnf1, Icos, Cnr2, Tspan32, Vnn1, Gpnmb, Clec2I, Cd28, Stap1, H2-M3, Efnb1, Tgfbr2, Cd276, Igf1, H2-Ab1, Slamf7, Mmp14, Gal, Thy1, Cd84, Cd37, Cd300A, Pdgfrb, H2-Aa, Mertk, H2-Dma	366	516	17911	3.03486	0.000444	8.22e-06	0.000162
GOTERM_BP_FAT	GO:0030199~collagen fibril organization	10	2.43902	8.6e-08	Col14A1, Cyp1B1, Lum, Col3A1, Col1A2, Acan, Col1A1, Col5A2, Col5A1, Mmp11	366	40	17911	12.2343	0.00045	8.19e-06	0.000164
GOTERM_BP_FAT	GO:0070489~T cell aggregation	30	7.31707	9.78e-08	Aif1, Ly9, Il7R, Scgb1A1, Cd74, Cd48, Cdkn2A, Itgax, Gata3, Icos, Wwp1, Vnn1, Gpnmb, Ebi3, Clec2I, Cd28, Cd3D, H2-M3, Ptger4, Efnb1, Tgfbr2, Cd276, Igf1, H2-Ab1, Foxp1, Thy1, Cd300A, Adam17, H2-Aa, H2-Dma	366	464	17911	3.16404	0.000512	9.14e-06	0.000187
GOTERM_BP_FAT	GO:0042110~T cell activation	30	7.31707	9.78e-08	Aif1, Ly9, Il7R, Scgb1A1, Cd74, Cd48, Cdkn2A, Itgax, Gata3, Icos, Wwp1, Vnn1, Gpnmb, Ebi3, Clec2I, Cd28, Cd3D, H2-M3, Ptger4, Efnb1, Tgfbr2, Cd276, Igf1, H2-Ab1, Foxp1, Thy1, Cd300A, Adam17, H2-Aa, H2-Dma	366	464	17911	3.16404	0.000512	9.14e-06	0.000187
GOTERM_BP_FAT	GO:0071593~lymphocyte aggregation	30	7.31707	1.01e-07	Aif1, Ly9, Il7R, Scgb1A1, Cd74, Cd48, Cdkn2A, Itgax, Gata3, Icos, Wwp1, Vnn1, Gpnmb, Ebi3, Clec2I, Cd28, Cd3D, H2-M3, Ptger4, Efnb1, Tgfbr2, Cd276, Igf1, H2-Ab1, Foxp1, Thy1, Cd300A, Adam17, H2-Aa, H2-Dma	366	465	17911	3.15724	0.000529	9.29e-06	0.000193
GOTERM_BP_FAT	GO:0009966~regulation of signal transduction	88	21.4634	1.31e-07	F2Rl2, Aspn, Nrp1, Pear1, Lgmn, Ly86, Pparg, Gdf5, Postn, Sidt2, Tlr7, Ednra, Srpx, Cdkn2A, Ptgis, Gata6, Htra1, Gata3, Trim6, Vnn1, Pdgfc, Rnf149, Tmem100, Il1A, Egfr, Pik3Cg, Socs2, Ptger4, Stap1, Mmp14, Ptpro, Bcl2L11, Dapk1, Thy1, Hcst, Cd84, Stom, Grb10, Bgn, Cd36, Prcp, Adam17, Pdgfrb, Nrk, Col1A1, Trem2, Nkd2, Cyp1B1, Col3A1, Gpr65, Gcsam, Ccl8, Abca1, Dcn, Bicc1, Cd74, Rragc, Plcl2, Rgs10…	366	2468	17911	1.74492	0.000688	1.19e-05	0.000251
GOTERM_BP_FAT	GO:0051272~positive regulation of cellular component movement	30	7.31707	1.4e-07	Cyp1B1, Nrp1, Aif1, Postn, Mmp2, Cd74, Epcam, Ednra, Gata3, Pdgfc, Lamb1, Gpnmb, Il1A, Csf1R, Thbs4, Egfr, Nox4, Ptger4, Tgfbr2, Igf1, Hgf, Mmp14, Snai2, Foxp1, Srpx2, Pdgfrb, Adam17, Col1A1, Aoc3, F2R	366	472	17911	3.11041	0.000731	1.24e-05	0.000267
GOTERM_BP_FAT	GO:0070486~leukocyte aggregation	30	7.31707	1.4e-07	Aif1, Ly9, Il7R, Scgb1A1, Cd74, Cd48, Cdkn2A, Itgax, Gata3, Icos, Wwp1, Vnn1, Gpnmb, Ebi3, Clec2I, Cd28, Cd3D, H2-M3, Ptger4, Efnb1, Tgfbr2, Cd276, Igf1, H2-Ab1, Foxp1, Thy1, Cd300A, Adam17, H2-Aa, H2-Dma	366	472	17911	3.11041	0.000731	1.24e-05	0.000267
GOTERM_BP_FAT	GO:0071495~cellular response to endogenous stimulus	53	12.9268	1.46e-07	Aspn, Rnasel, Apobec1, Lmo2, Aif1, Igfbp7, Pparg, Gdf5, Postn, Mmp2, Gata6, Htra1, Gata3, H2Afz, Pdgfc, Tmem100, Pik3Cg, Egfr, Ptger4, Socs2, Grb10, Cd36, Serpinf1, Col1A2, Adam17, Ctsb, Col1A1, Trem2, Col3A1, Itgb5, Rragc, Col6A1, Fbn2, Foxd1, Nr1H4, Klf5, Nox4, Dnmt3A, Fbn1, Tgfbr2, Igf1, Col16A1, Snai2, Col5A2, Foxp1, P2Rx4, Cybb, Ucp2, Heyl, Bambi, Htr2B, Arap1, Bmp5	366	1189	17911	2.18139	0.000763	1.27e-05	0.000279
GOTERM_BP_FAT	GO:0019886~antigen processing and presentation of exogenous peptide antigen via MHC class II	7	1.70732	1.8e-07	H2-Eb1, Unc93B1, Ctse, H2-Aa, H2-Ab1, H2-Dma, Cd74	366	14	17911	24.4686	0.000941	1.54e-05	0.000344
GOTERM_BP_FAT	GO:0002694~regulation of leukocyte activation	30	7.31707	1.84e-07	Aif1, Il7R, Scgb1A1, Cd74, Cdkn2A, Gata3, Icos, Cnr2, Tspan32, Vnn1, Gpnmb, Clec2I, Cd28, Stap1, H2-M3, Efnb1, Tgfbr2, Cd276, Igf1, H2-Ab1, Slamf7, Mmp14, Gal, Thy1, Cd84, Cd37, Cd300A, H2-Aa, Mertk, H2-Dma	366	478	17911	3.07137	0.000962	1.55e-05	0.000352
GOTERM_BP_FAT	GO:0022603~regulation of anatomical structure morphogenesis	48	11.7073	2e-07	Aspn, Plxnc1, Nrp1, Cyp1B1, Htatip2, Plxna2, Ccl8, Postn, Dcn, Cxcr3, Ednra, Casp6, Ptgis, Cdkn2A, Wdpcp, Gata6, Gata3, Tmem100, Thbs2, Il1A, Csf1R, Thbs4, Cdc42Ep5, B4Galt1, Ptger4, Tgfbr2, Hgf, Gal, Snai2, Col5A2, Col5A1, Thy1, Foxp2, Cybb, Cd36, Meox2, Srpx2, Serpinf1, Stab1, Six1, Tbxa2R, Scgb3A1, Col1A1, Bambi, H2-Dma, Syt17, Phldb2, Arap1	366	1033	17911	2.27394	0.00104618	1.66e-05	0.000382
GOTERM_BP_FAT	GO:0050707~regulation of cytokine secretion	17	4.14634	2.14e-07	Lpl, Panx1, Ptger4, Unc93B1, Cd276, Postn, Anxa4, Cd84, Cd36, C1Qtnf3, Trim6, Gata3, Htr2B, Il1A, Nr1H4, Csf1R, F2R	366	162	17911	5.13538	0.00112106	1.75e-05	0.00041
GOTERM_BP_FAT	GO:0002504~antigen processing and presentation of peptide or polysaccharide antigen via MHC class II	8	1.95122	2.55e-07	H2-Eb1, Unc93B1, Ctse, H2-Aa, H2-Ab1, H2-Dma, Trem2, Cd74	366	23	17911	17.0216	0.00133421	2.05e-05	0.000488
GOTERM_BP_FAT	GO:2000147~positive regulation of cell motility	29	7.07317	2.94e-07	Cyp1B1, Aif1, Postn, Mmp2, Cd74, Epcam, Ednra, Gata3, Pdgfc, Lamb1, Gpnmb, Il1A, Csf1R, Thbs4, Egfr, Nox4, Ptger4, Tgfbr2, Igf1, Hgf, Mmp14, Snai2, Foxp1, Srpx2, Pdgfrb, Adam17, Col1A1, Aoc3, F2R	366	461	17911	3.07848	0.0015376	2.33e-05	0.000562
GOTERM_BP_FAT	GO:0002520~immune system development	46	11.2195	3.25e-07	Lmo2, Pparg, Mknk2, Ly9, Il7R, C1Qc, Cd74, Plcl2, Cdkn2A, Gab3, Lyl1, Gata3, Icos, Wwp1, Vnn1, Csf1R, Clec2I, Cd28, Tyrobp, Cd3D, Stap1, Ptger4, H2-M3, Rcor1, Fbn1, Pld4, Tgfbr2, Rhd, H2-Ab1, Mmp14, Bcl2L11, Foxp1, Meox1, Irf8, Ahsp, Six1, Pdgfrb, Adam17, H2-Aa, Cd79B, Mfap2, Mertk, Trem2, H2-Dma, Cacna1C, Slc40A1	366	984	17911	2.28771	0.00169772	2.54e-05	0.000621
GOTERM_BP_FAT	GO:0032602~chemokine production	12	2.92683	3.3e-07	Cd84, Lpl, C1Qtnf3, Adam17, Postn, Cxcr3, Tlr7, Nr1H4, Cd74, Foxp1, Il1A, Csf1R	366	75	17911	7.82995	0.00172827	2.54e-05	0.000632
GOTERM_BP_FAT	GO:0009967~positive regulation of signal transduction	56	13.6585	3.57e-07	F2Rl2, Nrp1, Ly86, Gdf5, Sidt2, Tlr7, Ednra, Ptgis, Cdkn2A, Srpx, Gata6, Gata3, Trim6, Pdgfc, Il1A, Pik3Cg, Egfr, Ptger4, Stap1, Bcl2L11, Hcst, Cd84, Grb10, Cd36, Adam17, Pdgfrb, Nrk, Col1A1, Trem2, Cyp1B1, Col3A1, Gpr65, Ccl8, Dcn, Cd74, Rragc, C1Qtnf3, C1Qtnf1, Gpnmb, Foxd1, Nr1H4, Csf1R, Cd28, Nox4, Igf1, Hgf, Fzd4, Cd180, Dkk2, P2Rx4, Cd300A, Htr2B, Bambi, Bmp5, Igfbp4, F2R	366	1328	17911	2.06362	0.00186829	2.71e-05	0.000683
GOTERM_BP_FAT	GO:0033993~response to lipid	46	11.2195	3.96e-07	Adcy3, Aif1, Igfbp7, Ly86, Pparg, Postn, Abca1, Dcn, Mmp2, Scgb1A1, Ednra, Trim6, Cnr2, H2Afz, Spon2, Loxl1, Nr1H4, Mrc1, Egfr, Dnmt3A, Stap1, Ptger4, Socs2, Tgfbr2, Cyp26A1, Igf1, Snai2, Cdo1, Abcg1, Cd180, Foxp1, Cybb, Cd36, Serpinf1, Ucp2, Grn, Igf2R, Heyl, Irf8, Tbxa2R, Pdgfrb, Adam17, Col1A1, Trem2, Mgst2, F2R	366	991	17911	2.27155	0.00206984	2.96e-05	0.000757
GOTERM_BP_FAT	GO:0007162~negative regulation of cell adhesion	20	4.87805	4.26e-07	Cyp1B1, H2-M3, Cd276, Postn, H2-Ab1, Mmp14, Snai2, Scgb1A1, Mmp2, Fzd4, Cd74, Epcam, Cdkn2A, Cd300A, C1Qtnf1, H2-Aa, Col1A1, Lamb1, Gpnmb, Phldb2	366	237	17911	4.12972	0.00222621	3.14e-05	0.000814
GOTERM_BP_FAT	GO:0030335~positive regulation of cell migration	28	6.82927	5.13e-07	Cyp1B1, Aif1, Postn, Mmp2, Cd74, Ednra, Gata3, Pdgfc, Lamb1, Gpnmb, Il1A, Csf1R, Thbs4, Egfr, Nox4, Ptger4, Tgfbr2, Igf1, Hgf, Mmp14, Snai2, Foxp1, Srpx2, Pdgfrb, Adam17, Col1A1, Aoc3, F2R	366	446	17911	3.07229	0.0026804	3.73e-05	0.00098
GOTERM_BP_FAT	GO:0050776~regulation of immune response	34	8.29268	5.26e-07	Pparg, Col3A1, Unc93B1, Gcsam, Il7R, Tlr7, C1Qc, Mmp2, Cd74, Cd48, Plcl2, Trim6, Gata3, Cfi, Spon2, Nr1H4, Clec2I, Cd28, Stap1, H2-M3, Cd276, H2-Ab1, Cd180, Hcst, Thy1, Cd84, C1Qa, C1Qb, Cd37, Cd36, Cd300A, Cd79B, Clec7A, H2-Dma	366	620	17911	2.68365	0.0027507	3.77e-05	0.00100617
GOTERM_BP_FAT	GO:0032963~collagen metabolic process	12	2.92683	5.67e-07	Ctsk, Fap, Pparg, Mrc2, Pdgfrb, Col1A1, Ctsb, Mmp14, Mmp2, Col5A1, F2R, Mmp11	366	79	17911	7.43349	0.00296302	4.01e-05	0.00108394
GOTERM_BP_FAT	GO:0009887~organ morphogenesis	47	11.4634	5.77e-07	Aspn, Naglu, Nrp1, Col3A1, Mmp2, Ednra, Casp6, Actg2, Cdkn2A, Wdpcp, Gata6, Htra1, Gata3, Acan, Pdgfc, Fbn2, Tmem100, Lamb1, Col8A1, Foxd1, Egfr, B4Galt1, Tbx15, Mical2, Tgfbr2, Igf1, Hgf, Snai2, Mmp14, Col5A2, Bcl2L11, Col5A1, Thy1, Foxp2, Hoxd9, Man2A1, Hoxd8, Six1, Heyl, Col1A2, Pdgfrb, Ctsd, Mfap2, Col1A1, Htr2B, Slc40A1, Bmp5	366	1038	17911	2.21584	0.00301762	4.03e-05	0.00110395
GOTERM_BP_FAT	GO:0048534~hematopoietic or lymphoid organ development	44	10.7317	6.05e-07	Lmo2, Pparg, Mknk2, Ly9, Il7R, C1Qc, Cd74, Plcl2, Cdkn2A, Gab3, Lyl1, Gata3, Wwp1, Vnn1, Csf1R, Clec2I, Tyrobp, Cd28, Cd3D, Stap1, Ptger4, H2-M3, Rcor1, Fbn1, Pld4, Tgfbr2, Rhd, H2-Ab1, Mmp14, Bcl2L11, Foxp1, Meox1, Irf8, Ahsp, Six1, Pdgfrb, Adam17, H2-Aa, Cd79B, Mfap2, Mertk, Trem2, H2-Dma, Slc40A1	366	940	17911	2.29068	0.0031643	4.17e-05	0.00115769
GOTERM_BP_FAT	GO:0044259~multicellular organismal macromolecule metabolic process	12	2.92683	6.45e-07	Ctsk, Fap, Pparg, Mrc2, Pdgfrb, Col1A1, Ctsb, Mmp14, Mmp2, Col5A1, F2R, Mmp11	366	80	17911	7.34057	0.0033728	4.39e-05	0.0012341
GOTERM_BP_FAT	GO:0042127~regulation of cell proliferation	64	15.6098	6.47e-07	Sat1, Apobec1, Aif1, Pparg, Gdf5, Cxcr3, Mmp2, Scgb1A1, Ednra, Epcam, Wisp2, Srpx, Cdkn2A, Gata6, Htra1, Cdkn2C, Gata3, Fap, Pdgfc, Il1A, Egfr, Ptger4, Efnb1, Gal, Cd37, Serpinf1, Grn, Six1, Adam17, H2-Aa, Pdgfrb, Nrk, Smarca1, Frk, Cyp1B1, Cd74, Fbxw4, Tspan32, Gpnmb, Hpgds, Csf1R, Clec2I, Cd28, Thbs4, Nox4, Klf5, B4Galt1, H2-M3, Tgfbr2, Cd276, Igf1, H2-Ab1, Hgf, Snai2, Foxp1, Clec11A, Foxp2, Ra…	366	1642	17911	1.90742	0.00338113	4.34e-05	0.00123716
GOTERM_BP_FAT	GO:0007159~leukocyte cell-cell adhesion	30	7.31707	6.72e-07	Aif1, Ly9, Il7R, Scgb1A1, Cd74, Cd48, Cdkn2A, Itgax, Gata3, Icos, Wwp1, Vnn1, Gpnmb, Ebi3, Clec2I, Cd28, Cd3D, H2-M3, Ptger4, Efnb1, Tgfbr2, Cd276, Igf1, H2-Ab1, Foxp1, Thy1, Cd300A, Adam17, H2-Aa, H2-Dma	366	509	17911	2.88431	0.0035118	4.45e-05	0.00128505
GOTERM_BP_FAT	GO:0031347~regulation of defense response	33	8.04878	8.23e-07	Pparg, Unc93B1, Ccl8, Mmp2, Tlr7, Scgb1A1, Cd74, Ednra, Ptgis, C1Qtnf3, Htra1, Trim6, Gata3, Aoah, Cnr2, Tspan32, Stk39, Nr1H4, Cd28, Pik3Cg, Egfr, Ptger4, H2-M3, Cd276, Hgf, Cd180, Foxp1, Stom, Cd37, Serpinf1, Fabp4, Clec7A, Aoc3	366	603	17911	2.67815	0.00429775	5.38e-05	0.00157327
GOTERM_BP_FAT	GO:0080134~regulation of response to stress	51	12.439	8.79e-07	Pparg, Tlr7, Mmp2, Scgb1A1, Ednra, Ptgis, Cdkn2A, Vps13C, Htra1, Gata3, Trim6, Aoah, Vnn1, Stk39, Il1A, Zfp277, Pik3Cg, Egfr, Ptger4, Stom, Pycr1, Cd37, Cd36, Serpinf1, Adam17, Nrk, Aoc3, Unc93B1, Ccl8, Chek2, Cd74, C1Qtnf3, C1Qtnf1, Cnr2, Tspan32, Nr1H4, Cd28, H2-M3, Tgfbr2, Cd276, Stab2, Hgf, Snai2, Fzd4, Foxp1, Cd180, Tbxa2R, Fabp4, Clec7A, Phldb2, F2R	366	1191	17911	2.09555	0.00459235	5.68e-05	0.00168136
GOTERM_BP_FAT	GO:0009611~response to wounding	30	7.31707	9.97e-07	F2Rl2, Nrp1, Aif1, Col3A1, Postn, Dcn, Mmp2, C1Qtnf1, Tspan32, Pdgfc, Entpd1, Il1A, B4Galt1, Egfr, Ptger4, Tgfbr2, Igf1, Stab2, Snai2, Col5A1, Cd36, Prcp, Tbxa2R, Pdgfrb, Adam17, Col1A1, Mertk, Phldb2, Fabp5, F2R	366	519	17911	2.82874	0.00520459	6.36e-05	0.0019061
GOTERM_BP_FAT	GO:0042060~wound healing	26	6.34146	1e-06	F2Rl2, Col3A1, Postn, Dcn, C1Qtnf1, Tspan32, Pdgfc, Entpd1, Il1A, B4Galt1, Egfr, Ptger4, Tgfbr2, Igf1, Stab2, Snai2, Col5A1, Cd36, Prcp, Tbxa2R, Pdgfrb, Adam17, Col1A1, Mertk, Phldb2, F2R	366	406	17911	3.13391	0.00522673	6.31e-05	0.00191423
GOTERM_BP_FAT	GO:0050863~regulation of T cell activation	21	5.12195	1.32e-06	H2-M3, Aif1, Efnb1, Tgfbr2, Cd276, Igf1, H2-Ab1, Il7R, Scgb1A1, Cd74, Thy1, Cdkn2A, Cd300A, Icos, Gata3, H2-Aa, Vnn1, H2-Dma, Gpnmb, Clec2I, Cd28	366	280	17911	3.67029	0.00686149	8.2e-05	0.00251499
GOTERM_BP_FAT	GO:0048585~negative regulation of response to stimulus	55	13.4146	1.35e-06	Aspn, Nrp1, Pear1, Aif1, Lgmn, Pparg, Ptgis, Vps13C, Htra1, Gata3, Aoah, Vnn1, Rnf149, Ptger4, Stap1, Socs2, Mmp14, Ptpro, Dapk1, Thy1, Cd84, Pycr1, Grb10, Bgn, Serpinf1, Adam17, Nkd2, Col3A1, Chek2, Bicc1, Dcn, Il7R, Cd74, Plcl2, Rgs10, C1Qtnf3, C1Qtnf1, Cnr2, Fbn2, Nr1H4, Fbn1, Cd276, Igf1, Rgs18, Hgf, Snai2, Foxp1, Dkk2, Ucp2, Cd300A, Heyl, Htr2B, Bambi, Phldb2, Bmp5	366	1350	17911	1.99374	0.00703319	8.3e-05	0.00257815
GOTERM_BP_FAT	GO:0008217~regulation of blood pressure	17	4.14634	1.39e-06	Scpep1, Pparg, Postn, Enpep, Sidt2, Ptpro, Ednra, P2Rx4, Cd36, Prcp, Tbxa2R, Col1A2, Stk39, Cacna1C, Pcsk5, Aoc3, F2R	366	186	17911	4.47275	0.00724328	8.45e-05	0.00265544
GOTERM_BP_FAT	GO:0023051~regulation of signaling	93	22.6829	1.4e-06	F2Rl2, Aspn, Nrp1, Pear1, Lgmn, Ly86, Pparg, Gdf5, Postn, Sidt2, Tlr7, Ednra, Srpx, Cdkn2A, Ptgis, Gata6, Htra1, Fam109B, Gata3, Trim6, Vnn1, Pdgfc, Rnf149, Tmem100, Il1A, Egfr, Pik3Cg, Socs2, Ptger4, Stap1, Mmp14, Gal, Ptpro, Bcl2L11, Dapk1, Thy1, Hcst, Cd84, Stom, Grb10, Bgn, Cd36, Prcp, Adam17, Pdgfrb, Nrk, Col1A1, Trem2, Nkd2, Cyp1B1, Col3A1, Gpr65, Gcsam, Ccl8, Abca1, Dcn, Bicc1, Cd74, Rragc…	366	2808	17911	1.62078	0.00729924	8.42e-05	0.00267603
GOTERM_BP_FAT	GO:0001501~skeletal system development	29	7.07317	1.41e-06	Lum, Hexa, Col3A1, Gdf5, Mmp2, Fbxw4, Acan, Pdgfc, Fbn2, Pcsk5, Tyrobp, Tbx15, Ptger4, Fbn1, Tgfbr2, Igf1, Pkdcc, Mmp14, Snai2, Col5A2, Foxp1, Hoxd9, Hoxd8, Six1, Col1A2, Pdgfrb, Col1A1, Ext1, Bmp5	366	499	17911	2.84404	0.00737776	8.41e-05	0.00270493
GOTERM_BP_FAT	GO:0031325~positive regulation of cellular metabolic process	92	22.439	1.43e-06	Adcy3, Rnasel, Nrp1, Apobec1, Htatip2, Adcy7, Lmo2, Aif1, Pparg, Gdf5, Tlr7, Ednra, Epcam, Cdkn2A, Gata6, Gata3, Trim6, H2Afz, Pdgfc, Fam129A, Il1A, Egfr, Ciita, Pik3Cg, Ssbp4, Ptger4, Stap1, Cd3D, Mical2, Pkib, Gal, Bcl2L11, Dapk1, Hoxd9, Cd84, Grb10, Hoxd8, Cd36, Six1, Adam17, Pdgfrb, Nrk, Col1A1, Smarca1, Trem2, Slc40A1, Nkd2, Cyp1B1, Lum, Gpr65, Ccl8, Abca1, Dcn, Chek2, Cd74, C1Qtnf3, Lyl1, C…	366	2769	17911	1.62594	0.00746574	8.42e-05	0.00273731
GOTERM_BP_FAT	GO:1901342~regulation of vasculature development	20	4.87805	1.55e-06	Htatip2, Cyp1B1, Ptger4, Tgfbr2, Cxcr3, Dcn, Hgf, Cybb, Ptgis, Cd36, Meox2, Srpx2, Serpinf1, Gata6, Stab1, Tbxa2R, Tmem100, Thbs2, Il1A, Thbs4	366	258	17911	3.79358	0.00809687	9.03e-05	0.00296965
GOTERM_BP_FAT	GO:0045595~regulation of cell differentiation	67	16.3415	1.72e-06	Nrp1, Lmo2, Plxna2, Pparg, Gdf5, Postn, C1Qc, Casp6, Cdkn2A, Gata6, Gata3, Trim6, Vnn1, Tmem100, Boc, Il1A, Egfr, Ptger4, Stap1, Socs2, Rcor1, Enc1, Pkdcc, Mmp14, Gal, Cdo1, Thy1, Mmp11, Man2A1, Cd36, Serpinf1, Grn, Six1, Adam17, H2-Aa, Scgb3A1, Col1A1, Plxnc1, Col3A1, Ccl8, Il7R, Cd74, Fbn2, Csf1R, Clec2I, Tyrobp, Cd28, Klf5, Lpl, H2-M3, Fbn1, Tgfbr2, Cd276, Igf1, Hgf, Snai2, Col5A2, Col5A1, Fox…	366	1802	17911	1.81953	0.0089604	9.89e-05	0.00328778
GOTERM_BP_FAT	GO:0050866~negative regulation of cell activation	16	3.90244	2.01e-06	H2-M3, Cd276, H2-Ab1, Gal, Scgb1A1, Cd74, Cd84, Cd37, Cdkn2A, Cd300A, C1Qtnf1, Tspan32, Cnr2, H2-Aa, Mertk, Gpnmb	366	169	17911	4.6331	0.010453	0.000114	0.00383834
GOTERM_BP_FAT	GO:0009790~embryo development	49	11.9512	2.28e-06	Naglu, Nrp1, Lmo2, Plxna2, Gdf5, Itgb5, Sidt2, Mmp2, Ednra, Wdpcp, Gata6, Gata3, Fbxw4, Col6A1, Pdgfc, Tmem100, Fbn2, Col8A1, Lamb1, Pcsk5, Egfr, Dnmt3A, Tbx15, Efnb1, Mical2, Tgfbr2, Igf1, Pkdcc, Mmp14, Col5A2, Bcl2L11, Col5A1, Foxp1, Foxp2, Hoxd9, Man2A1, Meox2, Meox1, Grn, Six1, Pdgfrb, Mfap2, Nrk, Col1A1, Htr2B, Cacna1C, Ext1, Phldb2, Bmp5	366	1161	17911	2.06539	0.0118502	0.000128	0.00435446
GOTERM_BP_FAT	GO:0009893~positive regulation of metabolic process	97	23.6585	2.3e-06	Adcy3, Rnasel, Apobec1, Lmo2, Adcy7, Aif1, Gdf5, Mylip, Tlr7, Actg2, Cdkn2A, Gata6, Gata3, H2Afz, Pdgfc, Il1A, Pik3Cg, Ciita, Egfr, Cd3D, Stap1, Pkib, Bcl2L11, Hoxd9, Grb10, Cd36, Hoxd8, Six1, Pdgfrb, Col1A1, Smarca1, Slc40A1, Cyp1B1, Ccl8, Chek2, Abca1, Cd74, Lyl1, Nr1H4, Csf1R, Klf5, Tgfbr2, Cd276, Plgrkt, Hgf, Abcg1, Foxp1, Cd300A, Ebf2, Bmp5, Htatip2, Nrp1, Pparg, Ednra, Epcam, Trim6, Fam129A…	366	3004	17911	1.58019	0.0119671	0.000128	0.00439766
GOTERM_BP_FAT	GO:0030097~hemopoiesis	41	10	2.5e-06	Lmo2, Pparg, Mknk2, Ly9, Il7R, C1Qc, Cd74, Plcl2, Cdkn2A, Gab3, Lyl1, Gata3, Wwp1, Vnn1, Csf1R, Clec2I, Tyrobp, Cd28, Cd3D, Stap1, Ptger4, H2-M3, Rcor1, Fbn1, Pld4, Tgfbr2, Rhd, H2-Ab1, Mmp14, Foxp1, Meox1, Irf8, Ahsp, Pdgfrb, Adam17, H2-Aa, Cd79B, Mfap2, Mertk, H2-Dma, Trem2	366	892	17911	2.24935	0.0130072	0.000138	0.00478238
GOTERM_BP_FAT	GO:0050870~positive regulation of T cell activation	16	3.90244	2.5e-06	H2-M3, Aif1, Efnb1, Tgfbr2, Cd276, Igf1, H2-Ab1, Il7R, Cd74, Thy1, Icos, Gata3, H2-Aa, Vnn1, H2-Dma, Cd28	366	172	17911	4.55229	0.0130113	0.000136	0.00478388
GOTERM_BP_FAT	GO:0002521~leukocyte differentiation	30	7.31707	2.54e-06	Pparg, Ly9, Il7R, C1Qc, Cd74, Plcl2, Cdkn2A, Gab3, Lyl1, Gata3, Wwp1, Vnn1, Csf1R, Clec2I, Tyrobp, Cd28, Cd3D, H2-M3, Ptger4, Fbn1, Tgfbr2, H2-Ab1, Mmp14, Foxp1, H2-Aa, Adam17, Cd79B, H2-Dma, Trem2, Mertk	366	544	17911	2.69874	0.0132285	0.000137	0.00486426
GOTERM_BP_FAT	GO:0035987~endodermal cell differentiation	9	2.19512	2.57e-06	Gata6, Itgb5, Col6A1, Lamb1, Mmp14, Col8A1, Col5A2, Mmp2, Col5A1	366	44	17911	10.0099	0.0133768	0.000137	0.00491918
GOTERM_BP_FAT	GO:0002695~negative regulation of leukocyte activation	15	3.65854	2.63e-06	H2-M3, Cd276, H2-Ab1, Gal, Scgb1A1, Cd74, Cd84, Cd37, Cdkn2A, Cd300A, Tspan32, Cnr2, H2-Aa, Gpnmb, Mertk	366	151	17911	4.86131	0.0136818	0.000139	0.00503213
GOTERM_BP_FAT	GO:0098609~cell-cell adhesion	47	11.4634	2.89e-06	Cyp1B1, Aif1, Snx5, Itgb5, Ly9, Il7R, Scgb1A1, Cd74, Cd48, Epcam, Cdkn2A, Anxa9, Itgax, Wwp1, Gata3, C1Qtnf1, Icos, Tspan32, Vnn1, Gpnmb, Lamb1, Boc, Ebi3, Thbs4, Clec2I, Cd28, Egfr, Cd3D, Ptger4, H2-M3, Efnb1, Tgfbr2, Cd276, Ccdc80, Igf1, H2-Ab1, Pcdh7, Foxp1, Thy1, Pcdh18, Srpx2, Cd300A, Adam17, H2-Aa, H2-Dma, Bmp5, Cdh11	366	1101	17911	2.08905	0.0150085	0.000151	0.00552375
GOTERM_BP_FAT	GO:1903037~regulation of leukocyte cell-cell adhesion	21	5.12195	2.93e-06	H2-M3, Aif1, Efnb1, Tgfbr2, Cd276, Igf1, H2-Ab1, Il7R, Scgb1A1, Cd74, Thy1, Cdkn2A, Cd300A, Icos, Gata3, H2-Aa, Vnn1, H2-Dma, Gpnmb, Clec2I, Cd28	366	295	17911	3.48366	0.0152356	0.000152	0.00560798
GOTERM_BP_FAT	GO:0023056~positive regulation of signaling	58	14.1463	3.1e-06	F2Rl2, Nrp1, Ly86, Gdf5, Sidt2, Tlr7, Ednra, Ptgis, Cdkn2A, Srpx, Gata6, Gata3, Trim6, Pdgfc, Il1A, Pik3Cg, Egfr, Ptger4, Stap1, Gal, Bcl2L11, Hcst, Cd84, Grb10, Cd36, Adam17, Pdgfrb, Nrk, Col1A1, Trem2, Cyp1B1, Col3A1, Gpr65, Ccl8, Dcn, Cd74, Rragc, C1Qtnf3, C1Qtnf1, Gpnmb, Foxd1, Nr1H4, Csf1R, Cd28, Nox4, Igf1, Hgf, Fzd4, Cd180, Dkk2, P2Rx4, Cd300A, Htr2B, Bambi, Arap1, Bmp5, Igfbp4, F2R	366	1497	17911	1.89603	0.0160823	0.000159	0.00592216
GOTERM_BP_FAT	GO:0032642~regulation of chemokine production	11	2.68293	3.16e-06	Cd84, Lpl, C1Qtnf3, Adam17, Postn, Snai2, Tlr7, Nr1H4, Cd74, Il1A, Csf1R	366	76	17911	7.08301	0.016382	0.00016	0.00603343
GOTERM_BP_FAT	GO:0010646~regulation of cell communication	91	22.1951	3.4e-06	F2Rl2, Aspn, Nrp1, Pear1, Lgmn, Ly86, Pparg, Gdf5, Postn, Sidt2, Tlr7, Ednra, Srpx, Cdkn2A, Ptgis, Gata6, Htra1, Gata3, Trim6, Vnn1, Pdgfc, Rnf149, Tmem100, Il1A, Egfr, Pik3Cg, Socs2, Ptger4, Stap1, Mmp14, Gal, Ptpro, Bcl2L11, Dapk1, Thy1, Hcst, Cd84, Stom, Grb10, Bgn, Cd36, Prcp, Adam17, Pdgfrb, Nrk, Col1A1, Trem2, Nkd2, Cyp1B1, Col3A1, Gpr65, Gcsam, Ccl8, Abca1, Dcn, Bicc1, Cd74, Rragc, Plcl2, …	366	2785	17911	1.59902	0.0176543	0.000171	0.00650622
GOTERM_BP_FAT	GO:0071417~cellular response to organonitrogen compound	29	7.07317	3.66e-06	Rnasel, Apobec1, Aif1, Pparg, Col3A1, Mmp2, Rragc, H2Afz, Col6A1, Pdgfc, Nr1H4, Pik3Cg, Klf5, Egfr, Nox4, Dnmt3A, Socs2, Igf1, Col16A1, Col5A2, P2Rx4, Cybb, Grb10, Ucp2, Col1A2, Adam17, Col1A1, Htr2B, Trem2	366	524	17911	2.70835	0.0189675	0.000182	0.00699482
GOTERM_BP_FAT	GO:0008285~negative regulation of cell proliferation	33	8.04878	3.98e-06	Cyp1B1, Aif1, Pparg, Gdf5, Scgb1A1, Wisp2, Srpx, Cdkn2A, Cdkn2C, Fap, Gata3, Tspan32, Gpnmb, Hpgds, Il1A, Csf1R, Nox4, B4Galt1, H2-M3, Tgfbr2, Cd276, Igf1, H2-Ab1, Snai2, Gal, Rassf5, Cd37, Serpinf1, Cd300A, H2-Aa, Nrk, Bmp5, F2R	366	649	17911	2.48833	0.0206201	0.000197	0.00761062
GOTERM_BP_FAT	GO:0051249~regulation of lymphocyte activation	25	6.09756	4.26e-06	Aif1, Il7R, Scgb1A1, Cd74, Cdkn2A, Gata3, Icos, Vnn1, Gpnmb, Clec2I, Cd28, H2-M3, Efnb1, Tgfbr2, Cd276, Igf1, H2-Ab1, Slamf7, Gal, Mmp14, Thy1, Cd300A, H2-Aa, H2-Dma, Mertk	366	412	17911	2.96949	0.0220392	0.000208	0.00814028
GOTERM_BP_FAT	GO:0070848~response to growth factor	32	7.80488	4.72e-06	Aspn, Nrp1, Cald1, Lum, Gdf5, Col3A1, Itgb5, Postn, Dcn, Scgb1A1, Gata6, Htra1, Gata3, Fbn2, Tmem100, Foxd1, Egfr, Nox4, Fbn1, Tgfbr2, Hgf, Snai2, Fzd4, Grb10, Heyl, Col1A2, Pdgfrb, Adam17, Col1A1, Bambi, Arap1, Bmp5	366	623	17911	2.51363	0.0244135	0.000229	0.00902809
GOTERM_BP_FAT	GO:0048771~tissue remodeling	16	3.90244	5.03e-06	B4Galt1, Egfr, Nox4, Lipa, Ptger4, Igf1, Mmp14, Mmp2, Ctsk, Bgn, Cdkn2A, Mertk, Il1A, Csf1R, Thbs4, F2R	366	182	17911	4.30217	0.0259993	0.000242	0.00962229
GOTERM_BP_FAT	GO:1903039~positive regulation of leukocyte cell-cell adhesion	16	3.90244	5.03e-06	H2-M3, Aif1, Efnb1, Tgfbr2, Cd276, Igf1, H2-Ab1, Il7R, Cd74, Thy1, Icos, Gata3, H2-Aa, Vnn1, H2-Dma, Cd28	366	182	17911	4.30217	0.0259993	0.000242	0.00962229
GOTERM_BP_FAT	GO:0001101~response to acid chemical	24	5.85366	5.54e-06	Egfr, Dnmt3A, Igfbp7, Col3A1, Pparg, Cyp26A1, Abca1, Cdo1, Col16A1, Scgb1A1, Mmp2, Col5A2, Rragc, Cybb, Cd36, Serpinf1, Ucp2, Igf2R, Col1A2, Pdgfrb, Col6A1, Pdgfc, Col1A1, Nr1H4	366	390	17911	3.01152	0.0285781	0.000264	0.0105906
GOTERM_BP_FAT	GO:0006935~chemotaxis	29	7.07317	5.58e-06	Plxnc1, Nrp1, Il16, Plxna2, Aif1, Ccl8, Cxcr3, Cd74, Ednra, Gata3, Cnr2, B3Gnt2, Lamb1, Foxd1, Boc, Csf1R, Thbs4, Pik3Cg, Mpp1, Stap1, Efnb1, Plgrkt, Hgf, Snai2, Ptpro, Foxp1, Adam17, Pdgfrb, Ext1	366	536	17911	2.64772	0.0288028	0.000263	0.0106751
GOTERM_BP_FAT	GO:0010647~positive regulation of cell communication	57	13.9024	5.59e-06	F2Rl2, Nrp1, Ly86, Gdf5, Sidt2, Tlr7, Ednra, Ptgis, Cdkn2A, Srpx, Gata6, Gata3, Trim6, Pdgfc, Il1A, Pik3Cg, Egfr, Ptger4, Stap1, Gal, Bcl2L11, Hcst, Cd84, Grb10, Cd36, Adam17, Pdgfrb, Nrk, Col1A1, Trem2, Cyp1B1, Col3A1, Gpr65, Ccl8, Dcn, Cd74, Rragc, C1Qtnf3, C1Qtnf1, Gpnmb, Foxd1, Nr1H4, Csf1R, Cd28, Nox4, Igf1, Hgf, Fzd4, Cd180, Dkk2, P2Rx4, Cd300A, Htr2B, Bambi, Bmp5, Igfbp4, F2R	366	1490	17911	1.87209	0.0288309	0.000261	0.0106857
GOTERM_BP_FAT	GO:0001932~regulation of protein phosphorylation	52	12.6829	5.84e-06	Aspn, Nrp1, Aif1, Gdf5, Sidt2, Tlr7, Ednra, Cdkn2A, Cdkn2C, Trim6, Stk39, Pdgfc, Rnf149, Fam129A, Il1A, Pik3Cg, Egfr, Stap1, Ptger4, Socs2, Pkib, Thy1, Cd84, Cd36, Bgn, Adam17, Pdgfrb, Nrk, Trem2, Ccl8, Chek2, Dcn, Cd74, Plcl2, C1Qtnf3, C1Qtnf1, Gpnmb, Csf1R, Thbs4, Nox4, Fbn1, Tgfbr2, Igf1, Hgf, Fzd4, Cdc25B, Cd300A, Fabp4, Htr2B, Bmp5, Igfbp4, F2R	366	1309	17911	1.94403	0.030133	0.000271	0.0111757
GOTERM_BP_FAT	GO:0042330~taxis	29	7.07317	6.03e-06	Plxnc1, Nrp1, Il16, Plxna2, Aif1, Ccl8, Cxcr3, Cd74, Ednra, Gata3, Cnr2, B3Gnt2, Lamb1, Foxd1, Boc, Csf1R, Thbs4, Pik3Cg, Mpp1, Stap1, Efnb1, Plgrkt, Hgf, Snai2, Ptpro, Foxp1, Adam17, Pdgfrb, Ext1	366	538	17911	2.63788	0.0310659	0.000277	0.0115272
GOTERM_BP_FAT	GO:0006022~aminoglycan metabolic process	13	3.17073	6.26e-06	Ptger4, Hexa, Fbn1, Igf1, Hgf, Dcn, Gns, B3Gnt8, Bgn, Gpc6, Pdgfrb, B3Gnt2, Ext1	366	120	17911	5.30153	0.0322528	0.000285	0.0119749
GOTERM_BP_FAT	GO:0045765~regulation of angiogenesis	18	4.39024	6.57e-06	Htatip2, Cyp1B1, Tgfbr2, Cxcr3, Dcn, Hgf, Cybb, Cd36, Ptgis, Meox2, Srpx2, Serpinf1, Gata6, Stab1, Tbxa2R, Thbs2, Il1A, Thbs4	366	234	17911	3.7644	0.0338146	0.000297	0.0125648
GOTERM_BP_FAT	GO:0045785~positive regulation of cell adhesion	23	5.60976	6.67e-06	H2-M3, Ptger4, Aif1, Efnb1, Tgfbr2, Cd276, Ccdc80, Igf1, Nid1, H2-Ab1, Col16A1, Il7R, Cd74, Thy1, Smoc2, Cd36, Icos, Gata3, H2-Aa, Vnn1, Col8A1, H2-Dma, Cd28	366	366	17911	3.07529	0.0342903	0.000298	0.0127447
GOTERM_BP_FAT	GO:0044236~multicellular organism metabolic process	12	2.92683	6.69e-06	Ctsk, Fap, Pparg, Mrc2, Pdgfrb, Col1A1, Ctsb, Mmp14, Mmp2, Col5A1, F2R, Mmp11	366	101	17911	5.81432	0.0343945	0.000297	0.0127841
GOTERM_BP_FAT	GO:0050727~regulation of inflammatory response	20	4.87805	6.96e-06	Pik3Cg, Egfr, Ptger4, Pparg, Cd276, Ccl8, Hgf, Scgb1A1, Ednra, Ptgis, Serpinf1, C1Qtnf3, Aoah, Gata3, Cnr2, Fabp4, Stk39, Nr1H4, Cd28, Aoc3	366	286	17911	3.42218	0.0357559	0.000306	0.0132994
GOTERM_BP_FAT	GO:1901699~cellular response to nitrogen compound	31	7.56098	7.68e-06	Rnasel, Apobec1, Aif1, Pparg, Col3A1, Mmp2, Rragc, Rgs10, H2Afz, Col6A1, Pdgfc, Nr1H4, Nox4, Pik3Cg, Ciita, Klf5, Egfr, Dnmt3A, Socs2, Igf1, Col16A1, Col5A2, P2Rx4, Cybb, Grb10, Ucp2, Col1A2, Adam17, Col1A1, Htr2B, Trem2	366	607	17911	2.49926	0.0393896	0.000335	0.0146783
GOTERM_BP_FAT	GO:0070374~positive regulation of ERK1 and ERK2 cascade	16	3.90244	8.49e-06	Egfr, Nox4, Nrp1, Ccl8, Cd74, Ednra, Cd36, C1Qtnf3, Pdgfrb, Pdgfc, Trem2, Gpnmb, Htr2B, Il1A, Csf1R, F2R	366	190	17911	4.12102	0.0434828	0.000367	0.0162379
GOTERM_BP_FAT	GO:0042325~regulation of phosphorylation	54	13.1707	9.79e-06	Aspn, Nrp1, Aif1, Gdf5, Sidt2, Tlr7, Ednra, Cdkn2A, Cdkn2C, Trim6, Stk39, Pdgfc, Rnf149, Fam129A, Il1A, Pik3Cg, Egfr, Stap1, Ptger4, Socs2, Pkib, Thy1, Cd84, Grb10, Cd36, Bgn, Adam17, Pdgfrb, Nrk, Trem2, Ccl8, Chek2, Dcn, Cd74, Plcl2, C1Qtnf3, C1Qtnf1, Gpnmb, Csf1R, Thbs4, Nox4, Fbn1, Tgfbr2, Igf1, Hgf, Fzd4, Cdc25B, Srpx2, Cd300A, Fabp4, Htr2B, Bmp5, Igfbp4, F2R	366	1407	17911	1.87819	0.0499815	0.00042	0.0187277
GOTERM_BP_FAT	GO:0045597~positive regulation of cell differentiation	42	10.2439	1.04e-05	Nrp1, Pparg, Gdf5, Ccl8, Il7R, Cd74, Casp6, Gata6, Gata3, Vnn1, Fbn2, Tmem100, Boc, Csf1R, Klf5, Lpl, Ptger4, H2-M3, Socs2, Rcor1, Tgfbr2, Enc1, Cd276, Igf1, Pkdcc, Hgf, Snai2, Cdo1, Mmp14, Foxp1, Man2A1, Cd36, Serpinf1, Grn, Heyl, H2-Aa, Scgb3A1, Col1A1, Bambi, H2-Dma, Syt17, Bmp5	366	981	17911	2.09517	0.0527534	0.000441	0.0197949
GOTERM_BP_FAT	GO:0051093~negative regulation of developmental process	38	9.26829	1.06e-05	Aspn, Nrp1, Lmo2, Lgmn, Gdf5, Col3A1, Postn, Dcn, C1Qc, Cd74, Cdkn2A, Gata3, Thbs2, Il1A, Thbs4, Clec2I, Arhgdib, Egfr, Stap1, Ptger4, H2-M3, Socs2, Fbn1, Tgfbr2, Igf1, Snai2, Gal, Col5A2, Col5A1, Foxp1, Thy1, Cd36, Meox2, Serpinf1, Stab1, Six1, Adam17, Phldb2	366	845	17911	2.20072	0.0537902	0.000446	0.0201948
GOTERM_BP_FAT	GO:0050714~positive regulation of protein secretion	18	4.39024	1.08e-05	Egfr, Lpl, Panx1, Ptger4, Unc93B1, Cd276, Igf1, Postn, Cd84, Cd36, C1Qtnf3, Trim6, Gata3, Htr2B, Il1A, Nr1H4, Csf1R, F2R	366	243	17911	3.62497	0.0549462	0.000452	0.0206413
GOTERM_BP_FAT	GO:0032103~positive regulation of response to external stimulus	19	4.63415	1.15e-05	Egfr, Pik3Cg, Nrp1, Il16, Ptger4, Aif1, Ly86, Ccl8, Cxcr3, Snai2, Cd180, Cd74, Ednra, Fabp4, Pdgfrb, Adam17, Thbs4, Cd28, Aoc3	366	270	17911	3.44373	0.058388	0.000477	0.0219738
GOTERM_BP_FAT	GO:0031589~cell-substrate adhesion	20	4.87805	1.19e-05	Col3A1, Ccdc80, Itgb5, Nid1, Postn, Nid2, Mmp14, Col16A1, Fzd4, Bcl2L11, Thy1, Smoc2, Cd36, Cdkn2A, Wdpcp, Col1A1, Lamb1, Col8A1, Mertk, Phldb2	366	297	17911	3.29543	0.0604537	0.000491	0.0227758
GOTERM_BP_FAT	GO:0022407~regulation of cell-cell adhesion	23	5.60976	1.2e-05	H2-M3, Aif1, Efnb1, Tgfbr2, Cd276, Igf1, H2-Ab1, Il7R, Scgb1A1, Cd74, Thy1, Epcam, Cdkn2A, Cd300A, Icos, C1Qtnf1, Gata3, H2-Aa, Vnn1, Gpnmb, H2-Dma, Clec2I, Cd28	366	380	17911	2.96199	0.0609395	0.000491	0.0229647
GOTERM_BP_FAT	GO:0001706~endoderm formation	9	2.19512	1.26e-05	Gata6, Itgb5, Col6A1, Lamb1, Mmp14, Col8A1, Col5A2, Mmp2, Col5A1	366	54	17911	8.15619	0.0640613	0.000513	0.0241808
GOTERM_BP_FAT	GO:0010604~positive regulation of macromolecule metabolic process	89	21.7073	1.27e-05	Rnasel, Nrp1, Apobec1, Htatip2, Lmo2, Aif1, Pparg, Gdf5, Mylip, Tlr7, Epcam, Ednra, Actg2, Cdkn2A, Gata6, Gata3, Trim6, H2Afz, Pdgfc, Fam129A, Il1A, Egfr, Ciita, Pik3Cg, Ssbp4, Ptger4, Stap1, Cd3D, Mical2, Pkib, Gal, Bcl2L11, Dapk1, Hoxd9, Cd84, Hoxd8, Cd36, Six1, Adam17, Pdgfrb, Nrk, Col1A1, Smarca1, Trem2, Slc40A1, Nkd2, Cyp1B1, Lum, Ccl8, Dcn, Chek2, Il7R, Cd74, Sec16B, C1Qtnf3, Lyl1, C1Qtnf1,…	366	2794	17911	1.55884	0.0643882	0.000512	0.0243084
GOTERM_BP_FAT	GO:0046651~lymphocyte proliferation	20	4.87805	1.31e-05	H2-M3, Aif1, Efnb1, Cd276, Igf1, H2-Ab1, Gal, Il7R, Scgb1A1, Cd180, Cd74, Plcl2, Cdkn2A, Itgax, Cd300A, H2-Aa, Gpnmb, Ebi3, Clec2I, Cd28	366	299	17911	3.27339	0.0661652	0.000522	0.0250026
GOTERM_BP_FAT	GO:0051707~response to other organism	43	10.4878	1.35e-05	Rnasel, Apobec1, Ly86, Unc93B1, Abca1, Dcn, Scgb1A1, Tlr7, Ednra, Itgax, Htra1, Trim6, Gata3, Naip5, Cnr2, Tspan32, Spon2, Loxl1, Nr1H4, Mrc1, Lyz2, Lyz1, Stap1, Ptger4, H2-M3, Prg2, Stab2, Bcl2L11, Cd180, Foxp1, Stom, Ifnar2, Cd37, Cd36, Stab1, Tnfaip8, Irf8, Tbxa2R, Adam17, Clec7A, Trem2, Mgst2, F2R	366	1027	17911	2.04898	0.0683966	0.000537	0.0258763
GOTERM_BP_FAT	GO:0043207~response to external biotic stimulus	43	10.4878	1.38e-05	Rnasel, Apobec1, Ly86, Unc93B1, Abca1, Dcn, Scgb1A1, Tlr7, Ednra, Itgax, Htra1, Trim6, Gata3, Naip5, Cnr2, Tspan32, Spon2, Loxl1, Nr1H4, Mrc1, Lyz2, Lyz1, Stap1, Ptger4, H2-M3, Prg2, Stab2, Bcl2L11, Cd180, Foxp1, Stom, Ifnar2, Cd37, Cd36, Stab1, Tnfaip8, Irf8, Tbxa2R, Adam17, Clec7A, Trem2, Mgst2, F2R	366	1028	17911	2.04698	0.0698363	0.000544	0.0264411
GOTERM_BP_FAT	GO:0032943~mononuclear cell proliferation	20	4.87805	1.43e-05	H2-M3, Aif1, Efnb1, Cd276, Igf1, H2-Ab1, Gal, Il7R, Scgb1A1, Cd180, Cd74, Plcl2, Cdkn2A, Itgax, Cd300A, H2-Aa, Gpnmb, Ebi3, Clec2I, Cd28	366	301	17911	3.25164	0.0723563	0.00056	0.0274318
GOTERM_BP_FAT	GO:0050778~positive regulation of immune response	26	6.34146	1.52e-05	Unc93B1, Gcsam, Tlr7, C1Qc, Mmp2, Cd74, Plcl2, Trim6, Gata3, Cfi, Spon2, Nr1H4, Clec2I, Cd28, H2-M3, Stap1, H2-Ab1, Cd180, Thy1, C1Qa, C1Qb, Cd36, Cd300A, Cd79B, Clec7A, H2-Dma	366	474	17911	2.68432	0.076596	0.00059	0.0291046
GOTERM_BP_FAT	GO:0006468~protein phosphorylation	62	15.122	1.69e-05	Aspn, Rnasel, Nrp1, Htatip2, Aif1, Gdf5, Sidt2, Tlr7, Ednra, Cdkn2A, Cdkn2C, Trim6, Stk39, Pdgfc, Rnf149, Fam129A, Il1A, Egfr, Pik3Cg, Ptger4, Stap1, Socs2, Pkdcc, Pkib, Dapk1, Thy1, Hcst, Cd84, Bgn, Cd36, Ror1, Adam17, Pdgfrb, Nrk, Trem2, Frk, Mknk2, Ccl8, Chek2, Dcn, Cd74, Plcl2, C1Qtnf3, C1Qtnf1, Gpnmb, Csf1R, Cdc42Ep5, Thbs4, Nox4, Fbn1, Tgfbr2, Igf1, Hgf, Fzd4, Cdc25B, Cd300A, Fabp4, Htr2B, …	366	1737	17911	1.74675	0.0845099	0.000649	0.0322478
GOTERM_BP_FAT	GO:0046903~secretion	44	10.7317	1.85e-05	Cyb5R4, Nkd2, Panx1, Pparg, Unc93B1, Postn, Anpep, Abca1, Sidt2, Cd74, Slc29A1, Ednra, C1Qtnf3, Trim6, Gata3, C1Qtnf1, Stk39, Entpd1, Foxd1, Pcsk5, Nr1H4, Il1A, Csf1R, Egfr, Lpl, Ptger4, Socs2, Cd276, Igf1, Cdo1, Gal, Fzd4, Anxa4, Foxp1, Cd84, Cd36, Dio2, Ucp2, Cd300A, Mertk, Htr2B, Cacna1C, Syt17, F2R	366	1076	17911	2.00115	0.0924286	0.000708	0.03542
GOTERM_BP_FAT	GO:0009891~positive regulation of biosynthetic process	62	15.122	1.9e-05	Adcy3, Rnasel, Htatip2, Apobec1, Adcy7, Lmo2, Aif1, Pparg, Tlr7, Epcam, Cdkn2A, Gata6, Gata3, H2Afz, Pdgfc, Fam129A, Il1A, Ciita, Egfr, Ssbp4, Ptger4, Cd3D, Mical2, Pkib, Gal, Hoxd9, Hoxd8, Six1, Pdgfrb, Col1A1, Smarca1, Slc40A1, Cyp1B1, Lum, Gpr65, Chek2, Dcn, Abca1, Lyl1, Foxd1, Nr1H4, Cd28, Nox4, Klf5, H2-M3, Cd276, Igf1, Hgf, Fzd4, Abcg1, Foxp1, Cybb, Meox2, Meox1, Ebf2, Irf8, Heyl, Htr2B, Ba…	366	1744	17911	1.73974	0.0947297	0.000721	0.036347
GOTERM_BP_FAT	GO:0042592~homeostatic process	61	14.878	1.96e-05	F2Rl2, Cyb5R4, Lmo2, Pparg, Anpep, Cxcr3, Mylip, Sidt2, Acox3, Ednra, Cdkn2A, Gata3, Trim6, Oit3, Stk39, Il1A, Egfr, Pik3Cg, Slc12A7, Ptger4, Rcor1, Pkib, Bcl2L11, Thy1, Ctsk, Cd36, Serpinf1, Ahsp, Prcp, Adam17, Pdgfrb, Clec4B1, Slc40A1, Gpr65, Dcn, Abca1, Il7R, Cd74, Slc29A1, C1Qtnf3, Apoc4, C1Qtnf1, Nr1H4, Csf1R, Nox4, Lpl, Lipa, Fbn1, Rhd, Igf1, Abcg1, P2Rx4, Col14A1, Ucp2, Tbxa2R, Fabp4, Tep1…	366	1707	17911	1.74878	0.0974873	0.000738	0.037461
GOTERM_BP_FAT	GO:0019220~regulation of phosphate metabolic process	59	14.3902	1.99e-05	Adcy3, Aspn, Nrp1, Adcy7, Aif1, Gdf5, Sidt2, Tlr7, Ednra, Cdkn2A, Cdkn2C, Trim6, Stk39, Pdgfc, Rnf149, Fam129A, Il1A, Pik3Cg, Egfr, Stap1, Ptger4, Socs2, Pkib, Thy1, Cd84, Grb10, Cd36, Bgn, Adam17, Pdgfrb, Nrk, Trem2, Gpr65, Ccl8, Chek2, Dcn, Abca1, Cd74, Plcl2, C1Qtnf3, C1Qtnf1, Entpd1, Gpnmb, Csf1R, Thbs4, Nox4, Fbn1, Tgfbr2, Igf1, Hgf, Fzd4, Cdc25B, Srpx2, Cd300A, Fabp4, Htr2B, Bmp5, Igfbp4, F…	366	1632	17911	1.76917	0.09899	0.000744	0.0380695
GOTERM_BP_FAT	GO:0031328~positive regulation of cellular biosynthetic process	61	14.878	2.02e-05	Adcy3, Rnasel, Htatip2, Apobec1, Lmo2, Adcy7, Aif1, Pparg, Tlr7, Epcam, Cdkn2A, Gata6, Gata3, H2Afz, Pdgfc, Fam129A, Il1A, Ciita, Egfr, Ssbp4, Ptger4, Cd3D, Mical2, Pkib, Gal, Hoxd9, Hoxd8, Six1, Pdgfrb, Col1A1, Smarca1, Slc40A1, Cyp1B1, Lum, Gpr65, Chek2, Dcn, Abca1, Lyl1, Foxd1, Nr1H4, Cd28, Nox4, Klf5, H2-M3, Cd276, Igf1, Hgf, Fzd4, Foxp1, Cybb, Meox2, Meox1, Ebf2, Irf8, Heyl, Htr2B, Bambi, Ar…	366	1709	17911	1.74673	0.100457	0.000751	0.0386644
GOTERM_BP_FAT	GO:0051174~regulation of phosphorus metabolic process	59	14.3902	2.04e-05	Adcy3, Aspn, Nrp1, Adcy7, Aif1, Gdf5, Sidt2, Tlr7, Ednra, Cdkn2A, Cdkn2C, Trim6, Stk39, Pdgfc, Rnf149, Fam129A, Il1A, Pik3Cg, Egfr, Stap1, Ptger4, Socs2, Pkib, Thy1, Cd84, Grb10, Cd36, Bgn, Adam17, Pdgfrb, Nrk, Trem2, Gpr65, Ccl8, Chek2, Dcn, Abca1, Cd74, Plcl2, C1Qtnf3, C1Qtnf1, Entpd1, Gpnmb, Csf1R, Thbs4, Nox4, Fbn1, Tgfbr2, Igf1, Hgf, Fzd4, Cdc25B, Srpx2, Cd300A, Fabp4, Htr2B, Bmp5, Igfbp4, F…	366	1633	17911	1.76809	0.10106	0.00075	0.0389092
GOTERM_BP_FAT	GO:0050867~positive regulation of cell activation	20	4.87805	2.05e-05	Stap1, H2-M3, Aif1, Efnb1, Tgfbr2, Cd276, Igf1, H2-Ab1, Mmp14, Il7R, Cd74, Thy1, Icos, Gata3, Pdgfrb, H2-Aa, Vnn1, H2-Dma, Clec2I, Cd28	366	309	17911	3.16745	0.101639	0.000749	0.0391447
GOTERM_BP_FAT	GO:0009607~response to biotic stimulus	44	10.7317	2.21e-05	Rnasel, Apobec1, Ly86, Unc93B1, Abca1, Dcn, Scgb1A1, Tlr7, Ednra, Itgax, Htra1, Trim6, Gata3, Naip5, Cnr2, Tspan32, Spon2, Loxl1, Nr1H4, Mrc1, Lyz2, Lyz1, Stap1, Ptger4, H2-M3, Prg2, Stab2, Bcl2L11, Cd180, Foxp1, Stom, Cd84, Ifnar2, Cd37, Cd36, Stab1, Tnfaip8, Irf8, Tbxa2R, Adam17, Clec7A, Trem2, Mgst2, F2R	366	1084	17911	1.98638	0.109317	0.000804	0.0422787
GOTERM_BP_FAT	GO:0010562~positive regulation of phosphorus metabolic process	43	10.4878	2.4e-05	Adcy3, Nrp1, Adcy7, Aif1, Gdf5, Gpr65, Ccl8, Abca1, Chek2, Cd74, Ednra, C1Qtnf3, Trim6, C1Qtnf1, Pdgfc, Fam129A, Gpnmb, Il1A, Csf1R, Thbs4, Nox4, Pik3Cg, Egfr, Stap1, Ptger4, Fbn1, Tgfbr2, Igf1, Hgf, Fzd4, Cdc25B, Cd84, Grb10, Cd36, Cd300A, Pdgfrb, Adam17, Nrk, Htr2B, Trem2, Igfbp4, Bmp5, F2R	366	1053	17911	1.99838	0.118005	0.000866	0.0458577
GOTERM_BP_FAT	GO:0045937~positive regulation of phosphate metabolic process	43	10.4878	2.4e-05	Adcy3, Nrp1, Adcy7, Aif1, Gdf5, Gpr65, Ccl8, Abca1, Chek2, Cd74, Ednra, C1Qtnf3, Trim6, C1Qtnf1, Pdgfc, Fam129A, Gpnmb, Il1A, Csf1R, Thbs4, Nox4, Pik3Cg, Egfr, Stap1, Ptger4, Fbn1, Tgfbr2, Igf1, Hgf, Fzd4, Cdc25B, Cd84, Grb10, Cd36, Cd300A, Pdgfrb, Adam17, Nrk, Htr2B, Trem2, Igfbp4, Bmp5, F2R	366	1053	17911	1.99838	0.118005	0.000866	0.0458577
GOTERM_BP_FAT	GO:0070661~leukocyte proliferation	20	4.87805	2.56e-05	H2-M3, Aif1, Efnb1, Cd276, Igf1, H2-Ab1, Gal, Il7R, Scgb1A1, Cd180, Cd74, Plcl2, Cdkn2A, Itgax, Cd300A, H2-Aa, Gpnmb, Ebi3, Clec2I, Cd28	366	314	17911	3.11702	0.125612	0.000919	0.0490205
GOTERM_BP_FAT	GO:0030098~lymphocyte differentiation	22	5.36585	2.65e-05	Cd3D, H2-M3, Ptger4, Tgfbr2, H2-Ab1, Ly9, Mmp14, Il7R, Cd74, Foxp1, Plcl2, Cdkn2A, Lyl1, Wwp1, Gata3, Adam17, H2-Aa, Vnn1, Cd79B, Mertk, H2-Dma, Cd28	366	371	17911	2.90193	0.129388	0.000942	0.0506006
GOTERM_BP_FAT	GO:0051247~positive regulation of protein metabolic process	53	12.9268	2.99e-05	Nrp1, Aif1, Pparg, Gdf5, Mylip, Tlr7, Ednra, Cdkn2A, Gata3, Trim6, Pdgfc, Fam129A, Il1A, Pik3Cg, Egfr, Stap1, Ptger4, Bcl2L11, Dapk1, Cd84, Cd36, Adam17, Pdgfrb, Nrk, Trem2, Cyp1B1, Nkd2, Ccl8, Chek2, Cd74, C1Qtnf3, C1Qtnf1, Gpnmb, Csf1R, Cd28, Thbs4, Nox4, Fbn1, Tgfbr2, Cd276, Igf1, Plgrkt, Hgf, Snai2, Fzd4, Cdc25B, Rassf5, Cybb, Cd300A, Htr2B, Bmp5, Igfbp4, F2R	366	1428	17911	1.8163	0.144918	0.00105726	0.0571716
GOTERM_BP_FAT	GO:0051251~positive regulation of lymphocyte activation	18	4.39024	2.99e-05	H2-M3, Aif1, Efnb1, Tgfbr2, Cd276, Igf1, H2-Ab1, Mmp14, Il7R, Cd74, Thy1, Icos, Gata3, H2-Aa, Vnn1, H2-Dma, Clec2I, Cd28	366	263	17911	3.34931	0.145062	0.0010513	0.0572331
GOTERM_BP_FAT	GO:0014065~phosphatidylinositol 3-kinase signaling	11	2.68293	3.11e-05	Pik3Cg, Gata3, Pdgfrb, Igf1, Pdgfc, Hgf, Dcn, Htr2B, F2R, Cd28, Hcst	366	98	17911	5.49295	0.150428	0.00108623	0.0595317
GOTERM_BP_FAT	GO:0070371~ERK1 and ERK2 cascade	18	4.39024	3.15e-05	Egfr, Nox4, Nrp1, Ptger4, Ccl8, Igf1, Cd74, Ednra, Cd36, C1Qtnf3, Pdgfrb, Pdgfc, Trem2, Gpnmb, Htr2B, Il1A, Csf1R, F2R	366	264	17911	3.33662	0.151838	0.00109003	0.0601381
GOTERM_BP_FAT	GO:0022409~positive regulation of cell-cell adhesion	16	3.90244	3.29e-05	H2-M3, Aif1, Efnb1, Tgfbr2, Cd276, Igf1, H2-Ab1, Il7R, Cd74, Thy1, Icos, Gata3, H2-Aa, Vnn1, H2-Dma, Cd28	366	213	17911	3.67603	0.158258	0.00113279	0.0629119
GOTERM_BP_FAT	GO:0040008~regulation of growth	32	7.80488	3.29e-05	Plxnc1, Nrp1, Plxna2, Lgmn, Igfbp7, Pparg, Gdf5, Wisp2, Cdkn2A, Gata6, Htra1, Cdkn2C, Tro, Creg1, Egfr, Ptger4, Socs2, Tgfbr2, Igf1, Mmp14, Gal, Bcl2L11, Foxp1, Col14A1, Cd36, Six1, Irf8, Adam17, Nrk, Cacna1C, Syt17, Igfbp4	366	688	17911	2.27615	0.158303	0.00112574	0.0629312
GOTERM_BP_FAT	GO:0002252~immune effector process	34	8.29268	3.33e-05	Rnasel, Apobec1, Unc93B1, Ly9, Il7R, Tlr7, C1Qc, Cd74, Plcl2, Itgax, Htra1, Trim6, Gata3, Tspan32, Cfi, Spon2, Klrd1, Cd28, Tyrobp, Ptger4, H2-M3, H2-Ab1, Cd180, Foxp1, Stom, Cd84, C1Qa, Ifnar2, C1Qb, Cd37, Cd36, Cd300A, Clec7A, H2-Dma	366	755	17911	2.20379	0.159843	0.00113031	0.0635997
GOTERM_BP_FAT	GO:0007167~enzyme linked receptor protein signaling pathway	36	8.78049	3.41e-05	Aspn, Frk, Nrp1, Lgmn, Hexa, Gdf5, Col3A1, Itgb5, Dcn, Gata6, Htra1, Gata3, Pdgfc, Fbn2, Tmem100, Foxd1, Nr1H4, Csf1R, Egfr, Stap1, Socs2, Efnb1, Fbn1, Tgfbr2, Igf1, Hgf, Grb10, Ror1, Col1A2, Pdgfrb, Adam17, Col1A1, Bambi, Arap1, Igfbp4, Bmp5	366	824	17911	2.13803	0.163657	0.00115235	0.065261
GOTERM_BP_FAT	GO:0001934~positive regulation of protein phosphorylation	38	9.26829	3.44e-05	Nrp1, Aif1, Gdf5, Ccl8, Chek2, Cd74, Ednra, C1Qtnf3, Trim6, C1Qtnf1, Pdgfc, Fam129A, Gpnmb, Il1A, Csf1R, Thbs4, Nox4, Pik3Cg, Egfr, Stap1, Ptger4, Fbn1, Tgfbr2, Igf1, Hgf, Fzd4, Cdc25B, Cd84, Cd36, Cd300A, Pdgfrb, Adam17, Nrk, Htr2B, Trem2, Igfbp4, Bmp5, F2R	366	893	17911	2.08243	0.164841	0.00115404	0.0657782
GOTERM_BP_FAT	GO:0002696~positive regulation of leukocyte activation	19	4.63415	3.96e-05	Stap1, H2-M3, Aif1, Efnb1, Tgfbr2, Cd276, Igf1, H2-Ab1, Mmp14, Il7R, Cd74, Thy1, Icos, Gata3, H2-Aa, Vnn1, H2-Dma, Clec2I, Cd28	366	296	17911	3.14124	0.187103	0.00131857	0.0756404
GOTERM_BP_FAT	GO:0042327~positive regulation of phosphorylation	39	9.5122	4.01e-05	Nrp1, Aif1, Gdf5, Ccl8, Chek2, Cd74, Ednra, C1Qtnf3, Trim6, C1Qtnf1, Pdgfc, Fam129A, Gpnmb, Il1A, Csf1R, Thbs4, Nox4, Pik3Cg, Egfr, Stap1, Ptger4, Fbn1, Tgfbr2, Igf1, Hgf, Fzd4, Cdc25B, Cd84, Grb10, Cd36, Cd300A, Pdgfrb, Adam17, Nrk, Htr2B, Trem2, Igfbp4, Bmp5, F2R	366	934	17911	2.04341	0.189201	0.00132656	0.0765837
GOTERM_BP_FAT	GO:0071363~cellular response to growth factor stimulus	29	7.07317	4.2e-05	Aspn, Nrp1, Gdf5, Col3A1, Itgb5, Postn, Dcn, Gata6, Htra1, Gata3, Tmem100, Fbn2, Foxd1, Egfr, Nox4, Fbn1, Tgfbr2, Hgf, Snai2, Fzd4, Grb10, Heyl, Col1A2, Pdgfrb, Adam17, Col1A1, Bambi, Arap1, Bmp5	366	599	17911	2.36924	0.197578	0.00138345	0.0803741
GOTERM_BP_FAT	GO:0002237~response to molecule of bacterial origin	23	5.60976	4.39e-05	Mrc1, Stap1, Ptger4, H2-M3, Ly86, Abca1, Dcn, Scgb1A1, Cd180, Foxp1, Ednra, Cd36, Trim6, Irf8, Cnr2, Tbxa2R, Adam17, Trem2, Spon2, Loxl1, Nr1H4, Mgst2, F2R	366	414	17911	2.71873	0.205325	0.00143536	0.0839151
GOTERM_BP_FAT	GO:1902533~positive regulation of intracellular signal transduction	38	9.26829	4.59e-05	F2Rl2, Nrp1, Cyp1B1, Col3A1, Gpr65, Ccl8, Dcn, Tlr7, Cd74, Rragc, Ednra, Cdkn2A, C1Qtnf3, Gata3, C1Qtnf1, Pdgfc, Gpnmb, Il1A, Csf1R, Cd28, Nox4, Egfr, Pik3Cg, Ptger4, Igf1, Hgf, Fzd4, Hcst, Cd84, P2Rx4, Cd36, Cd300A, Pdgfrb, Nrk, Htr2B, Trem2, Igfbp4, F2R	366	905	17911	2.05482	0.213568	0.00149112	0.0877205
GOTERM_BP_FAT	GO:0060485~mesenchyme development	17	4.14634	4.76e-05	Nrp1, Efnb1, Tgfbr2, Cyp26A1, Snai2, Ednra, Actg2, Meox1, Heyl, Six1, Pdgfrb, Tmem100, Col1A1, Htr2B, Bambi, Foxd1, Bmp5	366	246	17911	3.38184	0.220375	0.0015355	0.090893
GOTERM_BP_FAT	GO:0032102~negative regulation of response to external stimulus	18	4.39024	5.25e-05	Nrp1, Stap1, Ptger4, Aif1, Pparg, Cd276, Hgf, Snai2, Ptgis, Serpinf1, C1Qtnf3, Htra1, Aoah, C1Qtnf1, Gata3, Cnr2, Phldb2, Nr1H4	366	275	17911	3.20316	0.240436	0.00168576	0.100406
GOTERM_BP_FAT	GO:0055094~response to lipoprotein particle	6	1.46341	5.32e-05	Cd36, Pparg, Adam17, Abca1, Mylip, Abcg1	366	21	17911	13.982	0.242983	0.00169594	0.101632
GOTERM_BP_FAT	GO:0050900~leukocyte migration	19	4.63415	5.34e-05	B4Galt1, Mpp1, Stap1, Ptger4, Il16, Aif1, Ccl8, Gcsam, Cxcr3, Ptpro, Cd74, Ednra, Cd300A, Gata3, Cnr2, Adam17, Il1A, Thbs4, Aoc3	366	303	17911	3.06867	0.244011	0.00169389	0.102128
GOTERM_BP_FAT	GO:0010243~response to organonitrogen compound	37	9.02439	5.43e-05	Rnasel, Apobec1, Panx1, Aif1, Pparg, Col3A1, Mmp2, Rragc, Ednra, Cdkn2A, Cnr2, H2Afz, Col6A1, Pdgfc, Nr1H4, Nox4, Egfr, Pik3Cg, Klf5, Dnmt3A, Socs2, Igf1, Col16A1, Cdo1, Gal, Col5A2, P2Rx4, Grb10, Cybb, Ucp2, Col1A2, Adam17, Col1A1, Htr2B, Trem2, Mgst2, Nnmt	366	878	17911	2.06227	0.247486	0.0017114	0.103809
GOTERM_BP_FAT	GO:0009306~protein secretion	26	6.34146	5.61e-05	Cyb5R4, Panx1, Unc93B1, Postn, Abca1, Sidt2, C1Qtnf3, Gata3, Trim6, Pcsk5, Il1A, Nr1H4, Csf1R, Egfr, Lpl, Ptger4, Cd276, Igf1, Anxa4, Foxp1, Cd84, Cd36, Ucp2, Cacna1C, Htr2B, F2R	366	513	17911	2.48025	0.254356	0.00175598	0.107156
GOTERM_BP_FAT	GO:0071229~cellular response to acid chemical	17	4.14634	6.33e-05	Egfr, Dnmt3A, Col3A1, Pparg, Cyp26A1, Abca1, Col16A1, Col5A2, Mmp2, Rragc, Cybb, Serpinf1, Col1A2, Col6A1, Pdgfc, Col1A1, Nr1H4	366	252	17911	3.30132	0.282244	0.00197202	0.121064
GOTERM_BP_FAT	GO:0048015~phosphatidylinositol-mediated signaling	12	2.92683	6.74e-05	Pik3Cg, Gata3, Pdgfrb, Igf1, Pdgfc, Hgf, Dcn, Htr2B, Csf1R, F2R, Cd28, Hcst	366	129	17911	4.55229	0.297304	0.00208558	0.1288
GOTERM_BP_FAT	GO:0007492~endoderm development	10	2.43902	7.61e-05	Gata6, Itgb5, Col6A1, Ext1, Lamb1, Mmp14, Col8A1, Col5A2, Mmp2, Col5A1	366	88	17911	5.56104	0.328472	0.00233961	0.14535
GOTERM_BP_FAT	GO:0032496~response to lipopolysaccharide	22	5.36585	7.88e-05	Mrc1, Ptger4, Stap1, Ly86, Abca1, Dcn, Scgb1A1, Cd180, Foxp1, Ednra, Cd36, Trim6, Irf8, Cnr2, Tbxa2R, Adam17, Trem2, Spon2, Loxl1, Nr1H4, Mgst2, F2R	366	400	17911	2.69154	0.337917	0.00240858	0.150517
GOTERM_BP_FAT	GO:0048017~inositol lipid-mediated signaling	12	2.92683	8.31e-05	Pik3Cg, Gata3, Pdgfrb, Igf1, Pdgfc, Hgf, Dcn, Htr2B, Csf1R, F2R, Cd28, Hcst	366	132	17911	4.44883	0.352611	0.00252476	0.158702
GOTERM_BP_FAT	GO:0071559~response to transforming growth factor beta	15	3.65854	8.37e-05	Nox4, Aspn, Cald1, Col3A1, Fbn1, Tgfbr2, Itgb5, Postn, Htra1, Col1A2, Adam17, Col1A1, Fbn2, Bambi, Arap1	366	205	17911	3.58077	0.354886	0.00253048	0.159986
GOTERM_BP_FAT	GO:0051050~positive regulation of transport	40	9.7561	8.82e-05	Rnasel, Panx1, Pparg, Unc93B1, Postn, Abca1, Cxcr3, Tlr7, Sec16B, Ednra, C1Qtnf3, Itgax, Trim6, Gata3, C1Qtnf1, Stk39, Nr1H4, Il1A, Csf1R, Egfr, Lpl, Stap1, Ptger4, Cd276, Igf1, Gal, Abcg1, Thy1, Stom, Cd84, P2Rx4, Ctsk, Cd36, Pdgfrb, Clec4B1, Bambi, Mertk, Htr2B, F2R, Aoc3	366	1005	17911	1.94775	0.36969	0.00264903	0.168452
GOTERM_BP_FAT	GO:0043410~positive regulation of MAPK cascade	24	5.85366	9.5e-05	Pik3Cg, Egfr, Nox4, Nrp1, Ccl8, Igf1, Hgf, Fzd4, Cd74, Cd84, Ednra, Cd36, C1Qtnf3, C1Qtnf1, Pdgfrb, Pdgfc, Nrk, Htr2B, Trem2, Gpnmb, Igfbp4, Il1A, Csf1R, F2R	366	467	17911	2.51497	0.391854	0.0028379	0.181505
GOTERM_BP_FAT	GO:0031401~positive regulation of protein modification process	42	10.2439	9.61e-05	Nrp1, Aif1, Gdf5, Ccl8, Chek2, Cd74, Ednra, Cdkn2A, C1Qtnf3, Trim6, Gata3, C1Qtnf1, Pdgfc, Gpnmb, Fam129A, Il1A, Csf1R, Thbs4, Nox4, Egfr, Pik3Cg, Stap1, Ptger4, Fbn1, Tgfbr2, Igf1, Hgf, Snai2, Fzd4, Cdc25B, Cd84, Rassf5, Cd36, Cd300A, Pdgfrb, Adam17, Nrk, Htr2B, Trem2, Igfbp4, Bmp5, F2R	366	1082	17911	1.89959	0.395474	0.00285564	0.183682
GOTERM_BP_FAT	GO:0008219~cell death	66	16.0976	9.8e-05	Nrp1, Htatip2, Aif1, Lgmn, Pparg, Gdf5, Cxcr3, Insl6, Mmp2, Asah2, Epcam, Ednra, Casp6, Wisp2, Srpx, Ptgis, Cdkn2A, Gata6, Gata3, Fap, Vnn1, Il1A, Egfr, Pik3Cg, Cd3G, Gal, Bcl2L11, Dapk1, Pycr1, Serpinf1, Igf2R, Six1, Tnfaip8, Adam17, Pdgfrb, Ctsb, Slc40A1, Cyp1B1, Mknk2, Gpr65, Chek2, Cd74, Naip5, Gpnmb, Nr1H4, Csf1R, Cd28, Nox4, B4Galt1, Dnmt3A, Tgfbr2, Igf1, Cd5L, Hgf, Snai2, Foxp1, Rassf3, P2…	366	2003	17911	1.61251	0.401468	0.00289566	0.187315
GOTERM_BP_FAT	GO:0006909~phagocytosis	14	3.41463	0.0001	Pear1, Stap1, Aif1, Pparg, Pld4, Abca1, Cd36, Srpx, Cd300A, Irf8, Clec7A, Trem2, Spon2, Mertk	366	183	17911	3.74383	0.408326	0.00294397	0.191517
GOTERM_BP_FAT	GO:0060541~respiratory system development	17	4.14634	0.000105	Egfr, Lipa, Tgfbr2, Igf1, Pkdcc, Mmp14, Msc, Asah1, Foxp1, Foxp2, Man2A1, Wdpcp, Gata6, Wwp1, Six1, Pdgfrb, Ctsd	366	263	17911	3.16324	0.421561	0.00305356	0.199765
GOTERM_BP_FAT	GO:0032722~positive regulation of chemokine production	8	1.95122	0.000107	Cd84, Lpl, Adam17, Postn, Tlr7, Cd74, Il1A, Csf1R	366	54	17911	7.24995	0.42904	0.00310869	0.204508
GOTERM_BP_FAT	GO:0050670~regulation of lymphocyte proliferation	15	3.65854	0.000108	H2-M3, Aif1, Efnb1, Cd276, Igf1, H2-Ab1, Gal, Scgb1A1, Cd74, Cdkn2A, Cd300A, H2-Aa, Gpnmb, Clec2I, Cd28	366	210	17911	3.49551	0.431943	0.00311962	0.206367
GOTERM_BP_FAT	GO:0035295~tube development	31	7.56098	0.000114	Nrp1, Plxna2, Col3A1, Sidt2, Asah1, Epcam, Ednra, Gata6, Gata3, Wwp1, Pdgfc, Foxd1, Pcsk5, Klf5, B4Galt1, Egfr, Lipa, Mical2, Tgfbr2, Igf1, Pkdcc, Mmp14, Bcl2L11, Foxp1, Foxp2, Man2A1, Six1, Heyl, Pdgfrb, Ctsd, Bmp5	366	702	17911	2.16104	0.449537	0.00327482	0.217835
GOTERM_BP_FAT	GO:0032944~regulation of mononuclear cell proliferation	15	3.65854	0.000119	H2-M3, Aif1, Efnb1, Cd276, Igf1, H2-Ab1, Gal, Scgb1A1, Cd74, Cdkn2A, Cd300A, H2-Aa, Gpnmb, Clec2I, Cd28	366	212	17911	3.46253	0.464934	0.00341146	0.228175
GOTERM_BP_FAT	GO:0002478~antigen processing and presentation of exogenous peptide antigen	8	1.95122	0.000121	H2-M3, H2-Eb1, Unc93B1, Ctse, H2-Aa, H2-Ab1, H2-Dma, Cd74	366	55	17911	7.11813	0.467978	0.00342385	0.230254
GOTERM_BP_FAT	GO:0009617~response to bacterium	30	7.31707	0.000125	Ly86, Abca1, Dcn, Scgb1A1, Ednra, Trim6, Cnr2, Naip5, Spon2, Loxl1, Nr1H4, Mrc1, Lyz2, Lyz1, H2-M3, Ptger4, Stap1, Prg2, Stab2, Foxp1, Cd180, Cd36, Stab1, Tnfaip8, Irf8, Tbxa2R, Adam17, Trem2, Mgst2, F2R	366	672	17911	2.18469	0.481497	0.00354403	0.239634
GOTERM_BP_FAT	GO:0001818~negative regulation of cytokine production	15	3.65854	0.000126	Ptger4, Pparg, Prg2, Cd276, Hgf, Anxa4, Scgb1A1, Cd84, C1Qtnf3, Gata6, Gata3, Rnf128, Gpnmb, Mertk, Nr1H4	366	213	17911	3.44628	0.481668	0.00352677	0.239754
GOTERM_BP_FAT	GO:0030574~collagen catabolic process	6	1.46341	0.00013	Ctsk, Mrc2, Ctsb, Mmp14, Mmp2, Mmp11	366	25	17911	11.7449	0.493233	0.00362818	0.247977
GOTERM_BP_FAT	GO:0050728~negative regulation of inflammatory response	11	2.68293	0.000131	Ptgis, C1Qtnf3, Serpinf1, Ptger4, Gata3, Aoah, Pparg, Cnr2, Cd276, Hgf, Nr1H4	366	116	17911	4.64059	0.496964	0.00364809	0.25067
GOTERM_BP_FAT	GO:0007423~sensory organ development	28	6.82927	0.000135	Naglu, Cyp1B1, Nrp1, Igfbp7, Casp6, Mcoln3, Wdpcp, Gata3, Fbn2, Col8A1, Egfr, Tgfbr2, Igf1, Col5A2, Fzd4, Col5A1, Bcl2L11, Foxp2, Thy1, C1Qb, Man2A1, Serpinf1, Six1, Pdgfrb, Mfap2, H2-Dma, Cacna1C, Mertk	366	608	17911	2.25368	0.507619	0.00374168	0.25847
GOTERM_BP_FAT	GO:0030217~T cell differentiation	16	3.90244	0.000139	Cd3D, Ptger4, H2-M3, Tgfbr2, Ly9, Il7R, Cd74, Foxp1, Cdkn2A, Wwp1, Gata3, Adam17, H2-Aa, Vnn1, H2-Dma, Cd28	366	242	17911	3.23551	0.518243	0.00383639	0.266417
GOTERM_BP_FAT	GO:0032945~negative regulation of mononuclear cell proliferation	9	2.19512	0.000141	Cdkn2A, H2-M3, Cd300A, Cd276, H2-Aa, H2-Ab1, Gpnmb, Gal, Scgb1A1	366	75	17911	5.87246	0.523134	0.00386957	0.270134
GOTERM_BP_FAT	GO:0050672~negative regulation of lymphocyte proliferation	9	2.19512	0.000141	Cdkn2A, H2-M3, Cd300A, Cd276, H2-Aa, H2-Ab1, Gpnmb, Gal, Scgb1A1	366	75	17911	5.87246	0.523134	0.00386957	0.270134
GOTERM_BP_FAT	GO:0097006~regulation of plasma lipoprotein particle levels	8	1.95122	0.000152	Lpl, Cd36, Apoc1, Abca1, Mylip, Lpcat3, Nr1H4, Abcg1	366	57	17911	6.86837	0.547985	0.00412708	0.289629
GOTERM_BP_FAT	GO:0001822~kidney development	18	4.39024	0.000158	Nrp1, Fbn1, Nid1, Enpep, Dcn, Anxa4, Ptpro, Bcl2L11, Epcam, Ednra, Wdpcp, Serpinf1, Gata3, Heyl, Six1, Pdgfrb, Foxd1, Pcsk5	366	301	17911	2.92647	0.562484	0.00427396	0.301503
GOTERM_BP_FAT	GO:1902105~regulation of leukocyte differentiation	17	4.14634	0.000161	H2-M3, Fbn1, Tgfbr2, Mmp14, Il7R, C1Qc, Cd74, Foxp1, Cdkn2A, Gata3, H2-Aa, Vnn1, H2-Dma, Csf1R, Clec2I, Tyrobp, Cd28	366	273	17911	3.04737	0.569778	0.00433826	0.307625
GOTERM_BP_FAT	GO:0018108~peptidyl-tyrosine phosphorylation	17	4.14634	0.000161	Egfr, Frk, Nrp1, Ptger4, Stap1, Igf1, Pkdcc, Hgf, Cd74, Cd36, Cd300A, Pdgfrb, Adam17, Trem2, Csf1R, Thbs4, F2R	366	273	17911	3.04737	0.569778	0.00433826	0.307625
GOTERM_BP_FAT	GO:0045859~regulation of protein kinase activity	28	6.82927	0.000163	Aspn, Dcn, Cd74, Cdkn2A, Cdkn2C, Pdgfc, Csf1R, Pik3Cg, Egfr, Nox4, Socs2, Stap1, Fbn1, Tgfbr2, Igf1, Pkib, Hgf, Fzd4, Cdc25B, Thy1, Bgn, Cd300A, Fabp4, Pdgfrb, Adam17, Nrk, Htr2B, F2R	366	615	17911	2.22803	0.573397	0.00435919	0.310702
GOTERM_BP_FAT	GO:0032270~positive regulation of cellular protein metabolic process	48	11.7073	0.000164	Nrp1, Nkd2, Cyp1B1, Aif1, Pparg, Gdf5, Ccl8, Chek2, Cd74, Ednra, Cdkn2A, C1Qtnf3, Trim6, Gata3, C1Qtnf1, Pdgfc, Gpnmb, Fam129A, Il1A, Csf1R, Thbs4, Nox4, Egfr, Pik3Cg, Stap1, Ptger4, Fbn1, Tgfbr2, Igf1, Plgrkt, Hgf, Snai2, Fzd4, Bcl2L11, Dapk1, Cdc25B, Cd84, Rassf5, Cd36, Cd300A, Pdgfrb, Adam17, Nrk, Htr2B, Trem2, Igfbp4, Bmp5, F2R	366	1334	17911	1.76086	0.576308	0.00437179	0.313196
GOTERM_BP_FAT	GO:0070372~regulation of ERK1 and ERK2 cascade	17	4.14634	0.000167	Egfr, Nox4, Nrp1, Ccl8, Igf1, Cd74, Ednra, Cd36, C1Qtnf3, Pdgfrb, Pdgfc, Trem2, Gpnmb, Htr2B, Il1A, Csf1R, F2R	366	274	17911	3.03625	0.582821	0.00442794	0.318836
GOTERM_BP_FAT	GO:0009628~response to abiotic stimulus	43	10.4878	0.000169	Apobec1, Aif1, Lgmn, Igfbp7, Pparg, Col3A1, Gpr65, Postn, Kmo, Chek2, Dcn, Hvcn1, Slc52A3, Mmp2, Tlr7, Slc29A1, Ednra, Ptgis, Gata6, Gata3, Stk39, Il1A, Nox4, Egfr, Ciita, Dnmt3A, Lpl, Ptger4, Tgfbr2, Igf1, Snai2, Mmp14, Foxp2, Cybb, Cd36, Serpinf1, Dio2, Ucp2, Pdgfrb, Adam17, Col1A1, Htr2B, Cacna1C	366	1148	17911	1.83301	0.587942	0.00446772	0.323333
GOTERM_BP_FAT	GO:0006796~phosphate-containing compound metabolic process	86	20.9756	0.00017	Adcy3, Aspn, Cyb5R4, Rnasel, Nrp1, Htatip2, Gnpda1, Adcy7, Aif1, Gdf5, Sidt2, Tlr7, Ednra, Cdkn2A, Gata6, Cdkn2C, Trim6, Dera, Stk39, Pdgfc, Rnf149, Fam129A, Il1A, Nanp, Pld3, Egfr, Ciita, Pik3Cg, Socs2, Ptger4, Stap1, Pld4, Pkib, Pkdcc, Ptpro, Lpcat3, Dapk1, Thy1, Hcst, Pnpla7, Cd84, Grb10, Bgn, Cd36, Ror1, Adam17, Pdgfrb, Nrk, Trem2, Frk, Mknk2, Gpr65, Ccl8, Kmo, Dcn, Chek2, Abca1, Nagk, Cd74, …	366	2869	17911	1.46692	0.58836	0.0044504	0.323703
GOTERM_BP_FAT	GO:0018212~peptidyl-tyrosine modification	17	4.14634	0.000175	Egfr, Frk, Nrp1, Ptger4, Stap1, Igf1, Pkdcc, Hgf, Cd74, Cd36, Cd300A, Pdgfrb, Adam17, Trem2, Csf1R, Thbs4, F2R	366	275	17911	3.02521	0.600227	0.0045738	0.334353
GOTERM_BP_FAT	GO:0070663~regulation of leukocyte proliferation	15	3.65854	0.000176	H2-M3, Aif1, Efnb1, Cd276, Igf1, H2-Ab1, Gal, Scgb1A1, Cd74, Cdkn2A, Cd300A, H2-Aa, Gpnmb, Clec2I, Cd28	366	220	17911	3.33662	0.601367	0.00456524	0.335393
GOTERM_BP_FAT	GO:0051222~positive regulation of protein transport	24	5.85366	0.000176	Egfr, Lpl, Ptger4, Panx1, Unc93B1, Cd276, Igf1, Postn, Tlr7, Sec16B, Cd84, Stom, Ctsk, Cd36, Itgax, C1Qtnf3, Trim6, Gata3, Bambi, Htr2B, Il1A, Nr1H4, Csf1R, F2R	366	487	17911	2.41169	0.602098	0.00455174	0.336061
GOTERM_BP_FAT	GO:0006793~phosphorus metabolic process	86	20.9756	0.000178	Adcy3, Aspn, Cyb5R4, Rnasel, Nrp1, Htatip2, Gnpda1, Adcy7, Aif1, Gdf5, Sidt2, Tlr7, Ednra, Cdkn2A, Gata6, Cdkn2C, Trim6, Dera, Stk39, Pdgfc, Rnf149, Fam129A, Il1A, Nanp, Pld3, Egfr, Ciita, Pik3Cg, Socs2, Ptger4, Stap1, Pld4, Pkib, Pkdcc, Ptpro, Lpcat3, Dapk1, Thy1, Hcst, Pnpla7, Cd84, Grb10, Bgn, Cd36, Ror1, Adam17, Pdgfrb, Nrk, Trem2, Frk, Mknk2, Gpr65, Ccl8, Kmo, Dcn, Chek2, Abca1, Nagk, Cd74, …	366	2873	17911	1.46488	0.605749	0.00457457	0.339417
GOTERM_BP_FAT	GO:1901698~response to nitrogen compound	39	9.5122	0.000178	Rnasel, Apobec1, Panx1, Aif1, Pparg, Col3A1, Mmp2, Rragc, Ednra, Rgs10, Cdkn2A, Cnr2, H2Afz, Col6A1, Pdgfc, Nr1H4, Nox4, Egfr, Pik3Cg, Ciita, Klf5, Dnmt3A, Socs2, Igf1, Col16A1, Gal, Cdo1, Col5A2, P2Rx4, Grb10, Cybb, Ucp2, Col1A2, Adam17, Col1A1, Htr2B, Trem2, Mgst2, Nnmt	366	1004	17911	1.90095	0.606789	0.00456509	0.340379
GOTERM_BP_FAT	GO:0071230~cellular response to amino acid stimulus	12	2.92683	0.000181	Egfr, Dnmt3A, Cybb, Col3A1, Col1A2, Col6A1, Pdgfc, Col1A1, Col16A1, Col5A2, Mmp2, Rragc	366	144	17911	4.0781	0.611619	0.00460288	0.344877
GOTERM_BP_FAT	GO:0001655~urogenital system development	20	4.87805	0.000184	Nrp1, Fbn1, Igf1, Nid1, Enpep, Dcn, Mmp2, Anxa4, Ptpro, Bcl2L11, Epcam, Ednra, Wdpcp, Serpinf1, Gata3, Heyl, Six1, Pdgfrb, Foxd1, Pcsk5	366	364	17911	2.68885	0.61782	0.00465836	0.350737
GOTERM_BP_FAT	GO:0014070~response to organic cyclic compound	39	9.5122	0.000185	Adcy3, Cyp1B1, Panx1, Aif1, Igfbp7, Lum, Pparg, Postn, Abca1, Chek2, Mmp2, Scgb1A1, Ednra, Cdkn2A, H2Afz, Nr1H4, Nox4, Egfr, Pik3Cg, Ciita, Klf5, Dnmt3A, Socs2, Tgfbr2, Igf1, Snai2, Cdo1, Mmp14, Foxp1, P2Rx4, Cybb, Cd36, Serpinf1, Grn, Heyl, Tbxa2R, Pdgfrb, Col1A1, Htr2B	366	1005	17911	1.89905	0.620072	0.00466432	0.352888
GOTERM_BP_FAT	GO:2000377~regulation of reactive oxygen species metabolic process	13	3.17073	0.000185	Nox4, Egfr, Cyp1B1, Ptger4, H2-M3, Aif1, Tgfbr2, Igf1, Ptgis, Cd36, Prcp, Pdgfrb, Pon3	366	169	17911	3.7644	0.620804	0.00465118	0.35359
GOTERM_BP_FAT	GO:0070664~negative regulation of leukocyte proliferation	9	2.19512	0.000186	Cdkn2A, H2-M3, Cd300A, Cd276, H2-Aa, H2-Ab1, Gpnmb, Gal, Scgb1A1	366	78	17911	5.6466	0.623236	0.00465961	0.355931
GOTERM_BP_FAT	GO:1904951~positive regulation of establishment of protein localization	25	6.09756	0.000188	Nkd2, Panx1, Unc93B1, Postn, Tlr7, Sec16B, C1Qtnf3, Itgax, Gata3, Trim6, Il1A, Nr1H4, Csf1R, Egfr, Lpl, Ptger4, Cd276, Igf1, Stom, Cd84, Ctsk, Cd36, Htr2B, Bambi, F2R	366	522	17911	2.34373	0.626624	0.00468029	0.359219
GOTERM_BP_FAT	GO:0032940~secretion by cell	37	9.02439	0.000193	Cyb5R4, Nkd2, Panx1, Pparg, Unc93B1, Postn, Abca1, Sidt2, C1Qtnf3, Trim6, Gata3, C1Qtnf1, Entpd1, Foxd1, Pcsk5, Nr1H4, Il1A, Csf1R, Egfr, Lpl, Ptger4, Cd276, Igf1, Gal, Anxa4, Fzd4, Foxp1, Cd84, Cd36, Dio2, Ucp2, Cd300A, Mertk, Htr2B, Cacna1C, Syt17, F2R	366	935	17911	1.93655	0.635923	0.00477713	0.368398
GOTERM_BP_FAT	GO:0010557~positive regulation of macromolecule biosynthetic process	54	13.1707	0.000201	Rnasel, Htatip2, Apobec1, Lmo2, Pparg, Tlr7, Epcam, Cdkn2A, Gata6, Gata3, H2Afz, Pdgfc, Fam129A, Il1A, Ciita, Egfr, Ssbp4, Ptger4, Cd3D, Mical2, Pkib, Gal, Hoxd9, Hoxd8, Six1, Pdgfrb, Col1A1, Smarca1, Slc40A1, Cyp1B1, Lum, Chek2, Dcn, Lyl1, Foxd1, Nr1H4, Cd28, Klf5, Nox4, Cd276, Igf1, Hgf, Fzd4, Foxp1, Cybb, Meox2, Meox1, Ebf2, Irf8, Heyl, Bambi, Arap1, Bmp5, F2R	366	1577	17911	1.67572	0.651542	0.00496047	0.384355
GOTERM_BP_FAT	GO:0031399~regulation of protein modification process	55	13.4146	0.000206	Aspn, Nrp1, Aif1, Gdf5, Sidt2, Tlr7, Ednra, Cdkn2A, Cdkn2C, Gata3, Trim6, Stk39, Pdgfc, Rnf149, Fam129A, Il1A, Pik3Cg, Egfr, Stap1, Ptger4, Socs2, Pkib, Thy1, Cd84, Cd36, Bgn, Adam17, Pdgfrb, Nrk, Trem2, Ccl8, Chek2, Dcn, Cd74, Plcl2, C1Qtnf3, C1Qtnf1, Gpnmb, Csf1R, Thbs4, Nox4, Fbn1, Tgfbr2, Igf1, Hgf, Snai2, Fzd4, Cdc25B, Rassf5, Cd300A, Fabp4, Htr2B, Bmp5, Igfbp4, F2R	366	1618	17911	1.6635	0.659511	0.00504532	0.392773
GOTERM_BP_FAT	GO:0031349~positive regulation of defense response	17	4.14634	0.000207	Egfr, Pik3Cg, Ptger4, H2-M3, Unc93B1, Ccl8, Tlr7, Mmp2, Cd180, Cd74, Ednra, Trim6, Fabp4, Clec7A, Nr1H4, Cd28, Aoc3	366	279	17911	2.98183	0.661385	0.00504746	0.394781
GOTERM_BP_FAT	GO:0002685~regulation of leukocyte migration	13	3.17073	0.000218	Mpp1, Ptger4, Stap1, Aif1, Gcsam, Cxcr3, Cd74, Ednra, Cd300A, Adam17, Il1A, Aoc3, Thbs4	366	172	17911	3.69874	0.680957	0.00529953	0.416441
GOTERM_BP_FAT	GO:0044243~multicellular organism catabolic process	6	1.46341	0.000228	Ctsk, Mrc2, Ctsb, Mmp14, Mmp2, Mmp11	366	28	17911	10.4865	0.697544	0.00552091	0.435861
GOTERM_BP_FAT	GO:0050730~regulation of peptidyl-tyrosine phosphorylation	15	3.65854	0.000231	Egfr, Nrp1, Ptger4, Stap1, Igf1, Hgf, Cd74, Cd36, Cd300A, Pdgfrb, Adam17, Pdgfc, Trem2, Csf1R, Thbs4	366	226	17911	3.24804	0.701106	0.00554983	0.440169
GOTERM_BP_FAT	GO:0050920~regulation of chemotaxis	14	3.41463	0.000231	Plxnc1, Nrp1, Mpp1, Il16, Stap1, Aif1, Plxna2, Cxcr3, Snai2, Cd74, Ednra, Adam17, Pdgfrb, Thbs4	366	199	17911	3.44282	0.701447	0.00552965	0.440584
GOTERM_BP_FAT	GO:0001654~eye development	21	5.12195	0.000252	Egfr, Naglu, Cyp1B1, Nrp1, Tgfbr2, Col5A2, Fzd4, Col5A1, Thy1, Foxp2, Casp6, Man2A1, Serpinf1, Wdpcp, Gata3, Pdgfrb, Mfap2, Fbn2, Mertk, Col8A1, Cacna1C	366	404	17911	2.54376	0.732616	0.00600505	0.480676
GOTERM_BP_FAT	GO:0050886~endocrine process	10	2.43902	0.000256	C1Qtnf3, Gata3, C1Qtnf1, Enpep, Sidt2, Gal, Foxd1, Fzd4, Pcsk5, F2R	366	103	17911	4.75118	0.737936	0.00606863	0.487981
GOTERM_BP_FAT	GO:0007160~cell-matrix adhesion	13	3.17073	0.000256	Cdkn2A, Cd36, Wdpcp, Col3A1, Itgb5, Nid1, Postn, Nid2, Mmp14, Col16A1, Phldb2, Bcl2L11, Thy1	366	175	17911	3.63533	0.73834	0.0060482	0.488542
GOTERM_BP_FAT	GO:0019884~antigen processing and presentation of exogenous antigen	8	1.95122	0.000259	H2-M3, H2-Eb1, Unc93B1, Ctse, H2-Aa, H2-Ab1, H2-Dma, Cd74	366	62	17911	6.31447	0.741782	0.00608032	0.493355
GOTERM_BP_FAT	GO:0048468~cell development	71	17.3171	0.000259	Cyb5R4, Nrp1, Plxna2, Hexa, Pparg, Gdf5, Postn, Insl6, Sidt2, Lsr, Mmp2, Ednra, Casp6, Gata6, Gata3, Tmem100, Boc, Il1A, Egfr, Stap1, Socs2, Efnb1, Enc1, Cyp26A1, Gal, Ptpro, Thy1, Hoxd9, Man2A1, Serpinf1, Grn, Six1, Ror1, Adam17, Pdgfrb, Mfap2, Col1A1, Epyc, Ext1, Naglu, Plxnc1, Col3A1, Rilpl2, Wdpcp, Acan, B3Gnt2, Lamb1, Foxd1, Csf1R, Tyrobp, Thbs4, B4Galt1, Klf5, Fbn1, Tgfbr2, Rhd, Igf1, Hgf, …	366	2278	17911	1.52526	0.742534	0.00606613	0.494415
GOTERM_BP_FAT	GO:0033077~T cell differentiation in thymus	9	2.19512	0.000264	Cdkn2A, Cd3D, Gata3, Vnn1, Adam17, Il7R, H2-Dma, Cd74, Cd28	366	82	17911	5.37115	0.749144	0.00615453	0.503868
GOTERM_BP_FAT	GO:0071560~cellular response to transforming growth factor beta stimulus	14	3.41463	0.000268	Nox4, Aspn, Col3A1, Tgfbr2, Fbn1, Itgb5, Postn, Htra1, Col1A2, Adam17, Col1A1, Fbn2, Bambi, Arap1	366	202	17911	3.39168	0.75395	0.00621272	0.510899
GOTERM_BP_FAT	GO:0009968~negative regulation of signal transduction	39	9.5122	0.000272	Aspn, Nrp1, Nkd2, Pear1, Lgmn, Pparg, Bicc1, Dcn, Cd74, Plcl2, Rgs10, C1Qtnf3, Htra1, Gata3, Vnn1, Fbn2, Rnf149, Nr1H4, Stap1, Socs2, Fbn1, Igf1, Rgs18, Hgf, Snai2, Mmp14, Ptpro, Foxp1, Thy1, Dapk1, Dkk2, Grb10, Bgn, Cd300A, Heyl, Adam17, Bambi, Htr2B, Bmp5	366	1025	17911	1.862	0.758809	0.00627301	0.518147
GOTERM_BP_FAT	GO:0030203~glycosaminoglycan metabolic process	10	2.43902	0.000275	Gns, Bgn, Ptger4, Gpc6, Hexa, Pdgfrb, Igf1, Hgf, Dcn, Ext1	366	104	17911	4.7055	0.763122	0.00632445	0.524703
GOTERM_BP_FAT	GO:0007507~heart development	27	6.58537	0.000279	Nrp1, Col3A1, Pparg, Bicc1, Mmp2, Ednra, Gata6, Gata3, Acan, Tmem100, Pcsk5, Egfr, Nox4, Mical2, Tgfbr2, Fbn1, Igf1, Snai2, Foxp1, Col5A1, Col14A1, Heyl, Six1, Pdgfrb, Cacna1C, Htr2B, Bmp5	366	603	17911	2.19122	0.76825	0.00639219	0.532656
GOTERM_BP_FAT	GO:0002253~activation of immune response	18	4.39024	0.00028	Stap1, Unc93B1, Gcsam, C1Qc, Tlr7, Cd180, Thy1, Plcl2, C1Qa, C1Qb, Cd300A, Gata3, Cd79B, Cfi, Clec7A, Nr1H4, Clec2I, Cd28	366	316	17911	2.78756	0.769488	0.00638761	0.534602
GOTERM_BP_FAT	GO:0048878~chemical homeostasis	41	10	0.000282	F2Rl2, Cyb5R4, Pparg, Gpr65, Anpep, Abca1, Mylip, Cxcr3, Dcn, Sidt2, Acox3, Slc29A1, Ednra, Cdkn2A, C1Qtnf3, Apoc4, C1Qtnf1, Oit3, Nr1H4, Nox4, Pik3Cg, Egfr, Lpl, Ptger4, Fbn1, Igf1, Rhd, Abcg1, Thy1, P2Rx4, Cd36, Serpinf1, Ucp2, Tbxa2R, Prcp, Fabp4, Clec4B1, Htr2B, Cacna1C, Slc40A1, F2R	366	1101	17911	1.82236	0.772032	0.00640786	0.538634
GOTERM_BP_FAT	GO:0050673~epithelial cell proliferation	20	4.87805	0.000287	B4Galt1, Egfr, Gdf5, Igf1, Sidt2, Mmp14, Snai2, Foxp1, Foxp2, Cdkn2A, Serpinf1, Htra1, Fap, Grn, Gata3, Col8A1, Htr2B, Igfbp4, Bmp5, Thbs4	366	377	17911	2.59614	0.777289	0.00648056	0.547111
GOTERM_BP_FAT	GO:0043542~endothelial cell migration	12	2.92683	0.000289	Cyp1B1, Nrp1, Meox2, Srpx2, Serpinf1, Gata3, Fap, Prcp, Dcn, Snai2, Clec14A, Foxp1	366	152	17911	3.86346	0.78035	0.00651197	0.552137
GOTERM_BP_FAT	GO:0006629~lipid metabolic process	44	10.7317	0.000297	Scpep1, Cyp1B1, Apobec1, Hexa, Igfbp7, Pparg, Apoc1, Abca1, Asah1, Cd74, Acox3, Asah2, Plcl2, Ptgis, Gata6, Aoah, Abcd2, Hpgds, Nr1H4, Il1A, Csf1R, Pld3, Egfr, Pik3Cg, Lpl, Pla2G15, Lipa, Pld4, Cyp26A1, Igf1, Gal, Snai2, Gdpd3, Lpcat3, Abcg1, Pnpla7, Cd36, St8Sia4, Fabp4, Pdgfrb, Htr2B, Bmp5, Fabp5, Mgst2	366	1217	17911	1.7693	0.788402	0.00664337	0.565704
GOTERM_BP_FAT	GO:0009612~response to mechanical stimulus	15	3.65854	0.000304	Egfr, Ptger4, Col3A1, Pparg, Tgfbr2, Igf1, Postn, Dcn, Mmp14, Tlr7, Mmp2, Foxp2, Ednra, Cd36, Col1A1	366	232	17911	3.16404	0.796787	0.0067867	0.580389
GOTERM_BP_FAT	GO:0034097~response to cytokine	29	7.07317	0.000305	Aspn, Aif1, Pparg, Col3A1, Ccl8, Postn, Dcn, Scgb1A1, Cd74, Casp6, Ptgis, Trim6, Gata3, Il1A, Nr1H4, Csf1R, Ciita, Mrc1, Socs2, Stap1, H2-Ab1, Dapk1, Ifnar2, Bgn, H2-Eb1, Fabp4, H2-Aa, Col1A1, Trem2	366	674	17911	2.1056	0.797934	0.00678184	0.582444
GOTERM_BP_FAT	GO:0010810~regulation of cell-substrate adhesion	13	3.17073	0.000315	Ccdc80, Nid1, Postn, Col16A1, Mmp14, Fzd4, Smoc2, Cd36, Cdkn2A, Wdpcp, Col1A1, Col8A1, Phldb2	366	179	17911	3.5541	0.807631	0.00696017	0.600303
GOTERM_BP_FAT	GO:0014068~positive regulation of phosphatidylinositol 3-kinase signaling	8	1.95122	0.000315	Pdgfrb, Igf1, Pdgfc, Hgf, Dcn, F2R, Cd28, Hcst	366	64	17911	6.11714	0.808301	0.0069455	0.601568
GOTERM_BP_FAT	GO:0060326~cell chemotaxis	16	3.90244	0.000316	Nrp1, Mpp1, Il16, Stap1, Aif1, Ccl8, Cxcr3, Hgf, Snai2, Ptpro, Cd74, Ednra, Cnr2, Pdgfrb, Adam17, Thbs4	366	261	17911	2.99998	0.809143	0.00693479	0.603167
GOTERM_BP_FAT	GO:0072593~reactive oxygen species metabolic process	15	3.65854	0.000318	Nox4, Egfr, Cyb5R4, Cyp1B1, Ptger4, H2-M3, Aif1, Tgfbr2, Igf1, P2Rx4, Cybb, Ptgis, Cd36, Pdgfrb, Pon3	366	233	17911	3.15046	0.810563	0.00693691	0.605879
GOTERM_BP_FAT	GO:0043408~regulation of MAPK cascade	29	7.07317	0.000318	Nrp1, Gdf5, Ccl8, Sidt2, Cd74, Ednra, C1Qtnf3, C1Qtnf1, Pdgfc, Rnf149, Gpnmb, Il1A, Csf1R, Pik3Cg, Egfr, Nox4, Igf1, Hgf, Fzd4, Cd84, Cd36, Cd300A, Pdgfrb, Nrk, Htr2B, Trem2, Igfbp4, Bmp5, F2R	366	675	17911	2.10249	0.810969	0.00691698	0.606657
GOTERM_BP_FAT	GO:0072001~renal system development	18	4.39024	0.000325	Nrp1, Fbn1, Nid1, Enpep, Dcn, Anxa4, Ptpro, Bcl2L11, Epcam, Ednra, Wdpcp, Serpinf1, Gata3, Heyl, Six1, Pdgfrb, Foxd1, Pcsk5	366	320	17911	2.75272	0.817541	0.00703419	0.619505
GOTERM_BP_FAT	GO:0030323~respiratory tube development	15	3.65854	0.000332	Egfr, Lipa, Tgfbr2, Igf1, Pkdcc, Mmp14, Foxp1, Asah1, Foxp2, Man2A1, Gata6, Wwp1, Pdgfrb, Ctsd, Pcsk5	366	234	17911	3.137	0.82437	0.00716174	0.633352
GOTERM_BP_FAT	GO:0035556~intracellular signal transduction	73	17.8049	0.000332	F2Rl2, Adcy3, Aspn, Nrp1, Adcy7, Aif1, Gdf5, Cxcr3, Sidt2, Tlr7, Ednra, Cdkn2A, Gata3, Rapgef6, Vnn1, Pdgfc, Stk39, Rnf149, Tmem100, Il1A, Egfr, Pik3Cg, Ptger4, Socs2, Tifa, Gal, Bcl2L11, Dapk1, Hcst, Cd84, Bgn, Cd36, Col1A2, Adam17, Pdgfrb, Nrk, Trem2, Cyp1B1, Col3A1, Mknk2, Gpr65, Ccl8, Dcn, Chek2, Abca1, Cd74, Rragc, Plcl2, C1Qtnf3, C1Qtnf1, Gpnmb, Fgd6, Nr1H4, Csf1R, Arhgdib, Cd28, Blnk, Cdc4…	366	2380	17911	1.50101	0.824529	0.00713607	0.63368
GOTERM_BP_FAT	GO:0051250~negative regulation of lymphocyte activation	11	2.68293	0.000333	Cdkn2A, H2-M3, Cd300A, Cd276, H2-Aa, H2-Ab1, Gpnmb, Gal, Mertk, Scgb1A1, Cd74	366	130	17911	4.14084	0.825537	0.00713038	0.635772
GOTERM_BP_FAT	GO:0044712~single-organism catabolic process	30	7.31707	0.000353	Gnpda1, Cyp1B1, Hexa, Apoc1, Kmo, Nagk, Mmp2, Glb1, Acox3, Abcd2, Dera, Entpd1, Pld3, Pik3Cg, Lpl, Pla2G15, Lipa, Mrc2, Pld4, Igf1, Cyp26A1, Cbr3, Cdo1, Gdpd3, Mmp14, Mmp11, Pnpla7, Ctsk, Ctsb, Pon3	366	715	17911	2.05331	0.842883	0.00752568	0.673773
GOTERM_BP_FAT	GO:0042493~response to drug	22	5.36585	0.000364	Egfr, Lpl, Dnmt3A, Apobec1, Pparg, Tgfbr2, Abca1, Chek2, Gal, Abcg3, Scgb1A1, Mmp2, Cybb, Cdkn2A, Gata6, Gata3, Tbxa2R, Adam17, Col1A1, Rnf149, Htr2B, Nnmt	366	447	17911	2.40854	0.851008	0.00770941	0.693037
GOTERM_BP_FAT	GO:0006915~apoptotic process	58	14.1463	0.000378	Htatip2, Nrp1, Aif1, Lgmn, Pparg, Gdf5, Cxcr3, Insl6, Mmp2, Asah2, Epcam, Ednra, Casp6, Ptgis, Cdkn2A, Srpx, Gata6, Gata3, Fap, Vnn1, Il1A, Pik3Cg, Egfr, Cd3G, Gal, Bcl2L11, Dapk1, Igf2R, Six1, Tnfaip8, Adam17, Pdgfrb, Slc40A1, Cyp1B1, Mknk2, Gpr65, Chek2, Cd74, Naip5, Nr1H4, Csf1R, Cd28, B4Galt1, Nox4, Dnmt3A, Tgfbr2, Igf1, Cd5L, Hgf, Snai2, Foxp1, P2Rx4, Rassf5, Ucp2, Htr2B, Mertk, Dram1, F2R	366	1779	17911	1.59548	0.861948	0.00798464	0.720696
GOTERM_BP_FAT	GO:0006023~aminoglycan biosynthetic process	8	1.95122	0.000382	B3Gnt8, Ptger4, Gpc6, Hexa, Pdgfrb, Igf1, B3Gnt2, Ext1	366	66	17911	5.93178	0.864682	0.00803259	0.72795
GOTERM_BP_FAT	GO:0010941~regulation of cell death	54	13.1707	0.000384	Htatip2, Nrp1, Aif1, Lgmn, Pparg, Gdf5, Cxcr3, Insl6, Mmp2, Ednra, Epcam, Casp6, Wisp2, Ptgis, Cdkn2A, Srpx, Gata6, Gata3, Fap, Vnn1, Pik3Cg, Egfr, Cd3G, Gal, Bcl2L11, Dapk1, Pycr1, Serpinf1, Igf2R, Six1, Adam17, Pdgfrb, Ctsb, Slc40A1, Cyp1B1, Chek2, Cd74, Gpnmb, Nr1H4, Csf1R, B4Galt1, Nox4, Dnmt3A, Igf1, Hgf, Snai2, Foxp1, Rassf3, Rassf5, Ucp2, Mertk, Htr2B, Bmp5, F2R	366	1620	17911	1.63124	0.865959	0.00803824	0.73139
GOTERM_BP_FAT	GO:0016310~phosphorylation	65	15.8537	0.000385	Aspn, Rnasel, Nrp1, Htatip2, Aif1, Gdf5, Sidt2, Tlr7, Ednra, Cdkn2A, Cdkn2C, Trim6, Stk39, Pdgfc, Rnf149, Fam129A, Il1A, Egfr, Pik3Cg, Ciita, Ptger4, Stap1, Socs2, Pkdcc, Pkib, Dapk1, Thy1, Hcst, Cd84, Grb10, Bgn, Cd36, Ror1, Adam17, Pdgfrb, Nrk, Trem2, Frk, Mknk2, Ccl8, Chek2, Dcn, Nagk, Cd74, Plcl2, C1Qtnf3, C1Qtnf1, Gpnmb, Csf1R, Cdc42Ep5, Thbs4, Nox4, Fbn1, Tgfbr2, Igf1, Hgf, Fzd4, Cdc25B, Cd…	366	2063	17911	1.54189	0.86658	0.00802464	0.733073
GOTERM_BP_FAT	GO:0060429~epithelium development	42	10.2439	0.000394	Nrp1, Plxna2, Pparg, Sidt2, Mmp2, Ednra, Epcam, Casp6, Cdkn2A, Rilpl2, Mcoln3, Wdpcp, Gata6, Gata3, Tmem100, Foxd1, Il1A, Egfr, Klf5, B4Galt1, Mical2, Tgfbr2, Igf1, Hgf, Gal, Snai2, Mmp14, Ptpro, Anxa4, Foxp1, Col5A1, Foxp2, Meox2, Meox1, Six1, Heyl, Adam17, Ctsd, Ctsb, Slc40A1, Phldb2, Bmp5	366	1157	17911	1.77646	0.872607	0.00817546	0.749832
GOTERM_BP_FAT	GO:2000146~negative regulation of cell motility	15	3.65854	0.000394	Cyp1B1, Ptger4, Stap1, Aif1, Col3A1, Gcsam, Dcn, Thy1, Meox2, Serpinf1, Cd300A, Gata3, Acan, Phldb2, Arhgdib	366	238	17911	3.08427	0.873013	0.00815573	0.750991
GOTERM_BP_FAT	GO:0051173~positive regulation of nitrogen compound metabolic process	57	13.9024	0.000399	Adcy3, Rnasel, Htatip2, Apobec1, Lmo2, Adcy7, Aif1, Pparg, Epcam, Cdkn2A, Gata6, Gata3, H2Afz, Pdgfc, Fam129A, Il1A, Ciita, Egfr, Ssbp4, Ptger4, Cd3D, Mical2, Pkib, Gal, Hoxd9, Hoxd8, Six1, Pdgfrb, Col1A1, Smarca1, Slc40A1, Cyp1B1, Lum, Gpr65, Chek2, Dcn, Abca1, Lyl1, Foxd1, Nr1H4, Cd28, Nox4, Klf5, H2-M3, Igf1, Hgf, Fzd4, Foxp1, Meox2, Meox1, Ebf2, Irf8, Heyl, Bambi, Arap1, Bmp5, F2R	366	1742	17911	1.60127	0.876453	0.00823129	0.760947
GOTERM_BP_FAT	GO:0042129~regulation of T cell proliferation	12	2.92683	0.000404	Cdkn2A, H2-M3, Aif1, Efnb1, Cd276, Igf1, H2-Aa, H2-Ab1, Gpnmb, Scgb1A1, Clec2I, Cd28	366	158	17911	3.71675	0.879127	0.00828446	0.76888
GOTERM_BP_FAT	GO:0070206~protein trimerization	7	1.70732	0.00041	C1Qtnf6, C1Qtnf3, Trim6, C1Qtnf1, Col1A2, Col6A1, Col1A1	366	48	17911	7.13667	0.882883	0.00837485	0.780319
GOTERM_BP_FAT	GO:0051049~regulation of transport	59	14.3902	0.000434	Kcnj15, Rnasel, Pparg, Postn, Anpep, Cxcr3, Sidt2, Hvcn1, Tlr7, Ednra, Cdkn2A, Gata3, Trim6, Stk39, Il1A, Egfr, Pik3Cg, Ptger4, Stap1, Pkdcc, Gal, Dapk1, Thy1, Cd84, Stom, Ctsk, Grb10, Cd36, Pdgfrb, Clec4B1, Aoc3, Panx1, Apoc1, Unc93B1, Abca1, Cd74, Sec16B, Itgax, C1Qtnf3, C1Qtnf1, Entpd1, Nr1H4, Csf1R, Lpl, Cd276, Igf1, Snai2, Anxa4, Abcg1, P2Rx4, Cybb, Ucp2, Cd300A, Htr2B, Cacna1C, Bambi, Mertk…	366	1828	17911	1.57948	0.896989	0.00883929	0.826823
GOTERM_BP_FAT	GO:0051271~negative regulation of cellular component movement	16	3.90244	0.000435	Cyp1B1, Nrp1, Stap1, Ptger4, Aif1, Col3A1, Gcsam, Dcn, Thy1, Meox2, Serpinf1, Cd300A, Gata3, Acan, Phldb2, Arhgdib	366	269	17911	2.91076	0.89759	0.00882761	0.828942
GOTERM_BP_FAT	GO:0012501~programmed cell death	60	14.6341	0.000444	Nrp1, Htatip2, Aif1, Lgmn, Pparg, Gdf5, Cxcr3, Insl6, Mmp2, Asah2, Epcam, Ednra, Casp6, Ptgis, Cdkn2A, Srpx, Gata6, Gata3, Fap, Vnn1, Il1A, Pik3Cg, Egfr, Cd3G, Gal, Bcl2L11, Dapk1, Igf2R, Six1, Tnfaip8, Adam17, Pdgfrb, Slc40A1, Cyp1B1, Mknk2, Gpr65, Chek2, Cd74, Naip5, Nr1H4, Csf1R, Cd28, Nox4, B4Galt1, Dnmt3A, Tgfbr2, Igf1, Cd5L, Hgf, Snai2, Foxp1, Rassf3, P2Rx4, Rassf5, Ucp2, Htr2B, Mertk, Dram…	366	1870	17911	1.57018	0.902344	0.00897614	0.846159
GOTERM_BP_FAT	GO:0042098~T cell proliferation	13	3.17073	0.000446	H2-M3, Aif1, Efnb1, Cd276, Igf1, H2-Ab1, Scgb1A1, Cdkn2A, Itgax, H2-Aa, Gpnmb, Ebi3, Cd28	366	186	17911	3.42034	0.903309	0.00897964	0.849756
GOTERM_BP_FAT	GO:0043200~response to amino acid	13	3.17073	0.000446	Egfr, Dnmt3A, Cybb, Col3A1, Col1A2, Col6A1, Pdgfc, Col1A1, Cdo1, Col16A1, Mmp2, Col5A2, Rragc	366	186	17911	3.42034	0.903309	0.00897964	0.849756
GOTERM_BP_FAT	GO:1902531~regulation of intracellular signal transduction	52	12.6829	0.000454	F2Rl2, Aspn, Nrp1, Gdf5, Sidt2, Tlr7, Ednra, Cdkn2A, Gata3, Vnn1, Pdgfc, Tmem100, Rnf149, Il1A, Pik3Cg, Egfr, Ptger4, Socs2, Hcst, Cd84, Cd36, Bgn, Pdgfrb, Nrk, Trem2, Cyp1B1, Col3A1, Gpr65, Ccl8, Dcn, Abca1, Cd74, Rragc, C1Qtnf3, C1Qtnf1, Gpnmb, Fgd6, Nr1H4, Csf1R, Cd28, Arhgdib, Nox4, Igf1, Hgf, Snai2, Fzd4, P2Rx4, Cd300A, Htr2B, Bmp5, Igfbp4, F2R	366	1552	17911	1.63965	0.907164	0.00910033	0.864491
GOTERM_BP_FAT	GO:0007566~embryo implantation	8	1.95122	0.000459	Ptgis, Grn, Igfbp7, Tgfbr2, Lamb1, Pcsk5, Mmp2, Arhgdib	366	68	17911	5.75731	0.90972	0.00917163	0.874602
GOTERM_BP_FAT	GO:0071594~thymocyte aggregation	9	2.19512	0.000463	Cdkn2A, Cd3D, Gata3, Vnn1, Adam17, Il7R, H2-Dma, Cd74, Cd28	366	89	17911	4.9487	0.911331	0.00920487	0.88112
GOTERM_BP_FAT	GO:0040013~negative regulation of locomotion	16	3.90244	0.000471	Cyp1B1, Nrp1, Stap1, Ptger4, Aif1, Col3A1, Gcsam, Dcn, Thy1, Meox2, Serpinf1, Cd300A, Gata3, Acan, Phldb2, Arhgdib	366	271	17911	2.88928	0.914935	0.00932636	0.896144
GOTERM_BP_FAT	GO:0031348~negative regulation of defense response	12	2.92683	0.000473	Ptgis, C1Qtnf3, Serpinf1, Ptger4, Htra1, Gata3, Aoah, Pparg, Cnr2, Cd276, Hgf, Nr1H4	366	161	17911	3.64749	0.916169	0.009346	0.901431
GOTERM_BP_FAT	GO:0023014~signal transduction by protein phosphorylation	29	7.07317	0.000494	Nrp1, Ccl8, Cd74, Ednra, C1Qtnf3, C1Qtnf1, Pdgfc, Stk39, Rnf149, Gpnmb, Il1A, Csf1R, Cdc42Ep5, Pik3Cg, Egfr, Nox4, Ptger4, Igf1, Hgf, Fzd4, Cd84, Cd36, Cd300A, Pdgfrb, Nrk, Htr2B, Trem2, Igfbp4, F2R	366	695	17911	2.04198	0.924873	0.00972064	0.941107
GOTERM_BP_FAT	GO:0014812~muscle cell migration	9	2.19512	0.000499	Nox4, Cyp1B1, Ptger4, Aif1, Six1, Pdgfrb, Igf1, Postn, Thbs4	366	90	17911	4.89372	0.92668	0.00977491	0.949915
GOTERM_BP_FAT	GO:0048002~antigen processing and presentation of peptide antigen	9	2.19512	0.000499	H2-M3, H2-Eb1, Unc93B1, Ctse, H2-Aa, H2-Ab1, H2-Dma, Trem2, Cd74	366	90	17911	4.89372	0.92668	0.00977491	0.949915
GOTERM_BP_FAT	GO:0090130~tissue migration	15	3.65854	0.000505	Nrp1, Cyp1B1, Tgfbr2, Dcn, Snai2, Foxp1, Actg2, Meox2, Serpinf1, Wdpcp, Srpx2, Fap, Gata3, Prcp, Clec14A	366	244	17911	3.00843	0.928954	0.00985535	0.961316
GOTERM_BP_FAT	GO:0045935~positive regulation of nucleobase-containing compound metabolic process	54	13.1707	0.000508	Adcy3, Rnasel, Htatip2, Apobec1, Lmo2, Adcy7, Pparg, Epcam, Cdkn2A, Gata6, Gata3, H2Afz, Pdgfc, Il1A, Ciita, Egfr, Ssbp4, Ptger4, Cd3D, Mical2, Pkib, Gal, Hoxd9, Hoxd8, Six1, Pdgfrb, Col1A1, Smarca1, Slc40A1, Cyp1B1, Lum, Gpr65, Chek2, Dcn, Abca1, Lyl1, Foxd1, Nr1H4, Cd28, Klf5, Nox4, Igf1, Hgf, Fzd4, Foxp1, Meox2, Meox1, Ebf2, Irf8, Heyl, Bambi, Arap1, Bmp5, F2R	366	1637	17911	1.6143	0.929894	0.00986793	0.966132
GOTERM_BP_FAT	GO:0006897~endocytosis	24	5.85366	0.000508	Mrc1, Pik3Cg, Egfr, Pear1, Stap1, Snx5, Aif1, Pparg, Mrc2, Tgfbr2, Pld4, Apoc1, Abca1, Stab2, Srpx, Cd36, Cd300A, Grn, Irf8, Clec7A, Mertk, Htr2B, Spon2, Trem2	366	525	17911	2.23713	0.930155	0.00984519	0.967484
GOTERM_BP_FAT	GO:0070208~protein heterotrimerization	5	1.21951	0.000516	C1Qtnf6, C1Qtnf1, Col1A2, Col6A1, Col1A1	366	19	17911	12.8782	0.932915	0.00995676	0.982068
GOTERM_BP_FAT	GO:1903532~positive regulation of secretion by cell	20	4.87805	0.000553	Egfr, Lpl, Ptger4, Panx1, Unc93B1, Cd276, Igf1, Postn, Gal, Cd84, Cd36, C1Qtnf3, Trim6, C1Qtnf1, Gata3, Htr2B, Il1A, Nr1H4, Csf1R, F2R	366	398	17911	2.45915	0.9447	0.0106257	1.05192
GOTERM_BP_FAT	GO:0002274~myeloid leukocyte activation	12	2.92683	0.000553	Cd84, Cd48, Cd37, Stap1, Cd300A, Aif1, Tspan32, Tgfbr2, Cnr2, Tlr7, Foxp1, Tyrobp	366	164	17911	3.58077	0.944784	0.0105924	1.05247
GOTERM_BP_FAT	GO:0050708~regulation of protein secretion	21	5.12195	0.000611	Egfr, Lpl, Panx1, Ptger4, Unc93B1, Cd276, Igf1, Postn, Sidt2, Anxa4, Cd84, Cd36, C1Qtnf3, Ucp2, Trim6, Gata3, Htr2B, Il1A, Nr1H4, Csf1R, F2R	366	433	17911	2.3734	0.959232	0.0116527	1.16205
GOTERM_BP_FAT	GO:0007266~Rho protein signal transduction	9	2.19512	0.000622	Ednra, F2Rl2, Col3A1, Col1A2, Gpr65, Pdgfrb, Abca1, F2R, Cdc42Ep5	366	93	17911	4.73585	0.961489	0.0118158	1.18261
GOTERM_BP_FAT	GO:0007179~transforming growth factor beta receptor signaling pathway	11	2.68293	0.000635	Aspn, Htra1, Col3A1, Fbn1, Tgfbr2, Col1A2, Adam17, Itgb5, Fbn2, Bambi, Arap1	366	141	17911	3.81779	0.964009	0.0120162	1.20703
GOTERM_BP_FAT	GO:0040007~growth	38	9.26829	0.000644	Plxnc1, Nrp1, Plxna2, Lgmn, Igfbp7, Pparg, Gdf5, Postn, Il7R, Wisp2, Cdkn2A, Gata6, Htra1, Cdkn2C, Tro, Gata3, Egfr, Ptger4, Socs2, Tgfbr2, Igf1, Pkdcc, Mmp14, Gal, Bcl2L11, Foxp1, Foxp2, Col14A1, Cd36, Six1, Irf8, Pdgfrb, Adam17, Nrk, Cacna1C, Syt17, Bmp5, Igfbp4	366	1035	17911	1.79673	0.965746	0.0121501	1.22489
GOTERM_BP_FAT	GO:0051246~regulation of protein metabolic process	74	18.0488	0.000679	Aspn, Nrp1, Aif1, Pparg, Gdf5, Mylip, Enpep, Sidt2, Tlr7, Ednra, Cdkn2A, Cdkn2C, Gata3, Trim6, Stk39, Pdgfc, Rnf149, Fam129A, Il1A, Pi15, Egfr, Pik3Cg, Ptger4, Stap1, Socs2, Enc1, Prg2, Pkib, Bcl2L11, Dapk1, Thy1, Cd84, Bgn, Cd36, Cst7, Adam17, Pdgfrb, Nrk, Trem2, Nkd2, Cyp1B1, Mknk2, Ccl8, Dcn, Chek2, Cd74, Plcl2, C1Qtnf3, C1Qtnf1, Rnf128, Gpnmb, Csf1R, Clec2I, Cd28, Thbs4, Nox4, Fbn1, Tgfbr2, C…	366	2483	17911	1.45846	0.971484	0.0127601	1.29101
GOTERM_BP_FAT	GO:0043549~regulation of kinase activity	28	6.82927	0.000681	Aspn, Dcn, Cd74, Cdkn2A, Cdkn2C, Pdgfc, Csf1R, Pik3Cg, Egfr, Nox4, Socs2, Stap1, Fbn1, Tgfbr2, Igf1, Pkib, Hgf, Fzd4, Cdc25B, Thy1, Bgn, Cd300A, Fabp4, Pdgfrb, Adam17, Nrk, Htr2B, F2R	366	674	17911	2.033	0.971669	0.0127377	1.29337
GOTERM_BP_FAT	GO:0051128~regulation of cellular component organization	72	17.561	0.000684	Nrp1, Apobec1, Plxna2, Igfbp7, Pparg, Postn, Wisp2, Cdkn2A, Vps13C, Cdkn2C, Htra1, Gata3, Fap, Il1A, Egfr, Ptger4, Stap1, Socs2, Enc1, Pkdcc, Pkib, Mmp14, Gal, Bcl2L11, Thy1, Stom, Ctsk, Cd36, Serpinf1, Grn, Six1, Adam17, Pdgfrb, Scgb3A1, Col1A1, Trem2, Plxnc1, Nkd2, Eln, Gpr65, Apoc1, Ccl8, Dcn, Itgax, Wdpcp, Tro, Thbs2, Csf1R, Clec2I, Arhgdib, Cd28, Cdc42Ep5, Nox4, Klf5, Capn6, Tgfbr2, Igf1, Hg…	366	2399	17911	1.46873	0.972159	0.012754	1.29965
GOTERM_BP_FAT	GO:0014911~positive regulation of smooth muscle cell migration	7	1.70732	0.000704	Nox4, Cyp1B1, Ptger4, Aif1, Pdgfrb, Igf1, Postn	366	53	17911	6.4634	0.974887	0.0130723	1.33683
GOTERM_BP_FAT	GO:0002702~positive regulation of production of molecular mediator of immune response	8	1.95122	0.000708	Cd37, Cd36, Gata3, Trim6, Spon2, Cd74, Foxp1, Cd28	366	73	17911	5.36298	0.975433	0.0131033	1.34475
GOTERM_BP_FAT	GO:0045621~positive regulation of lymphocyte differentiation	9	2.19512	0.000717	H2-M3, Gata3, Tgfbr2, Vnn1, H2-Aa, Il7R, H2-Dma, Mmp14, Cd74	366	95	17911	4.63615	0.976555	0.0132207	1.36159
GOTERM_BP_FAT	GO:0042593~glucose homeostasis	15	3.65854	0.000722	Nox4, Cyb5R4, Pparg, Fbn1, Igf1, Sidt2, Slc29A1, Cd36, Cdkn2A, C1Qtnf3, Serpinf1, Ucp2, Prcp, Cacna1C, Nr1H4	366	253	17911	2.90141	0.977213	0.0132735	1.37184
GOTERM_BP_FAT	GO:0033500~carbohydrate homeostasis	15	3.65854	0.000722	Nox4, Cyb5R4, Pparg, Fbn1, Igf1, Sidt2, Slc29A1, Cd36, Cdkn2A, C1Qtnf3, Serpinf1, Ucp2, Prcp, Cacna1C, Nr1H4	366	253	17911	2.90141	0.977213	0.0132735	1.37184
GOTERM_BP_FAT	GO:1903706~regulation of hemopoiesis	19	4.63415	0.000747	H2-M3, Lmo2, Rcor1, Fbn1, Tgfbr2, Mmp14, Il7R, C1Qc, Cd74, Foxp1, Cdkn2A, Gata3, H2-Aa, Vnn1, H2-Dma, Csf1R, Clec2I, Tyrobp, Cd28	366	376	17911	2.47289	0.979978	0.0136765	1.41845
GOTERM_BP_FAT	GO:0030336~negative regulation of cell migration	14	3.41463	0.000768	Cyp1B1, Ptger4, Stap1, Aif1, Col3A1, Gcsam, Dcn, Thy1, Meox2, Serpinf1, Cd300A, Acan, Phldb2, Arhgdib	366	226	17911	3.03151	0.982122	0.0140208	1.45922
GOTERM_BP_FAT	GO:0051046~regulation of secretion	30	7.31707	0.000777	Panx1, Pparg, Unc93B1, Postn, Anpep, Sidt2, Cd74, C1Qtnf3, Trim6, Gata3, C1Qtnf1, Stk39, Entpd1, Il1A, Nr1H4, Csf1R, Egfr, Lpl, Ptger4, Cd276, Igf1, Gal, Anxa4, Cd84, Cd36, Ucp2, Cd300A, Htr2B, Syt17, F2R	366	751	17911	1.95488	0.982875	0.0141204	1.4747
GOTERM_BP_FAT	GO:0071345~cellular response to cytokine stimulus	24	5.85366	0.000789	Aspn, Mrc1, Ciita, Stap1, Socs2, Aif1, Pparg, Ccl8, Postn, H2-Ab1, Dcn, Cd74, Dapk1, Ifnar2, Ptgis, Bgn, Trim6, Gata3, Fabp4, Col1A1, Trem2, Il1A, Nr1H4, Csf1R	366	542	17911	2.16696	0.983927	0.0142893	1.49752
GOTERM_BP_FAT	GO:0010648~negative regulation of cell communication	41	10	0.000794	Aspn, Nrp1, Pear1, Nkd2, Lgmn, Pparg, Bicc1, Dcn, Cd74, Plcl2, Rgs10, C1Qtnf3, Htra1, Gata3, Cnr2, Vnn1, Fbn2, Rnf149, Nr1H4, Stap1, Socs2, Fbn1, Igf1, Rgs18, Hgf, Snai2, Mmp14, Ptpro, Foxp1, Thy1, Dapk1, Dkk2, Grb10, Bgn, Cd300A, Ucp2, Heyl, Adam17, Bambi, Htr2B, Bmp5	366	1160	17911	1.72968	0.984351	0.0143316	1.50715
GOTERM_BP_FAT	GO:0019216~regulation of lipid metabolic process	17	4.14634	0.000809	Pik3Cg, Apobec1, Igfbp7, Pparg, Apoc1, Igf1, Snai2, Gal, Lsr, Abcg1, Cd36, Abcd2, Pdgfrb, Htr2B, Il1A, Bmp5, Nr1H4	366	316	17911	2.6327	0.985545	0.014553	1.53569
GOTERM_BP_FAT	GO:0048598~embryonic morphogenesis	27	6.58537	0.000817	Naglu, Tbx15, Mical2, Gdf5, Tgfbr2, Itgb5, Mmp14, Col5A2, Mmp2, Bcl2L11, Col5A1, Hoxd9, Wdpcp, Gata6, Gata3, Fbxw4, Six1, Col6A1, Mfap2, Fbn2, Htr2B, Cacna1C, Col8A1, Lamb1, Ext1, Phldb2, Bmp5	366	648	17911	2.03905	0.986119	0.0146408	1.55026
GOTERM_BP_FAT	GO:0050868~negative regulation of T cell activation	9	2.19512	0.000823	Cdkn2A, H2-M3, Cd300A, Cd276, H2-Aa, H2-Ab1, Gpnmb, Scgb1A1, Cd74	366	97	17911	4.54056	0.986548	0.0146971	1.56154
GOTERM_BP_FAT	GO:0032635~interleukin-6 production	10	2.43902	0.000836	Cd84, Cd36, C1Qtnf3, Unc93B1, Hgf, Spon2, Tlr7, Nr1H4, Il1A, F2R	366	121	17911	4.04439	0.98748	0.0148895	1.58737
GOTERM_BP_FAT	GO:0032675~regulation of interleukin-6 production	10	2.43902	0.000836	Cd84, Cd36, C1Qtnf3, Unc93B1, Hgf, Spon2, Tlr7, Nr1H4, Il1A, F2R	366	121	17911	4.04439	0.98748	0.0148895	1.58737
GOTERM_BP_FAT	GO:0023057~negative regulation of signaling	41	10	0.00084	Aspn, Nrp1, Pear1, Nkd2, Lgmn, Pparg, Bicc1, Dcn, Cd74, Plcl2, Rgs10, C1Qtnf3, Htra1, Gata3, Cnr2, Vnn1, Fbn2, Rnf149, Nr1H4, Stap1, Socs2, Fbn1, Igf1, Rgs18, Hgf, Snai2, Mmp14, Ptpro, Foxp1, Thy1, Dapk1, Dkk2, Grb10, Bgn, Cd300A, Ucp2, Heyl, Adam17, Bambi, Htr2B, Bmp5	366	1164	17911	1.72373	0.987728	0.0149063	1.59455
GOTERM_BP_FAT	GO:0030324~lung development	14	3.41463	0.000949	Egfr, Lipa, Tgfbr2, Igf1, Pkdcc, Mmp14, Foxp1, Asah1, Foxp2, Man2A1, Gata6, Wwp1, Pdgfrb, Ctsd	366	231	17911	2.96589	0.99307	0.0167688	1.79974
GOTERM_BP_FAT	GO:0000165~MAPK cascade	28	6.82927	0.000984	Nrp1, Ccl8, Cd74, Ednra, C1Qtnf3, C1Qtnf1, Pdgfc, Rnf149, Gpnmb, Il1A, Csf1R, Cdc42Ep5, Pik3Cg, Egfr, Nox4, Ptger4, Igf1, Hgf, Fzd4, Cd84, Cd36, Cd300A, Pdgfrb, Nrk, Htr2B, Trem2, Igfbp4, F2R	366	691	17911	1.98298	0.994222	0.0173183	1.86493
GOTERM_BP_FAT	GO:0050678~regulation of epithelial cell proliferation	17	4.14634	0.00101916	B4Galt1, Egfr, Gdf5, Igf1, Snai2, Foxp1, Foxp2, Ednra, Cdkn2A, Serpinf1, Htra1, Grn, Gata3, Six1, Htr2B, Bmp5, Thbs4	366	323	17911	2.57564	0.995195	0.0178722	1.931
GOTERM_BP_FAT	GO:0022408~negative regulation of cell-cell adhesion	11	2.68293	0.00102397	Epcam, Cdkn2A, H2-M3, Cd300A, C1Qtnf1, Cd276, H2-Aa, H2-Ab1, Gpnmb, Scgb1A1, Cd74	366	150	17911	3.58872	0.995314	0.0178959	1.94003
GOTERM_BP_FAT	GO:0044706~multi-multicellular organism process	14	3.41463	0.00102634	B4Galt1, Adcy7, Igfbp7, Tgfbr2, Maged2, Mmp2, Ptgis, Ucp2, Grn, Nrk, Ctsb, Lamb1, Pcsk5, Arhgdib	366	233	17911	2.94043	0.995372	0.0178773	1.94448
GOTERM_BP_FAT	GO:0048638~regulation of developmental growth	18	4.39024	0.00107211	Plxnc1, Nrp1, Socs2, Ptger4, Plxna2, Lgmn, Gdf5, Tgfbr2, Igf1, Gal, Bcl2L11, Foxp1, Col14A1, Gata6, Six1, Nrk, Cacna1C, Syt17	366	356	17911	2.47435	0.996359	0.0186058	2.03037
GOTERM_BP_FAT	GO:0045860~positive regulation of protein kinase activity	19	4.63415	0.00107722	Egfr, Nox4, Pik3Cg, Stap1, Fbn1, Tgfbr2, Igf1, Hgf, Fzd4, Cd74, Cdc25B, Cd300A, Pdgfrb, Adam17, Pdgfc, Nrk, Htr2B, Csf1R, F2R	366	388	17911	2.39641	0.996455	0.0186318	2.03993
GOTERM_BP_FAT	GO:0003272~endocardial cushion formation	5	1.21951	0.00110533	Tgfbr2, Heyl, Tmem100, Snai2, Bmp5	366	23	17911	10.6385	0.996941	0.0190508	2.09264
GOTERM_BP_FAT	GO:0048732~gland development	22	5.36585	0.00110908	B4Galt1, Egfr, Nrp1, Socs2, Tgfbr2, Igf1, Hgf, Cdo1, Mmp2, Lsr, Bcl2L11, Slc29A1, Hoxd9, Man2A1, Cdkn2A, Serpinf1, Gata6, Ucp2, Igf2R, Gata3, Six1, Pdgfrb	366	488	17911	2.20618	0.997	0.0190522	2.09967
GOTERM_BP_FAT	GO:0010631~epithelial cell migration	14	3.41463	0.00110998	Nrp1, Cyp1B1, Tgfbr2, Dcn, Snai2, Foxp1, Meox2, Serpinf1, Wdpcp, Srpx2, Fap, Gata3, Prcp, Clec14A	366	235	17911	2.91541	0.997014	0.0190051	2.10136
GOTERM_BP_FAT	GO:0061448~connective tissue development	15	3.65854	0.00112957	Lum, Gdf5, Tgfbr2, Igf1, Pkdcc, Snai2, Col5A1, Ebf2, Fbxw4, Acan, Pdgfrb, Col1A1, Foxd1, Bmp5, Nr1H4	366	265	17911	2.77003	0.997306	0.0192744	2.13806
GOTERM_BP_FAT	GO:1904018~positive regulation of vasculature development	11	2.68293	0.00113267	Cybb, Ptgis, Cyp1B1, Srpx2, Gata6, Tgfbr2, Tbxa2R, Hgf, Cxcr3, Tmem100, Il1A	366	152	17911	3.5415	0.997349	0.0192641	2.14387
GOTERM_BP_FAT	GO:0042035~regulation of cytokine biosynthetic process	9	2.19512	0.00114356	Cybb, Gata3, Prg2, Rnf128, Cd276, Tlr7, Il1A, Clec2I, Cd28	366	102	17911	4.31798	0.997496	0.0193846	2.16426
GOTERM_BP_FAT	GO:0003014~renal system process	9	2.19512	0.00114356	Ednra, Ptger4, Lgmn, Anpep, Maged2, Cacna1C, Pcsk5, Ptpro, F2R	366	102	17911	4.31798	0.997496	0.0193846	2.16426
GOTERM_BP_FAT	GO:0032844~regulation of homeostatic process	22	5.36585	0.0011547	Egfr, Lmo2, Ptger4, Pkib, Anpep, Cxcr3, Dcn, Sidt2, Cd74, Thy1, Ednra, P2Rx4, Cd36, Ucp2, Trim6, Adam17, Clec4B1, Stk39, Htr2B, Nr1H4, Csf1R, F2R	366	490	17911	2.19718	0.997638	0.0195087	2.18514
GOTERM_BP_FAT	GO:0090132~epithelium migration	14	3.41463	0.00124556	Nrp1, Cyp1B1, Tgfbr2, Dcn, Snai2, Foxp1, Meox2, Serpinf1, Wdpcp, Srpx2, Fap, Gata3, Prcp, Clec14A	366	238	17911	2.87866	0.998533	0.0209608	2.35513
GOTERM_BP_FAT	GO:0051047~positive regulation of secretion	20	4.87805	0.00129498	Egfr, Lpl, Ptger4, Panx1, Unc93B1, Cd276, Igf1, Postn, Gal, Cd84, Cd36, C1Qtnf3, Trim6, C1Qtnf1, Gata3, Htr2B, Il1A, Nr1H4, Csf1R, F2R	366	427	17911	2.29214	0.998868	0.0217141	2.44748
GOTERM_BP_FAT	GO:0010628~positive regulation of gene expression	54	13.1707	0.00129566	Rnasel, Htatip2, Apobec1, Lmo2, Pparg, Epcam, Actg2, Cdkn2A, Gata6, Trim6, Gata3, H2Afz, Fam129A, Il1A, Ciita, Egfr, Ssbp4, Stap1, Ptger4, Cd3D, Mical2, Gal, Hoxd9, Hoxd8, Six1, Col1A1, Smarca1, Slc40A1, Cyp1B1, Nkd2, Lum, Chek2, Dcn, Il7R, Sec16B, Lyl1, C1Qtnf1, Foxd1, Nr1H4, Cd28, Klf5, Igf1, Plgrkt, Fzd4, Foxp1, Meox2, Meox1, Ebf2, Irf8, Heyl, Bambi, Arap1, Bmp5, F2R	366	1708	17911	1.54719	0.998872	0.0216562	2.44877
GOTERM_BP_FAT	GO:1903038~negative regulation of leukocyte cell-cell adhesion	9	2.19512	0.00137951	Cdkn2A, H2-M3, Cd300A, Cd276, H2-Aa, H2-Ab1, Gpnmb, Scgb1A1, Cd74	366	105	17911	4.19461	0.999273	0.0229691	2.60525
GOTERM_BP_FAT	GO:1902622~regulation of neutrophil migration	6	1.46341	0.00140233	Ednra, Mpp1, Ptger4, Cd74, Il1A, Thbs4	366	41	17911	7.16154	0.999355	0.023271	2.64782
GOTERM_BP_FAT	GO:0007411~axon guidance	13	3.17073	0.00140331	Plxnc1, Nrp1, Plxna2, Efnb1, Ptpro, Foxp1, Gata3, B3Gnt2, Lamb1, Ext1, Foxd1, Boc, Csf1R	366	212	17911	3.00086	0.999358	0.0232135	2.64964
GOTERM_BP_FAT	GO:0097485~neuron projection guidance	13	3.17073	0.00146026	Plxnc1, Nrp1, Plxna2, Efnb1, Ptpro, Foxp1, Gata3, B3Gnt2, Lamb1, Ext1, Foxd1, Boc, Csf1R	366	213	17911	2.98677	0.999524	0.0240688	2.75575
GOTERM_BP_FAT	GO:0034341~response to interferon-gamma	9	2.19512	0.00146622	Ciita, Mrc1, Aif1, Pparg, H2-Eb1, Ccl8, H2-Aa, H2-Ab1, Dapk1	366	106	17911	4.15504	0.999539	0.0240901	2.76684
GOTERM_BP_FAT	GO:0042130~negative regulation of T cell proliferation	7	1.70732	0.00148492	Cdkn2A, H2-M3, Cd276, H2-Aa, H2-Ab1, Gpnmb, Scgb1A1	366	61	17911	5.61574	0.999582	0.0243175	2.80166
GOTERM_BP_FAT	GO:0000271~polysaccharide biosynthetic process	7	1.70732	0.00148492	B3Gnt8, Grb10, Ptger4, Gyg, Igf1, B3Gnt2, Ext1	366	61	17911	5.61574	0.999582	0.0243175	2.80166
GOTERM_BP_FAT	GO:0045582~positive regulation of T cell differentiation	8	1.95122	0.00151676	H2-M3, Gata3, Tgfbr2, Vnn1, H2-Aa, Il7R, H2-Dma, Cd74	366	83	17911	4.71683	0.999646	0.0247555	2.86091
GOTERM_BP_FAT	GO:0045061~thymic T cell selection	5	1.21951	0.00152917	Cd3D, Gata3, H2-Dma, Cd74, Cd28	366	25	17911	9.78743	0.999668	0.0248781	2.884
GOTERM_BP_FAT	GO:0050921~positive regulation of chemotaxis	10	2.43902	0.00154612	Ednra, Nrp1, Il16, Aif1, Pdgfrb, Adam17, Cxcr3, Snai2, Cd74, Thbs4	366	132	17911	3.70736	0.999697	0.0250728	2.91552
GOTERM_BP_FAT	GO:0007178~transmembrane receptor protein serine/threonine kinase signaling pathway	17	4.14634	0.00158043	Aspn, Hexa, Gdf5, Col3A1, Tgfbr2, Fbn1, Itgb5, Gata6, Htra1, Col1A2, Adam17, Tmem100, Fbn2, Bambi, Foxd1, Arap1, Bmp5	366	337	17911	2.46864	0.999746	0.0255434	2.9793
GOTERM_BP_FAT	GO:0014066~regulation of phosphatidylinositol 3-kinase signaling	8	1.95122	0.00162629	Pdgfrb, Igf1, Pdgfc, Hgf, Dcn, F2R, Cd28, Hcst	366	84	17911	4.66068	0.999801	0.0261946	3.06448
GOTERM_BP_FAT	GO:0055123~digestive system development	11	2.68293	0.00166588	Egfr, Klf5, Wdpcp, Gata6, Gata3, Col3A1, Tgfbr2, Igf1, Pdgfc, Pkdcc, Pcsk5	366	160	17911	3.36443	0.999838	0.026742	3.13796
GOTERM_BP_FAT	GO:0045580~regulation of T cell differentiation	10	2.43902	0.001716	Cdkn2A, H2-M3, Gata3, Tgfbr2, Vnn1, H2-Aa, Il7R, H2-Dma, Cd74, Cd28	366	134	17911	3.65203	0.999875	0.0274519	3.2309
GOTERM_BP_FAT	GO:0006911~phagocytosis, engulfment	7	1.70732	0.00175635	Cd36, Stap1, Cd300A, Aif1, Pparg, Abca1, Trem2	366	63	17911	5.43746	0.999899	0.0280034	3.30568
GOTERM_BP_FAT	GO:0045766~positive regulation of angiogenesis	10	2.43902	0.00180637	Cybb, Ptgis, Cyp1B1, Srpx2, Gata6, Tgfbr2, Tbxa2R, Hgf, Cxcr3, Il1A	366	135	17911	3.62497	0.999922	0.0287028	3.39829
GOTERM_BP_FAT	GO:0008284~positive regulation of cell proliferation	34	8.29268	0.00181714	Aif1, Cxcr3, Mmp2, Cd74, Epcam, Ednra, Gata6, Htra1, Fbxw4, Pdgfc, Csf1R, Thbs4, Cd28, Klf5, B4Galt1, Egfr, Ptger4, Efnb1, Tgfbr2, Cd276, Igf1, Hgf, Clec11A, Foxp1, Foxp2, Grn, Six1, Fabp4, Pdgfrb, Adam17, Bambi, Htr2B, Bmp5, F2R	366	943	17911	1.76444	0.999927	0.0287842	3.41821
GOTERM_BP_FAT	GO:0010817~regulation of hormone levels	22	5.36585	0.00185195	Scpep1, Egfr, Cyb5R4, Cyp1B1, Ptger4, Pparg, Igf1, Cyp26A1, Enpep, Sidt2, Gal, Fzd4, Dio2, C1Qtnf3, Ucp2, C1Qtnf1, Gata3, Cacna1C, Foxd1, Pcsk5, Bmp5, Nr1H4	366	509	17911	2.11516	0.999939	0.0292397	3.48261
GOTERM_BP_FAT	GO:0034637~cellular carbohydrate biosynthetic process	7	1.70732	0.0019054	B4Galt1, B3Gnt8, Grb10, Gyg, Igf1, B3Gnt2, Ext1	366	64	17911	5.3525	0.999954	0.0299813	3.5814
GOTERM_BP_FAT	GO:0097529~myeloid leukocyte migration	11	2.68293	0.00191188	Ednra, Mpp1, Stap1, Ptger4, Cd300A, Aif1, Ccl8, Ptpro, Cd74, Il1A, Thbs4	366	163	17911	3.30251	0.999955	0.0299918	3.59336
GOTERM_BP_FAT	GO:0045619~regulation of lymphocyte differentiation	11	2.68293	0.00191188	Cdkn2A, H2-M3, Gata3, Tgfbr2, Vnn1, H2-Aa, Il7R, H2-Dma, Mmp14, Cd74, Cd28	366	163	17911	3.30251	0.999955	0.0299918	3.59336
GOTERM_BP_FAT	GO:0001558~regulation of cell growth	19	4.63415	0.00198421	Egfr, Plxnc1, Nrp1, Socs2, Plxna2, Igfbp7, Pparg, Igf1, Mmp14, Gal, Wisp2, Cdkn2A, Col14A1, Cdkn2C, Htra1, Tro, Adam17, Syt17, Igfbp4	366	410	17911	2.26782	0.999969	0.0310168	3.72687
GOTERM_BP_FAT	GO:0001667~ameboidal-type cell migration	17	4.14634	0.00200727	Cyp1B1, Nrp1, Efnb1, Tgfbr2, Dcn, Snai2, Foxp1, Meox2, Srpx2, Wdpcp, Serpinf1, Gata3, Fap, Prcp, Htr2B, Clec14A, Arhgdib	366	345	17911	2.4114	0.999973	0.0312787	3.7694
GOTERM_BP_FAT	GO:0043067~regulation of programmed cell death	48	11.7073	0.00203831	Nrp1, Cyp1B1, Htatip2, Aif1, Lgmn, Pparg, Gdf5, Chek2, Cxcr3, Insl6, Mmp2, Cd74, Ednra, Epcam, Casp6, Ptgis, Srpx, Cdkn2A, Gata6, Gata3, Fap, Vnn1, Nr1H4, Csf1R, Nox4, Egfr, Pik3Cg, B4Galt1, Cd3G, Igf1, Hgf, Gal, Snai2, Bcl2L11, Foxp1, Dapk1, Rassf3, Rassf5, Ucp2, Igf2R, Six1, Pdgfrb, Adam17, Mertk, Htr2B, Slc40A1, Bmp5, F2R	366	1498	17911	1.56808	0.999977	0.0316609	3.82661
GOTERM_BP_FAT	GO:0035025~positive regulation of Rho protein signal transduction	5	1.21951	0.00205457	F2Rl2, Col3A1, Gpr65, Pdgfrb, F2R	366	27	17911	9.06244	0.999979	0.0318155	3.85659
GOTERM_BP_FAT	GO:0090195~chemokine secretion	4	0.97561	0.0020622	Lpl, Postn, Foxp1, Csf1R	366	13	17911	15.0576	0.99998	0.0318378	3.87064
GOTERM_BP_FAT	GO:0007204~positive regulation of cytosolic calcium ion concentration	15	3.65854	0.00210131	Pik3Cg, F2Rl2, Ptger4, Gpr65, Cxcr3, Thy1, Ednra, P2Rx4, Cd36, C1Qtnf1, Tbxa2R, Clec4B1, Cacna1C, Htr2B, F2R	366	283	17911	2.59384	0.999983	0.0323371	3.94265
GOTERM_BP_FAT	GO:0008015~blood circulation	20	4.87805	0.00210656	Scpep1, Egfr, Pparg, Postn, Enpep, Sidt2, Mmp2, Ptpro, Ednra, P2Rx4, Cd36, Prcp, Tbxa2R, Col1A2, Stk39, Cacna1C, Htr2B, Pcsk5, Aoc3, F2R	366	446	17911	2.19449	0.999984	0.0323217	3.95232
GOTERM_BP_FAT	GO:2000181~negative regulation of blood vessel morphogenesis	8	1.95122	0.00212726	Cd36, Meox2, Serpinf1, Ptger4, Stab1, Dcn, Thbs2, Thbs4	366	88	17911	4.44883	0.999986	0.0325391	3.9904
GOTERM_BP_FAT	GO:0000904~cell morphogenesis involved in differentiation	30	7.31707	0.00213017	Plxnc1, Nrp1, Plxna2, Hexa, Postn, Rilpl2, Wdpcp, Gata3, B3Gnt2, Tmem100, Lamb1, Foxd1, Boc, Csf1R, Efnb1, Tgfbr2, Snai2, Ptpro, Fzd4, Foxp1, Thy1, Heyl, Mfap2, Col1A1, Ext1, Epyc, Bambi, Mertk, Phldb2, Cdh11	366	803	17911	1.82829	0.999986	0.0324881	3.99576
GOTERM_BP_FAT	GO:0002764~immune response-regulating signaling pathway	15	3.65854	0.00215681	H2-M3, Stap1, Unc93B1, Gcsam, Tlr7, Cd180, Thy1, Plcl2, Cd300A, Gata3, Cd79B, Clec7A, Nr1H4, Clec2I, Cd28	366	284	17911	2.58471	0.999988	0.0327928	4.04476
GOTERM_BP_FAT	GO:0050731~positive regulation of peptidyl-tyrosine phosphorylation	11	2.68293	0.00228468	Cd36, Nrp1, Stap1, Ptger4, Igf1, Adam17, Hgf, Trem2, Cd74, Thbs4, Csf1R	366	167	17911	3.22341	0.999994	0.0346047	4.27963
GOTERM_BP_FAT	GO:0030595~leukocyte chemotaxis	12	2.92683	0.00234141	Ednra, Mpp1, Il16, Stap1, Aif1, Cnr2, Ccl8, Adam17, Cxcr3, Ptpro, Cd74, Thbs4	366	196	17911	2.99615	0.999995	0.0353474	4.38365
GOTERM_BP_FAT	GO:0051338~regulation of transferase activity	29	7.07317	0.00234487	Aspn, Pparg, Dcn, Cd74, Cdkn2A, Cdkn2C, Pdgfc, Csf1R, Pik3Cg, Egfr, Nox4, Socs2, Stap1, Fbn1, Tgfbr2, Igf1, Pkib, Hgf, Fzd4, Cdc25B, Thy1, Bgn, Cd300A, Fabp4, Pdgfrb, Adam17, Nrk, Htr2B, F2R	366	771	17911	1.8407	0.999995	0.0352971	4.38998
GOTERM_BP_FAT	GO:0003013~circulatory system process	20	4.87805	0.00234627	Scpep1, Egfr, Pparg, Postn, Enpep, Sidt2, Mmp2, Ptpro, Ednra, P2Rx4, Cd36, Prcp, Tbxa2R, Col1A2, Stk39, Cacna1C, Htr2B, Pcsk5, Aoc3, F2R	366	450	17911	2.17498	0.999995	0.0352167	4.39256
GOTERM_BP_FAT	GO:0032268~regulation of cellular protein metabolic process	67	16.3415	0.00235156	Aspn, Nrp1, Aif1, Pparg, Gdf5, Mylip, Sidt2, Tlr7, Ednra, Cdkn2A, Cdkn2C, Gata3, Trim6, Stk39, Pdgfc, Rnf149, Fam129A, Il1A, Pi15, Egfr, Pik3Cg, Ptger4, Stap1, Socs2, Enc1, Pkib, Bcl2L11, Dapk1, Thy1, Cd84, Bgn, Cd36, Cst7, Adam17, Pdgfrb, Nrk, Trem2, Nkd2, Cyp1B1, Mknk2, Ccl8, Chek2, Dcn, Cd74, Plcl2, C1Qtnf3, C1Qtnf1, Gpnmb, Csf1R, Thbs4, Nox4, Fbn1, Tgfbr2, Igf1, Plgrkt, Hgf, Snai2, Fzd4, Cdc2…	366	2298	17911	1.4268	0.999996	0.0351939	4.40224
GOTERM_BP_FAT	GO:0071407~cellular response to organic cyclic compound	22	5.36585	0.00238789	Pik3Cg, Adcy3, Klf5, Ciita, Egfr, Nox4, Cyp1B1, Aif1, Pparg, Igf1, Abca1, Chek2, Snai2, Mmp2, Foxp1, P2Rx4, Serpinf1, Heyl, H2Afz, Col1A1, Htr2B, Nr1H4	366	520	17911	2.07042	0.999996	0.0356268	4.4688
GOTERM_BP_FAT	GO:1903530~regulation of secretion by cell	27	6.58537	0.00241463	Panx1, Pparg, Unc93B1, Postn, Sidt2, C1Qtnf3, Trim6, Gata3, C1Qtnf1, Entpd1, Il1A, Nr1H4, Csf1R, Egfr, Lpl, Ptger4, Cd276, Igf1, Gal, Anxa4, Cd84, Cd36, Ucp2, Cd300A, Htr2B, Syt17, F2R	366	699	17911	1.89028	0.999997	0.0359168	4.51775
GOTERM_BP_FAT	GO:0042445~hormone metabolic process	11	2.68293	0.00249185	Scpep1, Cyp1B1, Dio2, Gata3, Cyp26A1, Igf1, Enpep, Sidt2, Gal, Pcsk5, Bmp5	366	169	17911	3.18526	0.999998	0.0369405	4.65898
GOTERM_BP_FAT	GO:0010035~response to inorganic substance	23	5.60976	0.00253844	Egfr, Dnmt3A, Apobec1, Cyp1B1, Pparg, Hgf, Hvcn1, Mmp2, Scgb1A1, Kcnmb2, C1Qa, Pycr1, Casp6, Cybb, Cdkn2A, Serpinf1, Ucp2, Fabp4, Pdgfrb, Col1A1, Slc40A1, Il1A, Zfp277	366	558	17911	2.01712	0.999998	0.0375128	4.7441
GOTERM_BP_FAT	GO:0050855~regulation of B cell receptor signaling pathway	4	0.97561	0.00258523	Plcl2, Stap1, Cd300A, Gcsam	366	14	17911	13.982	0.999999	0.0380845	4.82951
GOTERM_BP_FAT	GO:0045058~T cell selection	6	1.46341	0.00259854	Cd3D, Gata3, Ly9, H2-Dma, Cd74, Cd28	366	47	17911	6.2473	0.999999	0.0381698	4.8538
GOTERM_BP_FAT	GO:0050810~regulation of steroid biosynthetic process	7	1.70732	0.00259914	Igfbp7, Igf1, Snai2, Nr1H4, Bmp5, Abcg1, Il1A	366	68	17911	5.03765	0.999999	0.0380718	4.8549
GOTERM_BP_FAT	GO:0048608~reproductive structure development	21	5.12195	0.00264515	Egfr, Ptger4, Pparg, Igf1, Dcn, Mmp14, Insl6, Mmp2, Fzd4, Bcl2L11, Ptgis, Serpinf1, Gata6, Htra1, Serpinb6B, Gata3, Nrk, Ctsb, Mertk, Il1A, Bmp5	366	490	17911	2.09731	0.999999	0.0386255	4.93879
GOTERM_BP_FAT	GO:0048745~smooth muscle tissue development	5	1.21951	0.00269294	Col3A1, Six1, Pdgfrb, Foxp1, Foxp2	366	29	17911	8.43744	0.999999	0.0392012	5.02585
GOTERM_BP_FAT	GO:0042981~regulation of apoptotic process	47	11.4634	0.00274573	Nrp1, Cyp1B1, Aif1, Lgmn, Pparg, Gdf5, Chek2, Cxcr3, Insl6, Mmp2, Cd74, Ednra, Epcam, Casp6, Ptgis, Srpx, Cdkn2A, Gata6, Gata3, Fap, Vnn1, Nr1H4, Csf1R, Nox4, Egfr, Pik3Cg, B4Galt1, Cd3G, Igf1, Hgf, Snai2, Gal, Bcl2L11, Foxp1, Dapk1, Rassf3, Rassf5, Ucp2, Igf2R, Six1, Pdgfrb, Adam17, Mertk, Htr2B, Slc40A1, Bmp5, F2R	366	1482	17911	1.55199	0.999999	0.0398445	5.12194
GOTERM_BP_FAT	GO:0033674~positive regulation of kinase activity	19	4.63415	0.00276678	Egfr, Nox4, Pik3Cg, Stap1, Fbn1, Tgfbr2, Igf1, Hgf, Fzd4, Cd74, Cdc25B, Cd300A, Pdgfrb, Adam17, Pdgfc, Nrk, Htr2B, Csf1R, F2R	366	423	17911	2.19812	0.999999	0.0400334	5.16023
GOTERM_BP_FAT	GO:1901137~carbohydrate derivative biosynthetic process	26	6.34146	0.00289501	Adcy3, Gnpda1, Adcy7, Hexa, Gpr65, Abca1, Ednra, B3Gnt9, B3Gnt8, Gpc6, Acan, Man1A, Hs6St2, B3Gnt2, Entpd1, Nanp, B4Galt1, Ptger4, Mgat4C, Igf1, Uap1L1, Man2A1, St8Sia4, Pdgfrb, Htr2B, Ext1	366	672	17911	1.8934	1	0.041737	5.39316
GOTERM_BP_FAT	GO:0019218~regulation of steroid metabolic process	8	1.95122	0.00291226	Igfbp7, Igf1, Gal, Snai2, Nr1H4, Bmp5, Abcg1, Il1A	366	93	17911	4.20965	1	0.0418656	5.42445
GOTERM_BP_FAT	GO:1901343~negative regulation of vasculature development	8	1.95122	0.00291226	Cd36, Meox2, Serpinf1, Ptger4, Stab1, Dcn, Thbs2, Thbs4	366	93	17911	4.20965	1	0.0418656	5.42445
GOTERM_BP_FAT	GO:0014031~mesenchymal cell development	11	2.68293	0.00295133	Ednra, Nrp1, Efnb1, Tgfbr2, Heyl, Cyp26A1, Col1A1, Tmem100, Snai2, Bambi, Htr2B	366	173	17911	3.11161	1	0.0423001	5.49529
GOTERM_BP_FAT	GO:0061458~reproductive system development	21	5.12195	0.00298793	Egfr, Ptger4, Pparg, Igf1, Dcn, Mmp14, Insl6, Mmp2, Fzd4, Bcl2L11, Ptgis, Serpinf1, Gata6, Htra1, Serpinb6B, Gata3, Nrk, Ctsb, Mertk, Il1A, Bmp5	366	495	17911	2.07612	1	0.0426974	5.5616
GOTERM_BP_FAT	GO:0051223~regulation of protein transport	29	7.07317	0.00300063	Panx1, Unc93B1, Postn, Sidt2, Tlr7, Sec16B, C1Qtnf3, Itgax, Trim6, Gata3, Il1A, Nr1H4, Csf1R, Egfr, Lpl, Ptger4, Cd276, Igf1, Pkdcc, Snai2, Anxa4, Stom, Cd84, Ctsk, Cd36, Ucp2, Bambi, Htr2B, F2R	366	784	17911	1.81018	1	0.0427587	5.58461
GOTERM_BP_FAT	GO:0032612~interleukin-1 production	7	1.70732	0.00300981	Cd36, Panx1, Ptger4, Tnfaip8, Abca1, Nr1H4, F2R	366	70	17911	4.89372	1	0.0427706	5.60123
GOTERM_BP_FAT	GO:1903409~reactive oxygen species biosynthetic process	8	1.95122	0.00309283	Egfr, P2Rx4, Cybb, Ptgis, Cyp1B1, H2-M3, Aif1, Igf1	366	94	17911	4.16486	1	0.0438073	5.75144
GOTERM_BP_FAT	GO:2000379~positive regulation of reactive oxygen species metabolic process	8	1.95122	0.00309283	Nox4, Egfr, Cd36, Cyp1B1, H2-M3, Aif1, Tgfbr2, Pdgfrb	366	94	17911	4.16486	1	0.0438073	5.75144
GOTERM_BP_FAT	GO:0071605~monocyte chemotactic protein-1 production	4	0.97561	0.00318308	Cd84, C1Qtnf3, Nr1H4, Il1A	366	15	17911	13.0499	1	0.044937	5.91447
GOTERM_BP_FAT	GO:0055098~response to low-density lipoprotein particle	4	0.97561	0.00318308	Cd36, Pparg, Abca1, Mylip	366	15	17911	13.0499	1	0.044937	5.91447
GOTERM_BP_FAT	GO:0060099~regulation of phagocytosis, engulfment	4	0.97561	0.00318308	Cd36, Stap1, Cd300A, Pparg	366	15	17911	13.0499	1	0.044937	5.91447
GOTERM_BP_FAT	GO:0001704~formation of primary germ layer	9	2.19512	0.00319856	Gata6, Itgb5, Col6A1, Lamb1, Mmp14, Col8A1, Col5A2, Mmp2, Col5A1	366	120	17911	3.67029	1	0.0450296	5.94239
GOTERM_BP_FAT	GO:0010324~membrane invagination	7	1.70732	0.00323243	Cd36, Stap1, Cd300A, Aif1, Pparg, Abca1, Trem2	366	71	17911	4.82479	1	0.0453745	6.00349
GOTERM_BP_FAT	GO:0051235~maintenance of location	15	3.65854	0.00324373	Lpl, Hexa, Pparg, Fbn1, Cxcr3, Abcg1, Thy1, Ednra, Cd36, Vps13C, Apoc4, Clec4B1, Fbn2, Htr2B, F2R	366	297	17911	2.47157	1	0.0454081	6.02387
GOTERM_BP_FAT	GO:0002757~immune response-activating signal transduction	14	3.41463	0.0032976	Stap1, Unc93B1, Gcsam, Tlr7, Cd180, Thy1, Plcl2, Cd300A, Gata3, Cd79B, Clec7A, Nr1H4, Clec2I, Cd28	366	266	17911	2.57564	1	0.046023	6.12095
GOTERM_BP_FAT	GO:0045995~regulation of embryonic development	9	2.19512	0.00336579	Lama4, Wdpcp, Gata3, Six1, Igf1, Nrk, Phldb2, Col5A2, Col5A1	366	121	17911	3.63995	1	0.0468289	6.24368
GOTERM_BP_FAT	GO:0030879~mammary gland development	10	2.43902	0.00336643	Slc29A1, B4Galt1, Hoxd9, Cdkn2A, Socs2, Gata3, Tgfbr2, Igf1, Cdo1, Bcl2L11	366	148	17911	3.30656	1	0.0467137	6.24483
GOTERM_BP_FAT	GO:0045893~positive regulation of transcription, DNA-templated	43	10.4878	0.0034512	Rnasel, Apobec1, Htatip2, Lmo2, Lum, Pparg, Chek2, Dcn, Epcam, Cdkn2A, Gata6, Lyl1, Gata3, H2Afz, Foxd1, Nr1H4, Il1A, Cd28, Ciita, Klf5, Egfr, Ssbp4, Cd3D, Mical2, Igf1, Gal, Fzd4, Foxp1, Hoxd9, Hoxd8, Meox2, Meox1, Ebf2, Six1, Heyl, Irf8, Col1A1, Bambi, Smarca1, Slc40A1, Arap1, Bmp5, F2R	366	1339	17911	1.57154	1	0.0477372	6.39721
GOTERM_BP_FAT	GO:1903508~positive regulation of nucleic acid-templated transcription	43	10.4878	0.0034512	Rnasel, Apobec1, Htatip2, Lmo2, Lum, Pparg, Chek2, Dcn, Epcam, Cdkn2A, Gata6, Lyl1, Gata3, H2Afz, Foxd1, Nr1H4, Il1A, Cd28, Ciita, Klf5, Egfr, Ssbp4, Cd3D, Mical2, Igf1, Gal, Fzd4, Foxp1, Hoxd9, Hoxd8, Meox2, Meox1, Ebf2, Six1, Heyl, Irf8, Col1A1, Bambi, Smarca1, Slc40A1, Arap1, Bmp5, F2R	366	1339	17911	1.57154	1	0.0477372	6.39721
GOTERM_BP_FAT	GO:0003203~endocardial cushion morphogenesis	5	1.21951	0.00345535	Tgfbr2, Heyl, Tmem100, Snai2, Bmp5	366	31	17911	7.89309	1	0.0476677	6.40468
GOTERM_BP_FAT	GO:0007565~female pregnancy	12	2.92683	0.00356149	Ptgis, Adcy7, Ucp2, Grn, Igfbp7, Tgfbr2, Ctsb, Maged2, Lamb1, Pcsk5, Mmp2, Arhgdib	366	207	17911	2.83694	1	0.0489692	6.59511
GOTERM_BP_FAT	GO:0007169~transmembrane receptor protein tyrosine kinase signaling pathway	21	5.12195	0.00358188	Egfr, Frk, Nrp1, Socs2, Stap1, Lgmn, Efnb1, Igf1, Dcn, Hgf, Grb10, Gata3, Ror1, Pdgfrb, Adam17, Pdgfc, Col1A1, Igfbp4, Bmp5, Nr1H4, Csf1R	366	503	17911	2.0431	1	0.0491144	6.63166
GOTERM_BP_FAT	GO:0090287~regulation of cellular response to growth factor stimulus	13	3.17073	0.00364864	Aspn, Fbn1, Gdf5, Dcn, Fzd4, Grb10, Htra1, Gata6, Gata3, Adam17, Fbn2, Bambi, Foxd1	366	238	17911	2.67304	1	0.0498778	6.75121
GOTERM_BP_FAT	GO:1902680~positive regulation of RNA biosynthetic process	43	10.4878	0.00365738	Rnasel, Apobec1, Htatip2, Lmo2, Lum, Pparg, Chek2, Dcn, Epcam, Cdkn2A, Gata6, Lyl1, Gata3, H2Afz, Foxd1, Nr1H4, Il1A, Cd28, Ciita, Klf5, Egfr, Ssbp4, Cd3D, Mical2, Igf1, Gal, Fzd4, Foxp1, Hoxd9, Hoxd8, Meox2, Meox1, Ebf2, Six1, Heyl, Irf8, Col1A1, Bambi, Smarca1, Slc40A1, Arap1, Bmp5, F2R	366	1343	17911	1.56686	1	0.0498644	6.76684
GOTERM_BP_FAT	GO:0044057~regulation of system process	21	5.12195	0.0036614	Scpep1, Egfr, Ptger4, Aif1, Cald1, Igf1, Anpep, Hgf, Gal, Mmp2, Ptpro, P2Rx4, Col14A1, C1Qtnf3, C1Qtnf1, Tbxa2R, Stk39, Tmem100, Cacna1C, Il1A, F2R	366	504	17911	2.03905	1	0.0497886	6.77404
GOTERM_BP_FAT	GO:0051897~positive regulation of protein kinase B signaling	8	1.95122	0.00368619	Nox4, Egfr, Pik3Cg, C1Qtnf3, Gata3, C1Qtnf1, Igf1, Cd28	366	97	17911	4.03605	1	0.0499882	6.81839
GOTERM_BP_FAT	GO:0033692~cellular polysaccharide biosynthetic process	6	1.46341	0.0037246	B3Gnt8, Grb10, Gyg, Igf1, B3Gnt2, Ext1	366	51	17911	5.75731	1	0.0503664	6.88706
GOTERM_BP_FAT	GO:0072132~mesenchyme morphogenesis	6	1.46341	0.0037246	Actg2, Tgfbr2, Heyl, Tmem100, Snai2, Bmp5	366	51	17911	5.75731	1	0.0503664	6.88706
GOTERM_BP_FAT	GO:0051048~negative regulation of secretion	13	3.17073	0.00377208	Cd84, C1Qtnf3, Ptger4, Ucp2, Cd300A, Pparg, Stk39, Anpep, Entpd1, Anxa4, Cd74, Nr1H4, F2R	366	239	17911	2.66185	1	0.0508619	6.97188
GOTERM_BP_FAT	GO:1905153~regulation of membrane invagination	4	0.97561	0.00385896	Cd36, Stap1, Cd300A, Pparg	366	16	17911	12.2343	1	0.0518714	7.12689
GOTERM_BP_FAT	GO:0044872~lipoprotein localization	4	0.97561	0.00385896	Apobec1, Cd36, Pparg, Lsr	366	16	17911	12.2343	1	0.0518714	7.12689
GOTERM_BP_FAT	GO:0042953~lipoprotein transport	4	0.97561	0.00385896	Apobec1, Cd36, Pparg, Lsr	366	16	17911	12.2343	1	0.0518714	7.12689
GOTERM_BP_FAT	GO:0071637~regulation of monocyte chemotactic protein-1 production	4	0.97561	0.00385896	Cd84, C1Qtnf3, Nr1H4, Il1A	366	16	17911	12.2343	1	0.0518714	7.12689
GOTERM_BP_FAT	GO:0007584~response to nutrient	11	2.68293	0.00391417	Egfr, Dnmt3A, Cybb, Pparg, Tgfbr2, Tbxa2R, Postn, Col1A1, Abca1, Snai2, Nr1H4	366	180	17911	2.9906	1	0.0524607	7.22527
GOTERM_BP_FAT	GO:0044255~cellular lipid metabolic process	32	7.80488	0.00392083	Scpep1, Apobec1, Cyp1B1, Hexa, Pparg, Apoc1, Cd74, Asah2, Acox3, Ptgis, Gata6, Aoah, Abcd2, Hpgds, Csf1R, Pik3Cg, Egfr, Pld3, Lpl, Pla2G15, Lipa, Pld4, Cyp26A1, Gdpd3, Lpcat3, Pnpla7, Cd36, St8Sia4, Fabp4, Pdgfrb, Htr2B, Mgst2	366	915	17911	1.71146	1	0.0524139	7.23714
GOTERM_BP_FAT	GO:0060537~muscle tissue development	19	4.63415	0.00397115	Klf5, Nox4, Col3A1, Eln, Tgfbr2, Igf1, Dcn, Msc, Foxp1, Foxp2, Hoxd9, Col14A1, Meox2, Gata6, Heyl, Six1, Pdgfrb, Boc, Bmp5	366	438	17911	2.12284	1	0.0529349	7.32671
GOTERM_BP_FAT	GO:0055099~response to high density lipoprotein particle	3	0.731707	0.00397634	Adam17, Abca1, Abcg1	366	5	17911	29.3623	1	0.0528679	7.33593
GOTERM_BP_FAT	GO:0098542~defense response to other organism	24	5.85366	0.00402957	Lyz2, Rnasel, Apobec1, Lyz1, H2-M3, Prg2, Unc93B1, Stab2, Tlr7, Stom, Ifnar2, Cd37, Cd36, Itgax, Htra1, Stab1, Trim6, Tspan32, Tnfaip8, Naip5, Irf8, Adam17, Spon2, Nr1H4	366	616	17911	1.90664	1	0.0534224	7.43059
GOTERM_BP_FAT	GO:0044093~positive regulation of molecular function	41	10	0.00403212	Adcy3, Adcy7, Cald1, Pparg, Gpr65, Ccl8, Cd74, Plcl2, Rgs10, Cdkn2A, Trim6, Gata3, Rapgef6, Stk39, Pdgfc, Csf1R, Pik3Cg, Egfr, Nox4, Stap1, Fbn1, Tgfbr2, Igf1, Pkib, Hgf, Gal, Fzd4, Bcl2L11, Thy1, Dapk1, Cdc25B, Cd84, Cd300A, Ebf2, Pdgfrb, Adam17, Nrk, Bambi, Htr2B, Arap1, F2R	366	1270	17911	1.57986	1	0.0533207	7.43513
GOTERM_BP_FAT	GO:0010812~negative regulation of cell-substrate adhesion	6	1.46341	0.00405332	Cdkn2A, Postn, Col1A1, Mmp14, Fzd4, Phldb2	366	52	17911	5.6466	1	0.0534592	7.4728
GOTERM_BP_FAT	GO:0046579~positive regulation of Ras protein signal transduction	6	1.46341	0.00405332	F2Rl2, Col3A1, Gpr65, Pdgfrb, Igf1, F2R	366	52	17911	5.6466	1	0.0534592	7.4728
GOTERM_BP_FAT	GO:0070201~regulation of establishment of protein localization	30	7.31707	0.00405458	Nkd2, Panx1, Unc93B1, Postn, Sidt2, Tlr7, Sec16B, C1Qtnf3, Itgax, Trim6, Gata3, Il1A, Nr1H4, Csf1R, Egfr, Lpl, Ptger4, Cd276, Igf1, Pkdcc, Snai2, Anxa4, Stom, Cd84, Ctsk, Cd36, Ucp2, Bambi, Htr2B, F2R	366	840	17911	1.74776	1	0.0533413	7.47503
GOTERM_BP_FAT	GO:0002768~immune response-regulating cell surface receptor signaling pathway	11	2.68293	0.00407418	Plcl2, Stap1, H2-M3, Cd300A, Gata3, Gcsam, Cd79B, Clec7A, Clec2I, Cd28, Thy1	366	181	17911	2.97408	1	0.0534586	7.50984
GOTERM_BP_FAT	GO:0071900~regulation of protein serine/threonine kinase activity	18	4.39024	0.00409495	Egfr, Nox4, Pik3Cg, Igf1, Pkib, Hgf, Fzd4, Cd74, Cdkn2A, Cdkn2C, Cd300A, Pdgfrb, Adam17, Pdgfc, Nrk, Htr2B, Csf1R, F2R	366	405	17911	2.17498	1	0.0535902	7.54672
GOTERM_BP_FAT	GO:1902107~positive regulation of leukocyte differentiation	10	2.43902	0.00419181	H2-M3, Gata3, Tgfbr2, Vnn1, H2-Aa, Il7R, H2-Dma, Mmp14, Cd74, Csf1R	366	153	17911	3.19851	1	0.0546887	7.71852
GOTERM_BP_FAT	GO:0055088~lipid homeostasis	9	2.19512	0.00430612	Lpl, C1Qtnf3, Apoc4, Fabp4, Abca1, Mylip, Nr1H4, Abcg1, Acox3	366	126	17911	3.49551	1	0.0560015	7.92088
GOTERM_BP_FAT	GO:0003073~regulation of systemic arterial blood pressure	8	1.95122	0.00436235	Cd36, Prcp, Postn, Enpep, Sidt2, Pcsk5, Ptpro, F2R	366	100	17911	3.91497	1	0.0565729	8.02026
GOTERM_BP_FAT	GO:0010524~positive regulation of calcium ion transport into cytosol	6	1.46341	0.00440226	Ednra, P2Rx4, Clec4B1, Cxcr3, F2R, Thy1	366	53	17911	5.54006	1	0.0569359	8.09074
GOTERM_BP_FAT	GO:0000302~response to reactive oxygen species	12	2.92683	0.00441529	Pycr1, Casp6, Cd36, Cyp1B1, Cdkn2A, Ucp2, Pdgfrb, Col1A1, Hgf, Scgb1A1, Mmp2, Zfp277	366	213	17911	2.75702	1	0.0569596	8.11375
GOTERM_BP_FAT	GO:0032880~regulation of protein localization	34	8.29268	0.00446529	Nkd2, Panx1, Unc93B1, Postn, Sidt2, Tlr7, Sec16B, C1Qtnf3, Wdpcp, Itgax, Trim6, Gata3, Nr1H4, Il1A, Csf1R, Egfr, Lpl, Ptger4, Cd276, Igf1, Pkdcc, Snai2, Anxa4, Stom, Cd84, Rassf5, Ctsk, Cd36, Ucp2, Six1, Bambi, Htr2B, Trem2, F2R	366	1000	17911	1.66386	1	0.0574459	8.20195
GOTERM_BP_FAT	GO:0034103~regulation of tissue remodeling	7	1.70732	0.00453409	Egfr, B4Galt1, Cdkn2A, Ptger4, Gpnmb, Thbs4, Csf1R	366	76	17911	4.50737	1	0.0581641	8.32319
GOTERM_BP_FAT	GO:0014910~regulation of smooth muscle cell migration	7	1.70732	0.00453409	Nox4, Cyp1B1, Ptger4, Aif1, Pdgfrb, Igf1, Postn	366	76	17911	4.50737	1	0.0581641	8.32319
GOTERM_BP_FAT	GO:0002699~positive regulation of immune effector process	11	2.68293	0.00456809	Cd84, Cd37, Cd36, H2-M3, Cd300A, Gata3, Trim6, Spon2, Cd74, Foxp1, Cd28	366	184	17911	2.92559	1	0.0584455	8.38305
GOTERM_BP_FAT	GO:0048144~fibroblast proliferation	8	1.95122	0.00460733	Egfr, Ednra, Cd300A, Pparg, Pdgfrb, Igf1, Pdgfc, Cd74	366	101	17911	3.87621	1	0.0587903	8.45209
GOTERM_BP_FAT	GO:0016042~lipid catabolic process	14	3.41463	0.00472065	Pik3Cg, Pld3, Lpl, Lipa, Cyp1B1, Pla2G15, Hexa, Pld4, Apoc1, Cyp26A1, Gdpd3, Acox3, Pnpla7, Abcd2	366	278	17911	2.46446	1	0.0600493	8.65119
GOTERM_BP_FAT	GO:0007369~gastrulation	11	2.68293	0.00473071	Gata6, Tgfbr2, Itgb5, Col6A1, Ext1, Lamb1, Mmp14, Col8A1, Col5A2, Mmp2, Col5A1	366	185	17911	2.90978	1	0.0600281	8.66883
GOTERM_BP_FAT	GO:0000902~cell morphogenesis	41	10	0.00479391	Plxnc1, Nrp1, Plxna2, Hexa, Unc93B1, Postn, Il7R, Sidt2, Rilpl2, Wdpcp, Gata3, B3Gnt2, Tmem100, Lamb1, Foxd1, Boc, Csf1R, Thbs4, Cdc42Ep5, Nox4, Egfr, Lipa, Efnb1, Tgfbr2, Hgf, Snai2, Fzd4, Ptpro, Foxp1, Thy1, Heyl, Mfap2, Col1A1, Bambi, Mertk, Ext1, Epyc, Syt17, Phldb2, Arap1, Cdh11	366	1283	17911	1.56385	1	0.0606605	8.77967
GOTERM_BP_FAT	GO:1902624~positive regulation of neutrophil migration	5	1.21951	0.00485485	Ednra, Ptger4, Cd74, Il1A, Thbs4	366	34	17911	7.19664	1	0.0612616	8.88643
GOTERM_BP_FAT	GO:0002720~positive regulation of cytokine production involved in immune response	5	1.21951	0.00485485	Cd36, Gata3, Trim6, Spon2, Cd74	366	34	17911	7.19664	1	0.0612616	8.88643
GOTERM_BP_FAT	GO:0005976~polysaccharide metabolic process	8	1.95122	0.00486256	B3Gnt8, Grb10, Ptger4, Aoah, Gyg, Igf1, B3Gnt2, Ext1	366	102	17911	3.83821	1	0.061209	8.89993
GOTERM_BP_FAT	GO:0032787~monocarboxylic acid metabolic process	22	5.36585	0.00486552	Scpep1, Lpl, Lipa, Cyp1B1, Pla2G15, Pparg, Apoc1, Igf1, Cyp26A1, Kmo, Cdo1, Cd74, Acox3, Cd36, Ptgis, Abcd2, Fabp4, Vnn1, Hpgds, Pon3, Nr1H4, Mgst2	366	553	17911	1.94687	1	0.0610986	8.90511
GOTERM_BP_FAT	GO:0048762~mesenchymal cell differentiation	11	2.68293	0.00492576	Ednra, Nrp1, Efnb1, Tgfbr2, Heyl, Cyp26A1, Col1A1, Tmem100, Snai2, Bambi, Htr2B	366	186	17911	2.89413	1	0.0616855	9.0105
GOTERM_BP_FAT	GO:0007259~JAK-STAT cascade	11	2.68293	0.00492576	Aspn, Bgn, Cyp1B1, Socs2, Ptger4, Cd300A, Igf1, Adam17, Dcn, Csf1R, F2R	366	186	17911	2.89413	1	0.0616855	9.0105
GOTERM_BP_FAT	GO:0071346~cellular response to interferon-gamma	7	1.70732	0.0051501	Ciita, Mrc1, Aif1, Pparg, Ccl8, H2-Ab1, Dapk1	366	78	17911	4.3918	1	0.0642565	9.40197
GOTERM_BP_FAT	GO:0014909~smooth muscle cell migration	7	1.70732	0.0051501	Nox4, Cyp1B1, Ptger4, Aif1, Pdgfrb, Igf1, Postn	366	78	17911	4.3918	1	0.0642565	9.40197
GOTERM_BP_FAT	GO:0006801~superoxide metabolic process	6	1.46341	0.00516341	Nox4, Egfr, Cyb5R4, Cybb, Cd36, Pon3	366	55	17911	5.3386	1	0.0642648	9.42515
GOTERM_BP_FAT	GO:0032663~regulation of interleukin-2 production	6	1.46341	0.00516341	Gata3, Cd276, Nr1H4, Il1A, Clec2I, Cd28	366	55	17911	5.3386	1	0.0642648	9.42515
GOTERM_BP_FAT	GO:0002526~acute inflammatory response	9	2.19512	0.0051943	Pik3Cg, B4Galt1, Casp6, Gata3, Pparg, Prcp, Vnn1, Il1A, Aoc3	366	130	17911	3.38796	1	0.0644847	9.47891
GOTERM_BP_FAT	GO:0071396~cellular response to lipid	23	5.60976	0.00522237	Mrc1, Adcy3, Egfr, Stap1, Ly86, Pparg, Igf1, Cyp26A1, Abca1, Snai2, Mmp2, Cd180, Foxp1, Cd36, Serpinf1, Irf8, Heyl, Tbxa2R, H2Afz, Col1A1, Trem2, Spon2, Nr1H4	366	592	17911	1.90127	1	0.0646697	9.52775
GOTERM_BP_FAT	GO:0003198~epithelial to mesenchymal transition involved in endocardial cushion formation	4	0.97561	0.00545613	Tgfbr2, Heyl, Tmem100, Snai2	366	18	17911	10.8749	1	0.0673136	9.93342
GOTERM_BP_FAT	GO:1903708~positive regulation of hemopoiesis	11	2.68293	0.00550304	H2-M3, Gata3, Rcor1, Tgfbr2, Vnn1, H2-Aa, Il7R, H2-Dma, Mmp14, Cd74, Csf1R	366	189	17911	2.84819	1	0.0677147	10.0146
GOTERM_BP_FAT	GO:0050878~regulation of body fluid levels	16	3.90244	0.00552404	F2Rl2, Socs2, Ptger4, Stab2, Cdo1, Ptpro, Slc29A1, Cd36, C1Qtnf1, Tspan32, Tbxa2R, Pdgfc, Stk39, Entpd1, Mertk, F2R	366	349	17911	2.24354	1	0.067806	10.051
GOTERM_BP_FAT	GO:0030512~negative regulation of transforming growth factor beta receptor signaling pathway	6	1.46341	0.00557694	Aspn, Htra1, Fbn1, Adam17, Fbn2, Bambi	366	56	17911	5.24327	1	0.0682748	10.1424
GOTERM_BP_FAT	GO:0060986~endocrine hormone secretion	6	1.46341	0.00557694	C1Qtnf3, Gata3, C1Qtnf1, Gal, Foxd1, Fzd4	366	56	17911	5.24327	1	0.0682748	10.1424
GOTERM_BP_FAT	GO:0032355~response to estradiol	9	2.19512	0.00568778	Egfr, Dnmt3A, Socs2, Grn, H2Afz, Pdgfrb, Postn, Col1A1, Mmp2	366	132	17911	3.33662	1	0.0694254	10.3337
GOTERM_BP_FAT	GO:0042113~B cell activation	14	3.41463	0.00569282	H2-Ab1, Il7R, Mmp14, Cd180, Cd74, Foxp1, Plcl2, Cdkn2A, Lyl1, Cd300A, Adam17, Cd79B, Cd28, Blnk	366	284	17911	2.4124	1	0.0693238	10.3424
GOTERM_BP_FAT	GO:0097696~STAT cascade	11	2.68293	0.00570286	Aspn, Bgn, Cyp1B1, Socs2, Ptger4, Cd300A, Igf1, Adam17, Dcn, Csf1R, F2R	366	190	17911	2.8332	1	0.0692815	10.3597
GOTERM_BP_FAT	GO:0051480~regulation of cytosolic calcium ion concentration	15	3.65854	0.00588363	Pik3Cg, F2Rl2, Ptger4, Gpr65, Cxcr3, Thy1, Ednra, P2Rx4, Cd36, C1Qtnf1, Tbxa2R, Clec4B1, Cacna1C, Htr2B, F2R	366	318	17911	2.30836	1	0.071239	10.6709
GOTERM_BP_FAT	GO:0001957~intramembranous ossification	3	0.731707	0.00588431	Ctsk, Col1A1, Mmp2	366	6	17911	24.4686	1	0.0710831	10.672
GOTERM_BP_FAT	GO:0036072~direct ossification	3	0.731707	0.00588431	Ctsk, Col1A1, Mmp2	366	6	17911	24.4686	1	0.0710831	10.672
GOTERM_BP_FAT	GO:0031670~cellular response to nutrient	5	1.21951	0.00597318	Pparg, Postn, Col1A1, Snai2, Nr1H4	366	36	17911	6.79683	1	0.0719546	10.8246
GOTERM_BP_FAT	GO:0030099~myeloid cell differentiation	17	4.14634	0.00600369	Lmo2, Stap1, Rcor1, Pparg, Fbn1, Tgfbr2, Rhd, C1Qc, Foxp1, Gab3, Gata3, Irf8, Ahsp, Mfap2, Csf1R, Clec2I, Tyrobp	366	386	17911	2.15526	1	0.0721442	10.8769
GOTERM_BP_FAT	GO:1903845~negative regulation of cellular response to transforming growth factor beta stimulus	6	1.46341	0.0060133	Aspn, Htra1, Fbn1, Adam17, Fbn2, Bambi	366	57	17911	5.15128	1	0.0720908	10.8934
GOTERM_BP_FAT	GO:0033002~muscle cell proliferation	11	2.68293	0.00614515	Egfr, Ednra, Gata6, Aif1, Pparg, Tgfbr2, Six1, Pdgfrb, Igf1, Mmp2, Foxp1	366	192	17911	2.80369	1	0.0734491	11.1192
GOTERM_BP_FAT	GO:0038034~signal transduction in absence of ligand	7	1.70732	0.00618618	Srpx, Mknk2, Igf1, Snai2, Bcl2L11, Il1A, Dapk1	366	81	17911	4.22914	1	0.0737547	11.1893
GOTERM_BP_FAT	GO:0097192~extrinsic apoptotic signaling pathway in absence of ligand	7	1.70732	0.00618618	Srpx, Mknk2, Igf1, Snai2, Bcl2L11, Il1A, Dapk1	366	81	17911	4.22914	1	0.0737547	11.1893
GOTERM_BP_FAT	GO:0042542~response to hydrogen peroxide	9	2.19512	0.00621619	Pycr1, Casp6, Cyp1B1, Cdkn2A, Pdgfrb, Col1A1, Hgf, Mmp2, Zfp277	366	134	17911	3.28682	1	0.0739322	11.2406
GOTERM_BP_FAT	GO:0051347~positive regulation of transferase activity	20	4.87805	0.00630419	Egfr, Nox4, Pik3Cg, Stap1, Fbn1, Tgfbr2, Igf1, Pkib, Hgf, Fzd4, Cd74, Cdc25B, Cd300A, Pdgfrb, Adam17, Pdgfc, Nrk, Htr2B, Csf1R, F2R	366	494	17911	1.98126	1	0.0747726	11.3908
GOTERM_BP_FAT	GO:0043491~protein kinase B signaling	10	2.43902	0.00631048	Nox4, Egfr, Pik3Cg, C1Qtnf3, Gata3, C1Qtnf1, Igf1, Tmem100, Mertk, Cd28	366	163	17911	3.00228	1	0.074676	11.4015
GOTERM_BP_FAT	GO:0045076~regulation of interleukin-2 biosynthetic process	4	0.97561	0.00638241	Cd276, Il1A, Clec2I, Cd28	366	19	17911	10.3026	1	0.0753272	11.524
GOTERM_BP_FAT	GO:0043010~camera-type eye development	16	3.90244	0.00658541	Egfr, Cyp1B1, Nrp1, Tgfbr2, Fzd4, Thy1, Foxp2, Man2A1, Wdpcp, Serpinf1, Gata3, Pdgfrb, Fbn2, Col8A1, Cacna1C, Mertk	366	356	17911	2.19942	1	0.0774615	11.8691
GOTERM_BP_FAT	GO:0042089~cytokine biosynthetic process	8	1.95122	0.00662368	Cybb, Rnf128, Cd276, Pcsk5, Tlr7, Il1A, Clec2I, Cd28	366	108	17911	3.62497	1	0.0777212	11.934
GOTERM_BP_FAT	GO:0005975~carbohydrate metabolic process	26	6.34146	0.00667768	Gnpda1, Hexa, Glb1, B3Gnt9, B3Gnt8, C1Qtnf3, C1Qtnf1, Aoah, Man1A, Dera, B3Gnt2, Man2B1, Nanp, B4Galt1, Ptger4, Gusb, Fbn1, Mgat4C, Igf1, Man2A1, Grb10, St8Sia4, Gyg, Ext1, Igfbp4, Fabp5	366	718	17911	1.7721	1	0.0781569	12.0255
GOTERM_BP_FAT	GO:0002250~adaptive immune response	17	4.14634	0.00677201	H2-M3, Unc93B1, H2-Ab1, Ly9, Slamf7, Il7R, C1Qc, Cd74, C1Qa, Cd84, C1Qb, Gata3, Adam17, Cd79B, Cfi, H2-Dma, Cd28	366	391	17911	2.1277	1	0.0790437	12.1851
GOTERM_BP_FAT	GO:0002429~immune response-activating cell surface receptor signaling pathway	10	2.43902	0.0068186	Plcl2, Stap1, Cd300A, Gata3, Gcsam, Cd79B, Clec7A, Clec2I, Cd28, Thy1	366	165	17911	2.96589	1	0.0793908	12.2638
GOTERM_BP_FAT	GO:0031099~regeneration	11	2.68293	0.00682144	Egfr, Ucp2, Igf2R, Pparg, Tgfbr2, Igf1, Adam17, Postn, Hgf, Mmp2, Nnmt	366	195	17911	2.76056	1	0.0792471	12.2686
GOTERM_BP_FAT	GO:0031100~organ regeneration	7	1.70732	0.00695622	Egfr, Ucp2, Igf2R, Pparg, Tgfbr2, Hgf, Nnmt	366	83	17911	4.12723	1	0.0805753	12.496
GOTERM_BP_FAT	GO:0051057~positive regulation of small GTPase mediated signal transduction	6	1.46341	0.00695706	F2Rl2, Col3A1, Gpr65, Pdgfrb, Igf1, F2R	366	59	17911	4.97666	1	0.0804074	12.4974
GOTERM_BP_FAT	GO:0050851~antigen receptor-mediated signaling pathway	9	2.19512	0.00707765	Plcl2, Stap1, Cd300A, Gata3, Gcsam, Cd79B, Clec2I, Cd28, Thy1	366	137	17911	3.21485	1	0.0815681	12.7004
GOTERM_BP_FAT	GO:0046631~alpha-beta T cell activation	9	2.19512	0.00707765	H2-M3, Ptger4, Cd300A, Gata3, Tgfbr2, H2-Ab1, Ly9, Foxp1, Cd28	366	137	17911	3.21485	1	0.0815681	12.7004
GOTERM_BP_FAT	GO:0048729~tissue morphogenesis	24	5.85366	0.00712986	B4Galt1, Egfr, Nrp1, Mical2, Col3A1, Tgfbr2, Igf1, Hgf, Mmp14, Snai2, Mmp2, Col5A1, Ednra, Actg2, Wdpcp, Gata3, Six1, Heyl, Adam17, Ctsd, Tmem100, Foxd1, Phldb2, Bmp5	366	647	17911	1.81529	1	0.0819667	12.7881
GOTERM_BP_FAT	GO:0002053~positive regulation of mesenchymal cell proliferation	5	1.21951	0.00725085	Tgfbr2, Fbxw4, Six1, Foxp1, Foxp2	366	38	17911	6.4391	1	0.0831213	12.9911
GOTERM_BP_FAT	GO:0051254~positive regulation of RNA metabolic process	43	10.4878	0.00726755	Rnasel, Apobec1, Htatip2, Lmo2, Lum, Pparg, Chek2, Dcn, Epcam, Cdkn2A, Gata6, Lyl1, Gata3, H2Afz, Foxd1, Nr1H4, Il1A, Cd28, Ciita, Klf5, Egfr, Ssbp4, Cd3D, Mical2, Igf1, Gal, Fzd4, Foxp1, Hoxd9, Hoxd8, Meox2, Meox1, Ebf2, Six1, Heyl, Irf8, Col1A1, Bambi, Smarca1, Slc40A1, Arap1, Bmp5, F2R	366	1397	17911	1.5063	1	0.083124	13.0191
GOTERM_BP_FAT	GO:0060173~limb development	11	2.68293	0.00730611	Hoxd9, Meox2, Wdpcp, Plxna2, Gdf5, Fbxw4, Pkdcc, Fbn2, Cacna1C, Pcsk5, Bcl2L11	366	197	17911	2.73253	1	0.0833663	13.0837
GOTERM_BP_FAT	GO:0048736~appendage development	11	2.68293	0.00730611	Hoxd9, Meox2, Wdpcp, Plxna2, Gdf5, Fbxw4, Pkdcc, Fbn2, Cacna1C, Pcsk5, Bcl2L11	366	197	17911	2.73253	1	0.0833663	13.0837
GOTERM_BP_FAT	GO:1904892~regulation of STAT cascade	10	2.43902	0.00735753	Aspn, Bgn, Cyp1B1, Socs2, Ptger4, Cd300A, Igf1, Dcn, Csf1R, F2R	366	167	17911	2.93037	1	0.083748	13.1697
GOTERM_BP_FAT	GO:0046425~regulation of JAK-STAT cascade	10	2.43902	0.00735753	Aspn, Bgn, Cyp1B1, Socs2, Ptger4, Cd300A, Igf1, Dcn, Csf1R, F2R	366	167	17911	2.93037	1	0.083748	13.1697
GOTERM_BP_FAT	GO:0044264~cellular polysaccharide metabolic process	7	1.70732	0.00736622	B3Gnt8, Grb10, Aoah, Gyg, Igf1, B3Gnt2, Ext1	366	84	17911	4.0781	1	0.083662	13.1843
GOTERM_BP_FAT	GO:0048659~smooth muscle cell proliferation	9	2.19512	0.00738394	Egfr, Ednra, Aif1, Pparg, Tgfbr2, Pdgfrb, Igf1, Mmp2, Foxp1	366	138	17911	3.19155	1	0.0836745	13.2139
GOTERM_BP_FAT	GO:0051017~actin filament bundle assembly	9	2.19512	0.00738394	Nox4, Ptger4, Aif1, Cald1, Eln, Gpr65, Itgb5, Phldb2, Arap1	366	138	17911	3.19155	1	0.0836745	13.2139
GOTERM_BP_FAT	GO:0001991~regulation of systemic arterial blood pressure by circulatory renin-angiotensin	4	0.97561	0.00739671	Enpep, Sidt2, Pcsk5, F2R	366	20	17911	9.78743	1	0.0836333	13.2353
GOTERM_BP_FAT	GO:0032623~interleukin-2 production	6	1.46341	0.00746572	Gata3, Cd276, Nr1H4, Il1A, Clec2I, Cd28	366	60	17911	4.89372	1	0.0842015	13.3505
GOTERM_BP_FAT	GO:2000027~regulation of organ morphogenesis	11	2.68293	0.00755634	Ednra, Aspn, B4Galt1, Casp6, Cdkn2A, Gata3, Tgfbr2, Six1, Hgf, Snai2, Foxp2	366	198	17911	2.71873	1	0.0850002	13.5017
GOTERM_BP_FAT	GO:0043627~response to estrogen	8	1.95122	0.00766391	Gata6, Gata3, Pparg, Tgfbr2, Pdgfrb, Mmp14, Gal, Mmp2	366	111	17911	3.527	1	0.0859772	13.6808
GOTERM_BP_FAT	GO:0016525~negative regulation of angiogenesis	7	1.70732	0.00779338	Cd36, Meox2, Serpinf1, Stab1, Dcn, Thbs2, Thbs4	366	85	17911	4.03012	1	0.0871839	13.8959
GOTERM_BP_FAT	GO:1901135~carbohydrate derivative metabolic process	35	8.53659	0.00781616	Adcy3, Gnpda1, Adcy7, Hexa, Gpr65, Abca1, Dcn, Nagk, Ednra, B3Gnt9, B3Gnt8, Gpc6, Aoah, Man1A, Acan, Hs6St2, Dera, B3Gnt2, Entpd1, Nanp, B4Galt1, Dnmt3A, Ptger4, Fbn1, Mgat4C, Igf1, Uap1L1, Hgf, Gns, Man2A1, Bgn, St8Sia4, Pdgfrb, Htr2B, Ext1	366	1079	17911	1.5874	1	0.0872427	13.9337
GOTERM_BP_FAT	GO:0042107~cytokine metabolic process	8	1.95122	0.00803608	Cybb, Rnf128, Cd276, Pcsk5, Tlr7, Il1A, Clec2I, Cd28	366	112	17911	3.49551	1	0.0894039	14.2978
GOTERM_BP_FAT	GO:0050729~positive regulation of inflammatory response	8	1.95122	0.00803608	Egfr, Ednra, Pik3Cg, Ptger4, Ccl8, Fabp4, Aoc3, Cd28	366	112	17911	3.49551	1	0.0894039	14.2978
GOTERM_BP_FAT	GO:0001503~ossification	17	4.14634	0.00807127	Aspn, Ptger4, Mrc2, Cd276, Igf1, Pkdcc, Mmp14, Snai2, Col5A2, Mmp2, Ctsk, Col6A1, Fbn2, Col1A1, Ext1, Gpnmb, Bmp5	366	399	17911	2.08504	1	0.0895894	14.3559
GOTERM_BP_FAT	GO:0060548~negative regulation of cell death	34	8.29268	0.00827601	Nrp1, Aif1, Lgmn, Gdf5, Cxcr3, Insl6, Cd74, Epcam, Ednra, Wisp2, Gata6, Gata3, Vnn1, Gpnmb, Nr1H4, Csf1R, Pik3Cg, Egfr, Igf1, Hgf, Snai2, Foxp1, Dapk1, Pycr1, Serpinf1, Ucp2, Six1, Pdgfrb, Adam17, Ctsb, Mertk, Htr2B, Slc40A1, F2R	366	1042	17911	1.5968	1	0.0915705	14.6933
GOTERM_BP_FAT	GO:0061572~actin filament bundle organization	9	2.19512	0.00836287	Nox4, Ptger4, Aif1, Cald1, Eln, Gpr65, Itgb5, Phldb2, Arap1	366	141	17911	3.12365	1	0.0922955	14.8361
GOTERM_BP_FAT	GO:0043085~positive regulation of catalytic activity	32	7.80488	0.00840679	Adcy3, Adcy7, Pparg, Gpr65, Ccl8, Cd74, Rgs10, Cdkn2A, Rapgef6, Pdgfc, Csf1R, Pik3Cg, Egfr, Nox4, Stap1, Fbn1, Tgfbr2, Igf1, Pkib, Hgf, Fzd4, Bcl2L11, Thy1, Cdc25B, Dapk1, Cd300A, Pdgfrb, Adam17, Nrk, Htr2B, Arap1, F2R	366	965	17911	1.62279	1	0.0925648	14.9082
GOTERM_BP_FAT	GO:0046777~protein autophosphorylation	12	2.92683	0.00848282	Egfr, Frk, Htatip2, Mknk2, Pdgfrb, Stk39, Pdgfc, Chek2, Gpnmb, Csf1R, Thy1, Dapk1	366	233	17911	2.52037	1	0.0931701	15.0329
GOTERM_BP_FAT	GO:0010743~regulation of macrophage derived foam cell differentiation	4	0.97561	0.00850092	Lpl, Cd36, Pparg, Abcg1	366	21	17911	9.32136	1	0.0931657	15.0625
GOTERM_BP_FAT	GO:0006024~glycosaminoglycan biosynthetic process	6	1.46341	0.00855967	Ptger4, Gpc6, Hexa, Pdgfrb, Igf1, Ext1	366	62	17911	4.73585	1	0.0935861	15.1587
GOTERM_BP_FAT	GO:0002443~leukocyte mediated immunity	15	3.65854	0.00889588	H2-M3, H2-Ab1, Il7R, C1Qc, Cd74, C1Qa, Cd84, C1Qb, Cd300A, Gata3, Cfi, H2-Dma, Spon2, Klrd1, Cd28	366	334	17911	2.19778	1	0.0968923	15.7072
GOTERM_BP_FAT	GO:2000021~regulation of ion homeostasis	11	2.68293	0.00892226	Ednra, P2Rx4, Ptger4, Stk39, Anpep, Clec4B1, Dcn, Cxcr3, Htr2B, F2R, Thy1	366	203	17911	2.65177	1	0.0969658	15.7501
GOTERM_BP_FAT	GO:0045944~positive regulation of transcription from RNA polymerase II promoter	34	8.29268	0.00894834	Rnasel, Htatip2, Lmo2, Lum, Pparg, Dcn, Epcam, Cdkn2A, Gata6, Gata3, H2Afz, Foxd1, Il1A, Nr1H4, Cd28, Ciita, Klf5, Egfr, Ssbp4, Cd3D, Mical2, Igf1, Gal, Foxp1, Hoxd9, Hoxd8, Meox2, Meox1, Ebf2, Six1, Heyl, Irf8, Slc40A1, Bmp5	366	1049	17911	1.58614	1	0.0970359	15.7925
GOTERM_BP_FAT	GO:0090280~positive regulation of calcium ion import	6	1.46341	0.00914616	Ednra, Pdgfrb, Clec4B1, Cxcr3, F2R, Thy1	366	63	17911	4.66068	1	0.098877	16.1133
GOTERM_BP_FAT	GO:0051130~positive regulation of cellular component organization	39	9.5122	0.00917999	Nrp1, Nkd2, Pparg, Gpr65, Ccl8, Dcn, Itgax, Gata3, Thbs2, Il1A, Cd28, Cdc42Ep5, Nox4, Stap1, Enc1, Tgfbr2, Igf1, Pkib, Hgf, Snai2, Col16A1, Bcl2L11, Stom, Ctsk, Cd36, Srpx2, Serpinf1, Grn, Irf8, Pdgfrb, Scgb3A1, Col1A1, Bambi, Mertk, Trem2, Syt17, Phldb2, Arap1, Bmp5	366	1253	17911	1.52318	1	0.0990223	16.168
GOTERM_BP_FAT	GO:0010594~regulation of endothelial cell migration	8	1.95122	0.00923258	Meox2, Srpx2, Serpinf1, Gata3, Prcp, Dcn, Snai2, Foxp1	366	115	17911	3.40432	1	0.0993593	16.2531
GOTERM_BP_FAT	GO:0070482~response to oxygen levels	16	3.90244	0.00945086	Nox4, Dnmt3A, Pparg, Tgfbr2, Postn, Mmp14, Mmp2, Ednra, Slc29A1, Cybb, Ptgis, Gata6, Ucp2, Pdgfrb, Adam17, Col1A1	366	371	17911	2.1105	1	0.101388	16.6052
GOTERM_BP_FAT	GO:0006040~amino sugar metabolic process	5	1.21951	0.00948528	Gnpda1, Fbn1, Uap1L1, Nagk, Nanp	366	41	17911	5.96795	1	0.101533	16.6606
GOTERM_BP_FAT	GO:0032964~collagen biosynthetic process	5	1.21951	0.00948528	Pparg, Pdgfrb, Col1A1, Col5A1, F2R	366	41	17911	5.96795	1	0.101533	16.6606
GOTERM_BP_FAT	GO:0050679~positive regulation of epithelial cell proliferation	10	2.43902	0.00950331	Egfr, B4Galt1, Htra1, Grn, Igf1, Htr2B, Bmp5, Foxp1, Thbs4, Foxp2	366	174	17911	2.81248	1	0.10151	16.6896
GOTERM_BP_FAT	GO:0035108~limb morphogenesis	10	2.43902	0.00950331	Hoxd9, Wdpcp, Plxna2, Gdf5, Fbxw4, Pkdcc, Fbn2, Cacna1C, Pcsk5, Bcl2L11	366	174	17911	2.81248	1	0.10151	16.6896
GOTERM_BP_FAT	GO:0035107~appendage morphogenesis	10	2.43902	0.00950331	Hoxd9, Wdpcp, Plxna2, Gdf5, Fbxw4, Pkdcc, Fbn2, Cacna1C, Pcsk5, Bcl2L11	366	174	17911	2.81248	1	0.10151	16.6896
GOTERM_BP_FAT	GO:0032989~cellular component morphogenesis	42	10.2439	0.00976122	Plxnc1, Nrp1, Plxna2, Hexa, Unc93B1, Postn, Il7R, Sidt2, Rilpl2, Wdpcp, Gata3, B3Gnt2, Tmem100, Lamb1, Foxd1, Boc, Thbs4, Csf1R, Cdc42Ep5, Nox4, Egfr, Lipa, Efnb1, Tgfbr2, Hgf, Snai2, Fzd4, Ptpro, Foxp1, Thy1, Heyl, Pdgfrb, Mfap2, Col1A1, Bambi, Mertk, Ext1, Epyc, Syt17, Phldb2, Arap1, Cdh11	366	1382	17911	1.48724	1	0.103919	17.1035
GOTERM_BP_FAT	GO:0048565~digestive tract development	9	2.19512	0.00981554	Egfr, Klf5, Gata6, Gata3, Col3A1, Tgfbr2, Pdgfc, Pkdcc, Pcsk5	366	145	17911	3.03748	1	0.104258	17.1904
GOTERM_BP_FAT	GO:0045596~negative regulation of cell differentiation	27	6.58537	0.00994201	Nrp1, Lmo2, Pparg, Gdf5, Col3A1, Postn, C1Qc, Cd74, Cdkn2A, Gata3, Trim6, Il1A, Clec2I, Egfr, H2-M3, Stap1, Fbn1, Igf1, Snai2, Gal, Col5A2, Col5A1, Foxp1, Abcg1, Mmp11, Thy1, Adam17	366	781	17911	1.69181	1	0.105322	17.3924
M3 (darkolivegreen)	Neuronal differentiation, Projection, Dendrogenesis, mRNA metabolism
Category	Term	Count	%	PValue	Genes	List Total	Pop Hits	Pop Total	Fold Enrichment	Bonferroni	Benjamini	FDR
GOTERM_BP_FAT	GO:0030030~cell projection organization	50	17.1233	2.33569e-09	Wasf1, Ptpn23, Atcay, Ift122, Cep250, Sema7A, Spg20, Sema3B, Cntnap1, Dab2Ip, Ptprf, Tanc1, Mink1, Farp1, Ctnna2, Rasgrf1, Fgfr1, Arhgap35, Zmynd8, Scrib, Fbf1, Cdc42Ep1, Lhx2, Gbx2, Acsl6, Git1, Nes, Gnao1, Dpysl4, Ahi1, Itga3, Celsr2, Sf3A2, Kif3C, Epha2, Dvl1, Sema6A, Cdh13, Myo10, Lama5, Gsk3A, Tsc2, Tenm3, Phgdh, Mapk8Ip3, Gfra1, Rfx2, Map6, Rere, Lrp4	255	1392	17911	2.52296	8.67937e-06	8.67937e-06	4.30603e-06
GOTERM_BP_FAT	GO:0000902~cell morphogenesis	46	15.7534	1.33223e-08	Phldb1, Shroom3, Wasf1, Ptpn23, Arhgap35, Fbf1, Scrib, Msx2, Ift122, Cdc42Ep1, Cep250, Lhx2, Sema7A, Gbx2, Spg20, Gp1Ba, Cntnap1, Sema3B, Unk, Nes, Dab2Ip, Ptprf, Arhgef18, Ahi1, Mink1, Dpysl4, Celsr2, Prox1, Flnb, Farp1, Epha2, Ctnna2, Dvl1, Sema6A, Myo10, Lamc3, Lama5, Sall1, Tenm3, Mapk8Ip3, Map6, Myh14, Rfx2, Zfpm1, Lrp4, Rere	255	1283	17911	2.51832	4.95046e-05	2.47526e-05	2.45608e-05
GOTERM_BP_FAT	GO:0006928~movement of cell or subcellular component	55	18.8356	1.81374e-08	Wwc1, Ptpn23, Gpld1, Kifc3, Kif13A, Arhgap21, Ift122, Sema7A, Sema3B, Erdr1, Dab2Ip, Bcr, Ptprf, Anks1, Mink1, Prox1, Dctn1, Ctnna2, Kif1C, Jup, Myo18A, Fgfr1, Apc2, Arhgap35, Klc2, Scrib, Stard13, Msx2, Prr5, Atn1, Klc1, Lhx2, Gbx2, Ap3D1, Unk, Adarb1, Flt1, Eppk1, Dpysl4, Celsr2, Itga3, Kif3C, Epha2, Dvl1, Cdh13, Sema6A, Myo10, Gsk3A, Lama5, Pkp2, Gfra1, Mapk8Ip3, Myh14, Tnk2, Rere	255	1724	17911	2.24081	6.73963e-05	2.24659e-05	3.34378e-05
GOTERM_BP_FAT	GO:0007399~nervous system development	64	21.9178	7.39523e-08	Clstn1, Mthfd1, Atcay, Ift122, Sema7A, Spg20, Sema3B, Cntnap1, Dlg5, Cdk5Rap2, Shc3, Zfp423, Dab2Ip, Bcr, Ptprf, Mpdz, Anks1, Mink1, Prox1, Farp1, Arhgef10, Ctnna2, Rasgrf1, Nav2, Lamc3, Fgfr1, Shroom3, Nfix, Arhgap35, Xab2, Zmynd8, Aplp2, Scrib, Lhx2, Gbx2, Gpsm1, Hs6St1, Unk, Acsl6, Git1, Nes, Nos1, Gnao1, Ahi1, Dpysl4, Celsr2, Itga3, Ambra1, Sf3A2, Kif3C, Epha2, Dvl1, Sema6A, Gsk3A, Sall1, Ten…	255	2261	17911	1.9882	0.000274769	6.86993e-05	0.000136337
GOTERM_BP_FAT	GO:0032989~cellular component morphogenesis	46	15.7534	1.19e-07	Phldb1, Shroom3, Wasf1, Ptpn23, Arhgap35, Fbf1, Scrib, Msx2, Ift122, Cdc42Ep1, Cep250, Lhx2, Sema7A, Gbx2, Spg20, Gp1Ba, Cntnap1, Sema3B, Unk, Nes, Dab2Ip, Ptprf, Arhgef18, Ahi1, Mink1, Dpysl4, Celsr2, Prox1, Flnb, Farp1, Epha2, Ctnna2, Dvl1, Sema6A, Myo10, Lamc3, Lama5, Sall1, Tenm3, Mapk8Ip3, Map6, Myh14, Rfx2, Zfpm1, Lrp4, Rere	255	1382	17911	2.33792	0.000442105	8.84367e-05	0.000219386
GOTERM_BP_FAT	GO:0048666~neuron development	39	13.3562	2.59271e-07	Fgfr1, Arhgap35, Zmynd8, Scrib, Atcay, Lhx2, Sema7A, Gbx2, Spg20, Hs6St1, Sema3B, Cntnap1, Unk, Acsl6, Git1, Dab2Ip, Gnao1, Ptprf, Anks1, Ahi1, Dpysl4, Mink1, Celsr2, Itga3, Sf3A2, Kif3C, Farp1, Ctnna2, Dvl1, Sema6A, Rasgrf1, Gsk3A, Tenm3, Phgdh, Gfra1, Mapk8Ip3, Map6, Lrp4, Rere	255	1092	17911	2.50854	0.000962987	0.000160562	0.000477987
GOTERM_BP_FAT	GO:0031175~neuron projection development	35	11.9863	3.09051e-07	Fgfr1, Arhgap35, Zmynd8, Atcay, Lhx2, Sema7A, Spg20, Gbx2, Sema3B, Cntnap1, Acsl6, Git1, Dab2Ip, Gnao1, Ptprf, Ahi1, Dpysl4, Mink1, Celsr2, Itga3, Sf3A2, Kif3C, Farp1, Ctnna2, Dvl1, Sema6A, Rasgrf1, Gsk3A, Tenm3, Phgdh, Gfra1, Mapk8Ip3, Map6, Rere, Lrp4	255	921	17911	2.66924	0.00114777	0.000164048	0.00056976
GOTERM_BP_FAT	GO:0030182~neuron differentiation	44	15.0685	7.70701e-07	Fgfr1, Arhgap35, Nfix, Zmynd8, Scrib, Atcay, Lhx2, Sema7A, Gbx2, Spg20, Hs6St1, Sema3B, Cntnap1, Unk, Cdk5Rap2, Acsl6, Git1, Dab2Ip, Gnao1, Ptprf, Anks1, Ahi1, Mink1, Dpysl4, Celsr2, Itga3, Sf3A2, Kif3C, Prox1, Farp1, Epha2, Ctnna2, Dvl1, Sema6A, Rasgrf1, Gsk3A, Sall1, Tenm3, Phgdh, Gfra1, Mapk8Ip3, Map6, Lrp4, Rere	255	1379	17911	2.24114	0.00285983	0.000357927	0.00142084
GOTERM_BP_FAT	GO:0009790~embryo development	39	13.3562	1.17596e-06	Fgfr1, Phldb1, Tshz1, Shroom3, Ints1, Arhgap35, Xab2, Tcf7L1, Scrib, Aplp2, Msx2, Mthfd1, Ift122, Tnrc6C, Lhx2, Gbx2, Apba2, Plcd1, Hs6St1, Eno1, Nes, Flt1, Bcr, Ahi1, Itga3, Ambra1, Rbbp6, Prox1, Epha2, Dvl1, Lama5, Sall1, Tsc2, Phgdh, Mapk8Ip3, Cdk11B, Zfpm1, Mab21L2, Lrp4	255	1161	17911	2.35946	0.00436034	0.000485424	0.00216796
GOTERM_BP_FAT	GO:0007265~Ras protein signal transduction	18	6.16438	1.63803e-06	Ctnnal1, Git1, Dab2Ip, Bcr, Wasf1, Arhgef18, Dennd1A, Rtkn, Itga3, Arhgap35, Itsn1, Farp1, Arhgef10, Cdh13, Cdc42Ep1, Rasgrf1, Ksr1, Iqsec1	255	303	17911	4.17263	0.00606843	0.000608507	0.0030198
GOTERM_BP_FAT	GO:0051128~regulation of cellular component organization	62	21.2329	2.92674e-06	Mad1L1, Supt6, Hip1R, Wasf1, Clstn1, Med25, Ptpn23, Ubqln4, Arhgap21, Cep250, Sema7A, Spg20, Sema3B, Cdk5Rap2, Dab2Ip, Bcr, Ptprf, Arhgef18, Prox1, Arhgef10, Dctn1, Ctnna2, Clec16A, Nabp2, Cdk11B, Fgfr1, Phldb1, Shroom3, Apc2, Arhgap35, Nprl2, Hdgfrp2, Zmynd8, Msx2, Sorbs3, Cdc42Ep1, Acsl6, Synpo, Nes, Upf1, Nos1, Tbc1D10B, Sirt4, Ahi1, Itga3, Ambra1, Sf3A2, Kif3C, Epha2, Dvl1, Cdh13, Sema6A, Myo…	255	2399	17911	1.81527	0.0108168	0.000988218	0.00539555
GOTERM_BP_FAT	GO:0043954~cellular component maintenance	7	2.39726	3.42173e-06	Plekha7, Supt6, Pkp2, Tanc1, Itga3, Zmynd8, Kifc3	255	30	17911	16.3892	0.0126347	0.00105904	0.00630807
GOTERM_BP_FAT	GO:0048699~generation of neurons	45	15.411	4.46945e-06	Fgfr1, Arhgap35, Nfix, Zmynd8, Scrib, Atcay, Lhx2, Sema7A, Gbx2, Spg20, Hs6St1, Sema3B, Cntnap1, Unk, Cdk5Rap2, Acsl6, Git1, Dab2Ip, Gnao1, Nos1, Ptprf, Anks1, Ahi1, Mink1, Dpysl4, Celsr2, Itga3, Sf3A2, Kif3C, Prox1, Farp1, Epha2, Ctnna2, Dvl1, Sema6A, Rasgrf1, Gsk3A, Sall1, Tenm3, Phgdh, Gfra1, Mapk8Ip3, Map6, Lrp4, Rere	255	1526	17911	2.07127	0.0164714	0.00127676	0.00823949
GOTERM_BP_FAT	GO:0040011~locomotion	45	15.411	4.70099e-06	Fgfr1, Apc2, Wwc1, Gpld1, Ptpn23, Arhgap35, Scrib, Stard13, Msx2, Prr5, Atn1, Lhx2, Sema7A, Gbx2, Sema3B, Unk, Erdr1, Dab2Ip, Adarb1, Flt1, Bcr, Ptprf, Eppk1, Anks1, Dpysl4, Mink1, Celsr2, Itga3, Prox1, Epha2, Ctnna2, Dvl1, Jup, Cdh13, Sema6A, Myo10, Gsk3A, Pkp2, Lama5, Tsc2, Gfra1, Mapk8Ip3, Tnk2, Myo18A, Rere	255	1529	17911	2.06721	0.0173172	0.001247	0.00866632
GOTERM_BP_FAT	GO:0022008~neurogenesis	47	16.0959	5.25147e-06	Fgfr1, Arhgap35, Nfix, Zmynd8, Scrib, Atcay, Lhx2, Sema7A, Gbx2, Spg20, Cntnap1, Hs6St1, Sema3B, Unk, Cdk5Rap2, Acsl6, Git1, Dab2Ip, Gnao1, Nos1, Ptprf, Anks1, Ahi1, Mink1, Dpysl4, Celsr2, Itga3, Sf3A2, Kif3C, Prox1, Farp1, Epha2, Arhgef10, Ctnna2, Dvl1, Sema6A, Rasgrf1, Gsk3A, Lamc3, Sall1, Tenm3, Phgdh, Gfra1, Mapk8Ip3, Map6, Lrp4, Rere	255	1638	17911	2.01541	0.0193253	0.00130012	0.00968109
GOTERM_BP_FAT	GO:0016477~cell migration	38	13.0137	6.44043e-06	Fgfr1, Apc2, Wwc1, Gpld1, Ptpn23, Arhgap35, Scrib, Stard13, Msx2, Prr5, Atn1, Sema7A, Gbx2, Sema3B, Unk, Erdr1, Dab2Ip, Adarb1, Flt1, Bcr, Eppk1, Ptprf, Anks1, Celsr2, Itga3, Prox1, Epha2, Ctnna2, Jup, Cdh13, Sema6A, Gsk3A, Pkp2, Lama5, Gfra1, Tnk2, Myo18A, Rere	255	1199	17911	2.2261	0.0236486	0.00149468	0.0118728
GOTERM_BP_FAT	GO:0007264~small GTPase mediated signal transduction	22	7.53425	9.82405e-06	Ctnnal1, Git1, Dab2Ip, Bcr, Wasf1, Arhgef18, Dennd1A, Rgl3, Rtkn, Arhgap35, Itga3, Itsn1, Arhgef10, Farp1, Cdh13, Cdc42Ep1, Rasgrf1, Rhobtb2, Agap1, Ksr1, Iqsec1, Bcar3	255	500	17911	3.09053	0.035848	0.00214513	0.0181099
GOTERM_BP_FAT	GO:0000904~cell morphogenesis involved in differentiation	29	9.93151	1.09113e-05	Phldb1, Arhgap35, Scrib, Msx2, Lhx2, Sema7A, Spg20, Gbx2, Sema3B, Unk, Dab2Ip, Ptprf, Mink1, Celsr2, Flnb, Prox1, Epha2, Farp1, Ctnna2, Dvl1, Sema6A, Lamc3, Lama5, Sall1, Mapk8Ip3, Map6, Zfpm1, Rere, Lrp4	255	803	17911	2.53666	0.0397356	0.00225006	0.020114
GOTERM_BP_FAT	GO:0032990~cell part morphogenesis	30	10.274	1.50656e-05	Wasf1, Ptpn23, Arhgap35, Fbf1, Ift122, Cep250, Lhx2, Sema7A, Spg20, Gbx2, Sema3B, Cntnap1, Nes, Dab2Ip, Ptprf, Ahi1, Dpysl4, Mink1, Celsr2, Farp1, Ctnna2, Dvl1, Sema6A, Lama5, Mapk8Ip3, Map6, Rfx2, Myh14, Rere, Lrp4	255	863	17911	2.44169	0.054446	0.00294221	0.0277711
GOTERM_BP_FAT	GO:0048870~cell motility	40	13.6986	1.57271e-05	Fgfr1, Apc2, Wwc1, Gpld1, Ptpn23, Arhgap35, Scrib, Stard13, Msx2, Prr5, Atn1, Sema7A, Gbx2, Sema3B, Unk, Erdr1, Dab2Ip, Adarb1, Flt1, Bcr, Eppk1, Ptprf, Anks1, Mink1, Celsr2, Itga3, Prox1, Epha2, Ctnna2, Jup, Cdh13, Sema6A, Myo10, Gsk3A, Pkp2, Lama5, Gfra1, Tnk2, Myo18A, Rere	255	1348	17911	2.08425	0.0567674	0.00291785	0.0289903
GOTERM_BP_FAT	GO:0051674~localization of cell	40	13.6986	1.57271e-05	Fgfr1, Apc2, Wwc1, Gpld1, Ptpn23, Arhgap35, Scrib, Stard13, Msx2, Prr5, Atn1, Sema7A, Gbx2, Sema3B, Unk, Erdr1, Dab2Ip, Adarb1, Flt1, Bcr, Eppk1, Ptprf, Anks1, Mink1, Celsr2, Itga3, Prox1, Epha2, Ctnna2, Jup, Cdh13, Sema6A, Myo10, Gsk3A, Pkp2, Lama5, Gfra1, Tnk2, Myo18A, Rere	255	1348	17911	2.08425	0.0567674	0.00291785	0.0289903
GOTERM_BP_FAT	GO:0021915~neural tube development	13	4.45205	1.69396e-05	Shroom3, Arhgap35, Ambra1, Epha2, Scrib, Dvl1, Mthfd1, Ift122, Lhx2, Sall1, Tsc2, Gbx2, Phgdh	255	189	17911	4.83127	0.0610077	0.00299304	0.0312249
GOTERM_BP_FAT	GO:0048858~cell projection morphogenesis	29	9.93151	2.00178e-05	Wasf1, Ptpn23, Arhgap35, Fbf1, Ift122, Cep250, Lhx2, Sema7A, Spg20, Gbx2, Sema3B, Cntnap1, Nes, Dab2Ip, Ptprf, Ahi1, Dpysl4, Mink1, Celsr2, Farp1, Ctnna2, Dvl1, Sema6A, Lama5, Mapk8Ip3, Map6, Rfx2, Rere, Lrp4	255	830	17911	2.45414	0.0716877	0.00337552	0.0368981
GOTERM_BP_FAT	GO:0016071~mRNA metabolic process	22	7.53425	2.2089e-05	Upf2, Adarb1, Upf1, Supt6, Sf3A2, Xab2, Rbbp6, Sf3B2, Safb2, Tut1, Sugp2, Sugp1, Upf3B, Tnrc6C, Srsf4, Clasrp, Pcbp4, Gpatch1, Cdk11B, Acin1, Prpf40B, Rbm28	255	528	17911	2.92663	0.0788049	0.00356249	0.040715
GOTERM_BP_FAT	GO:0035295~tube development	26	8.90411	2.34818e-05	Fgfr1, Shroom3, Arhgap35, Scrib, Stard13, Mthfd1, Msx2, Numa1, Ift122, Lhx2, Gbx2, Hs6St1, Dlg5, Dab2Ip, Flt1, Ahi1, Itga3, Ambra1, Prox1, Epha2, Dvl1, Lama5, Sall1, Tsc2, Phgdh, Mapk8Ip3	255	702	17911	2.60145	0.0835607	0.00362921	0.0432819
GOTERM_BP_FAT	GO:1902589~single-organism organelle organization	46	15.7534	3.6612e-05	Mad1L1, Shroom3, Apc2, Hip1R, Wasf1, Ubqln4, Arhgap35, Fbf1, Prr5, Numa1, Sorbs3, Ift122, Cdc42Ep1, Cep250, Klc1, Cdk5Rap2, Acin1, Iqsec1, Synpo, Nes, Bcr, Upf1, Eppk1, Ckap5, Arhgef18, Ahi1, Mink1, Celsr2, Ambra1, Prox1, Flnb, Dctn1, Arhgef10, Dvl1, Clec16A, Letm1, Gsk3A, Pkp2, Lama5, Vamp5, Sytl2, Map6, Myh14, Rfx2, Map7D1, Myo18A	255	1714	17911	1.88507	0.127203	0.00542733	0.0674758
GOTERM_BP_FAT	GO:0043547~positive regulation of GTPase activity	13	4.45205	4.16126e-05	Arhgap21, Gnao1, Tbc1D10B, Rasgrf1, Tsc2, Rgl3, Dennd1A, Arhgap35, Arhgap23, Iqsec1, Arhgef10, Scrib, Epha2	255	207	17911	4.41116	0.143273	0.00592988	0.0766886
GOTERM_BP_FAT	GO:0048468~cell development	56	19.1781	4.52893e-05	S1Pr3, Atcay, Sema7A, Spg20, Sema3B, Cntnap1, Cdk5Rap2, Dab2Ip, Ptprf, Anks1, Mink1, Prox1, Flnb, Farp1, Arhgef10, Ctnna2, Rasgrf1, Lamc3, Zfpm1, Fgfr1, Phldb1, Shroom3, Arhgap35, Zmynd8, Scrib, Msx2, Lhx2, Gbx2, Odf2, Hs6St1, Unk, Acsl6, Git1, Nos1, Gnao1, Ahi1, Dpysl4, Celsr2, Itga3, Sf3A2, Kif3C, Epha2, Dvl1, Sema6A, Gsk3A, Lama5, Sall1, Tenm3, Phgdh, Mapk8Ip3, Gfra1, Map6, Rfx2, Tjp2, Rere, L…	255	2278	17911	1.72669	0.154899	0.00621391	0.0834618
GOTERM_BP_FAT	GO:0048729~tissue morphogenesis	24	8.21918	5.16164e-05	Fgfr1, Flt1, Shroom3, Ahi1, Arhgap35, Itga3, Ankrd6, Prox1, Tcf7L1, Epha2, Scrib, Stard13, Dvl1, Msx2, Mthfd1, Ift122, Lama5, Pkp2, Lhx2, Sall1, Tsc2, Gbx2, Dlg5, Zfpm1	255	647	17911	2.60547	0.174538	0.006827	0.0951164
GOTERM_BP_FAT	GO:0048598~embryonic morphogenesis	24	8.21918	5.25453e-05	Fgfr1, Phldb1, Tshz1, Flt1, Shroom3, Bcr, Ahi1, Arhgap35, Itga3, Prox1, Epha2, Scrib, Dvl1, Msx2, Mthfd1, Ift122, Tnrc6C, Lama5, Lhx2, Sall1, Tsc2, Gbx2, Mab21L2, Lrp4	255	648	17911	2.60145	0.177382	0.0067106	0.0968273
GOTERM_BP_FAT	GO:0060562~epithelial tube morphogenesis	17	5.82192	8.216e-05	Flt1, Shroom3, Ahi1, Arhgap35, Epha2, Scrib, Stard13, Dvl1, Msx2, Mthfd1, Ift122, Lama5, Lhx2, Sall1, Tsc2, Gbx2, Dlg5	255	370	17911	3.22721	0.263112	0.0101257	0.15136
GOTERM_BP_FAT	GO:0035239~tube morphogenesis	18	6.16438	8.90574e-05	Dab2Ip, Flt1, Shroom3, Ahi1, Arhgap35, Epha2, Scrib, Stard13, Dvl1, Msx2, Mthfd1, Ift122, Lama5, Lhx2, Sall1, Tsc2, Gbx2, Dlg5	255	413	17911	3.06127	0.28176	0.0106191	0.164057
GOTERM_BP_FAT	GO:0007169~transmembrane receptor protein tyrosine kinase signaling pathway	20	6.84932	0.000108217	Git1, Fgfr1, Dab2Ip, Flt1, Bcr, Ptprf, Anks1, Hip1R, Gpld1, Ahi1, Itsn1, Aplp2, Epha2, Cdh13, Tom1L1, Gsk3A, Tsc2, Gfra1, Tnk2, Shc3	255	503	17911	2.79281	0.331124	0.0124888	0.199319
GOTERM_BP_FAT	GO:0051056~regulation of small GTPase mediated signal transduction	13	4.45205	0.000118751	Git1, Dab2Ip, Bcr, Rasgrf1, Arhgef18, Tsc2, Dennd1A, Arhgap35, Itga3, Itsn1, Iqsec1, Arhgef10, Farp1	255	231	17911	3.95286	0.356802	0.0132838	0.2187
GOTERM_BP_FAT	GO:0001843~neural tube closure	9	3.08219	0.000133463	Mthfd1, Ift122, Shroom3, Lhx2, Sall1, Tsc2, Arhgap35, Scrib, Dvl1	255	106	17911	5.96371	0.391027	0.0144818	0.245764
GOTERM_BP_FAT	GO:0060606~tube closure	9	3.08219	0.000142507	Mthfd1, Ift122, Shroom3, Lhx2, Sall1, Tsc2, Arhgap35, Scrib, Dvl1	255	107	17911	5.90797	0.411156	0.0150173	0.262397
GOTERM_BP_FAT	GO:0016358~dendrite development	13	4.45205	0.000163889	Git1, Dab2Ip, Ptprf, Gsk3A, Mink1, Celsr2, Map6, Zmynd8, Rere, Farp1, Lrp4, Ctnna2, Dvl1	255	239	17911	3.82054	0.456139	0.0167761	0.301712
GOTERM_BP_FAT	GO:0046578~regulation of Ras protein signal transduction	12	4.10959	0.000187437	Git1, Dab2Ip, Bcr, Rasgrf1, Arhgef18, Dennd1A, Arhgap35, Itga3, Itsn1, Iqsec1, Arhgef10, Farp1	255	207	17911	4.07184	0.501715	0.0186504	0.344992
GOTERM_BP_FAT	GO:0051130~positive regulation of cellular component organization	35	11.9863	0.000201139	Fgfr1, Phldb1, Hip1R, Wasf1, Clstn1, Med25, Ptpn23, Arhgap35, Zmynd8, Msx2, Sorbs3, Cdc42Ep1, Sema7A, Acsl6, Synpo, Nes, Dab2Ip, Nos1, Bcr, Ptprf, Ahi1, Itga3, Ambra1, Sf3A2, Kif3C, Prox1, Epha2, Arhgef10, Dctn1, Dvl1, Clec16A, Nabp2, Gsk3A, Tenm3, Lrp4	255	1253	17911	1.96199	0.526455	0.0194791	0.370168
GOTERM_BP_FAT	GO:0014020~primary neural tube formation	9	3.08219	0.000208016	Mthfd1, Ift122, Shroom3, Lhx2, Sall1, Tsc2, Arhgap35, Scrib, Dvl1	255	113	17911	5.59427	0.538405	0.0196271	0.3828
GOTERM_BP_FAT	GO:0043087~regulation of GTPase activity	14	4.79452	0.000218854	Dab2Ip, Gnao1, Tbc1D10B, Dennd1A, Rgl3, Arhgap35, Arhgap23, Epha2, Scrib, Arhgef10, Arhgap21, Rasgrf1, Tsc2, Iqsec1	255	284	17911	3.4625	0.556631	0.0201285	0.402708
GOTERM_BP_FAT	GO:0048646~anatomical structure formation involved in morphogenesis	35	11.9863	0.000233213	Fgfr1, Phldb1, Shroom3, Gpld1, Arhgap35, Nfix, Fbf1, Scrib, Stard13, Msx2, Mthfd1, Ift122, Tnrc6C, Cep250, Lhx2, Gbx2, Zfp219, Plcd1, Hs6St1, Cntnap1, Dab2Ip, Flt1, Tanc1, Ahi1, Celsr2, Itga3, Prox1, Epha2, Dvl1, Cdh13, Lama5, Sall1, Tsc2, Rfx2, Zfpm1	255	1263	17911	1.94645	0.579672	0.0209176	0.429074
GOTERM_BP_FAT	GO:0051641~cellular localization	54	18.4932	0.000239781	Mad1L1, Supt6, Ptpn23, Gpld1, C2Cd2L, Kif13A, Arhgap21, Atcay, Ift122, Cep250, Trak1, Cntnap1, Cdk5Rap2, Dab2Ip, Bcr, Ciz1, Cluh, Dctn1, Kif1C, Jup, Ube2O, Nabp2, Vamp5, Apc2, Hk1, Klc2, Zmynd8, Scrib, Numa1, Gnptab, Klc1, Ap3D1, Nos1, Tbc1D10B, Dennd1A, Sirt4, Ahi1, Itga3, Reep2, Kif3C, Epha2, Dvl1, Cadps, Cdh13, Sema6A, Myo10, Tom1L1, Gsk3A, Pkp2, Lama5, Tsc2, Sytl2, Map6, Lrp4	255	2310	17911	1.64196	0.58981	0.020994	0.441134
GOTERM_BP_FAT	GO:0002009~morphogenesis of an epithelium	20	6.84932	0.000255474	Fgfr1, Flt1, Shroom3, Ahi1, Arhgap35, Ankrd6, Prox1, Epha2, Scrib, Stard13, Dvl1, Msx2, Mthfd1, Ift122, Lama5, Lhx2, Sall1, Tsc2, Gbx2, Dlg5	255	538	17911	2.61112	0.61305	0.0218385	0.46994
GOTERM_BP_FAT	GO:0007010~cytoskeleton organization	32	10.9589	0.000278913	Phldb1, Shroom3, Apc2, Hip1R, Wasf1, Arhgap35, Prr5, Sorbs3, Numa1, Cdc42Ep1, Cep250, Cntnap1, Cdk5Rap2, Iqsec1, Synpo, Nes, Bcr, Eppk1, Ckap5, Arhgef18, Mink1, Prox1, Flnb, Arhgef10, Dctn1, Dvl1, Mast2, Pkp2, Map6, Myh14, Map7D1, Myo18A	255	1120	17911	2.00683	0.645336	0.0232834	0.512952
GOTERM_BP_FAT	GO:0007167~enzyme linked receptor protein signaling pathway	26	8.90411	0.000292284	Fgfr1, Hip1R, Gpld1, Itsn1, Aplp2, Msx2, Spg20, Shc3, Git1, Zfp423, Dab2Ip, Bcr, Flt1, Ptprf, Anks1, Ahi1, Itga3, Epha2, Ube2O, Cdh13, Tom1L1, Gsk3A, Tsc2, Gfra1, Tnk2, Lrp4	255	824	17911	2.21629	0.662532	0.0238506	0.537479
GOTERM_BP_FAT	GO:0030705~cytoskeleton-dependent intracellular transport	8	2.73973	0.000312114	Kif1C, Kif13A, Arhgap21, Myo10, Klc1, Ap3D1, Klc2, Kif3C	255	91	17911	6.17488	0.686513	0.024902	0.573846
GOTERM_BP_FAT	GO:0090596~sensory organ morphogenesis	14	4.79452	0.000326513	Fgfr1, Flt1, Tshz1, Bcr, Ahi1, Prox1, Epha2, Scrib, Dvl1, Ift122, Sall1, Tenm3, Gbx2, Bcar3	255	296	17911	3.32213	0.70285	0.0254891	0.600243
GOTERM_BP_FAT	GO:0048813~dendrite morphogenesis	9	3.08219	0.000391664	Ptprf, Mink1, Celsr2, Map6, Lrp4, Rere, Farp1, Ctnna2, Dvl1	255	124	17911	5.09801	0.766765	0.029872	0.719606
GOTERM_BP_FAT	GO:0001667~ameboidal-type cell migration	15	5.13699	0.000430279	Fgfr1, Dab2Ip, Eppk1, Ptpn23, Gpld1, Itga3, Prox1, Epha2, Stard13, Sema6A, Cdh13, Lama5, Sema7A, Gbx2, Sema3B	255	345	17911	3.05388	0.797954	0.0321111	0.790287
GOTERM_BP_FAT	GO:0001841~neural tube formation	9	3.08219	0.000459843	Mthfd1, Ift122, Shroom3, Lhx2, Sall1, Tsc2, Arhgap35, Scrib, Dvl1	255	127	17911	4.97758	0.818984	0.0336058	0.84437
GOTERM_BP_FAT	GO:0045666~positive regulation of neuron differentiation	16	5.47945	0.000500483	Fgfr1, Dab2Ip, Ptprf, Ahi1, Arhgap35, Itga3, Sf3A2, Zmynd8, Prox1, Kif3C, Dvl1, Sema7A, Sall1, Tenm3, Mapk8Ip3, Acsl6	255	392	17911	2.86691	0.844368	0.0358184	0.918667
GOTERM_BP_FAT	GO:0048812~neuron projection morphogenesis	20	6.84932	0.000522024	Dab2Ip, Ptprf, Mink1, Dpysl4, Arhgap35, Celsr2, Farp1, Dvl1, Ctnna2, Sema6A, Lhx2, Sema7A, Gbx2, Spg20, Mapk8Ip3, Sema3B, Cntnap1, Map6, Lrp4, Rere	255	570	17911	2.46453	0.856346	0.0366267	0.958027
GOTERM_BP_FAT	GO:0048667~cell morphogenesis involved in neuron differentiation	19	6.50685	0.000574835	Ptprf, Mink1, Arhgap35, Celsr2, Scrib, Farp1, Dvl1, Ctnna2, Sema6A, Lhx2, Sema7A, Gbx2, Spg20, Mapk8Ip3, Sema3B, Map6, Unk, Lrp4, Rere	255	529	17911	2.52277	0.881957	0.0395133	1.05446
GOTERM_BP_FAT	GO:0035148~tube formation	10	3.42466	0.000592842	Mthfd1, Dab2Ip, Ift122, Shroom3, Lhx2, Sall1, Tsc2, Arhgap35, Scrib, Dvl1	255	165	17911	4.25692	0.889601	0.039987	1.08732
GOTERM_BP_FAT	GO:0007417~central nervous system development	28	9.58904	0.000633058	Fgfr1, Nfix, Arhgap35, Xab2, Scrib, Aplp2, Ift122, Lhx2, Sema7A, Gbx2, Cdk5Rap2, Dlg5, Shc3, Dab2Ip, Nes, Gnao1, Bcr, Ahi1, Celsr2, Prox1, Ctnna2, Lamc3, Nav2, Sall1, Phgdh, Mapk8Ip3, Lrp2, Rere	255	969	17911	2.02962	0.904934	0.0418829	1.16068
GOTERM_BP_FAT	GO:1903311~regulation of mRNA metabolic process	9	3.08219	0.000724107	Adarb1, Upf1, Srsf4, Tnrc6C, Pcbp4, Supt6, Cdk11B, Acin1, Safb2	255	136	17911	4.64818	0.932238	0.0469301	1.32656
GOTERM_BP_FAT	GO:0045664~regulation of neuron differentiation	22	7.53425	0.000731692	Fgfr1, Dab2Ip, Ptprf, Ahi1, Arhgap35, Itga3, Sf3A2, Zmynd8, Kif3C, Prox1, Dvl1, Sema6A, Gsk3A, Sema7A, Sall1, Tenm3, Spg20, Mapk8Ip3, Sema3B, Cdk5Rap2, Acsl6, Lrp4	255	681	17911	2.26911	0.934123	0.046598	1.34037
GOTERM_BP_FAT	GO:0043009~chordate embryonic development	23	7.87671	0.000760658	Fgfr1, Shroom3, Ints1, Arhgap35, Ambra1, Xab2, Rbbp6, Epha2, Scrib, Dvl1, Mthfd1, Ift122, Lhx2, Sall1, Tsc2, Gbx2, Phgdh, Apba2, Mapk8Ip3, Cdk11B, Plcd1, Hs6St1, Eno1	255	731	17911	2.20999	0.94085	0.0475837	1.39308
GOTERM_BP_FAT	GO:0010970~establishment of localization by movement along microtubule	8	2.73973	0.000830413	Kif13A, Arhgap21, Ift122, Klc1, Ap3D1, Klc2, Kif3C, Dctn1	255	107	17911	5.25153	0.954366	0.0509784	1.5199
GOTERM_BP_FAT	GO:0007017~microtubule-based process	21	7.19178	0.000866771	Phldb1, Apc2, Ckap5, Celsr2, Klc2, Kif3C, Dctn1, Arhgef10, Dvl1, Kifc3, Kif1C, Arhgap21, Kif13A, Numa1, Ift122, Cep250, Klc1, Ap3D1, Map6, Cdk5Rap2, Map7D1	255	642	17911	2.29754	0.960137	0.0522887	1.58595
GOTERM_BP_FAT	GO:0009792~embryo development ending in birth or egg hatching	23	7.87671	0.000876831	Fgfr1, Shroom3, Ints1, Arhgap35, Ambra1, Xab2, Rbbp6, Epha2, Scrib, Dvl1, Mthfd1, Ift122, Lhx2, Sall1, Tsc2, Gbx2, Phgdh, Apba2, Mapk8Ip3, Cdk11B, Plcd1, Hs6St1, Eno1	255	739	17911	2.18606	0.961601	0.0520355	1.60421
GOTERM_BP_FAT	GO:0016331~morphogenesis of embryonic epithelium	10	3.42466	0.000902966	Mthfd1, Ift122, Shroom3, Lama5, Lhx2, Sall1, Tsc2, Arhgap35, Scrib, Dvl1	255	175	17911	4.01367	0.965158	0.0527045	1.65165
GOTERM_BP_FAT	GO:0007420~brain development	23	7.87671	0.000981164	Fgfr1, Nes, Dab2Ip, Gnao1, Bcr, Ahi1, Nfix, Arhgap35, Celsr2, Prox1, Xab2, Aplp2, Scrib, Ctnna2, Lhx2, Sema7A, Sall1, Gbx2, Mapk8Ip3, Dlg5, Cdk5Rap2, Lrp2, Rere	255	745	17911	2.16846	0.973951	0.0562571	1.79347
GOTERM_BP_FAT	GO:0051345~positive regulation of hydrolase activity	17	5.82192	0.0010391	Fgfr1, Gnao1, Flt1, Tbc1D10B, Hip1R, Dennd1A, Rgl3, Gpld1, Arhgap35, Arhgap23, Epha2, Scrib, Arhgef10, Arhgap21, Rasgrf1, Tsc2, Iqsec1	255	466	17911	2.56237	0.979002	0.0585784	1.89842
GOTERM_BP_FAT	GO:0006397~mRNA processing	16	5.47945	0.00106447	Adarb1, Supt6, Sf3A2, Xab2, Rbbp6, Sf3B2, Tut1, Sugp2, Srsf4, Sugp1, Clasrp, Pcbp4, Gpatch1, Acin1, Prpf40B, Rbm28	255	422	17911	2.6631	0.980893	0.059071	1.94434
GOTERM_BP_FAT	GO:0010975~regulation of neuron projection development	18	6.16438	0.00108691	Fgfr1, Dab2Ip, Ptprf, Ahi1, Arhgap35, Itga3, Sf3A2, Zmynd8, Kif3C, Dvl1, Sema6A, Gsk3A, Sema7A, Tenm3, Spg20, Sema3B, Acsl6, Lrp4	255	513	17911	2.46453	0.982423	0.059393	1.98494
GOTERM_BP_FAT	GO:0007423~sensory organ development	20	6.84932	0.00112169	Fgfr1, Nes, Tshz1, Flt1, Bcr, Ahi1, Arhgap35, Six6, Prox1, Epha2, Scrib, Dvl1, Ift122, Lamc3, Lhx2, Sall1, Tenm3, Gbx2, Mab21L2, Bcar3	255	608	17911	2.3105	0.984556	0.0603489	2.04783
GOTERM_BP_FAT	GO:1902580~single-organism cellular localization	27	9.24658	0.00120619	Apc2, Klc2, Scrib, Kif13A, Arhgap21, Numa1, Ift122, Klc1, Ap3D1, Cdk5Rap2, Dab2Ip, Bcr, Dennd1A, Itga3, Reep2, Kif3C, Dctn1, Epha2, Dvl1, Jup, Cadps, Pkp2, Lama5, Tsc2, Vamp5, Sytl2, Lrp4	255	960	17911	1.97548	0.988722	0.0638264	2.20048
GOTERM_BP_FAT	GO:0031344~regulation of cell projection organization	21	7.19178	0.00125777	Fgfr1, Dab2Ip, Ptprf, Ahi1, Arhgap35, Itga3, Sf3A2, Zmynd8, Kif3C, Epha2, Dvl1, Sema6A, Myo10, Cdc42Ep1, Gsk3A, Sema7A, Tenm3, Spg20, Sema3B, Acsl6, Lrp4	255	662	17911	2.22813	0.990691	0.0655341	2.29356
GOTERM_BP_FAT	GO:0001838~embryonic epithelial tube formation	9	3.08219	0.00130888	Mthfd1, Ift122, Shroom3, Lhx2, Sall1, Tsc2, Arhgap35, Scrib, Dvl1	255	149	17911	4.24264	0.992303	0.0671661	2.38569
GOTERM_BP_FAT	GO:0010976~positive regulation of neuron projection development	13	4.45205	0.00131332	Fgfr1, Dab2Ip, Ptprf, Sema7A, Tenm3, Ahi1, Arhgap35, Itga3, Sf3A2, Zmynd8, Kif3C, Acsl6, Dvl1	255	302	17911	3.02354	0.99243	0.0664695	2.39369
GOTERM_BP_FAT	GO:0072175~epithelial tube formation	9	3.08219	0.00136604	Mthfd1, Ift122, Shroom3, Lhx2, Sall1, Tsc2, Arhgap35, Scrib, Dvl1	255	150	17911	4.21435	0.993778	0.0681199	2.48864
GOTERM_BP_FAT	GO:0065009~regulation of molecular function	49	16.7808	0.00150442	Fgfr1, Hip1R, Med25, Rgl3, Gpld1, Hk1, Ints1, Arhgap35, Nprl2, Tpm2, Aplp2, Scrib, Msx2, Arhgap21, Lhx2, Plcd1, Gp1Ba, Iqsec1, Eno1, Nes, Dab2Ip, Gnao1, Adarb1, Flt1, Nos1, Tnxb, Ptprf, Tbc1D10B, Dennd1A, Sirt4, Mink1, Wnk2, Ambra1, Prox1, Arhgap23, Farp1, Epha2, Arhgef10, Dvl1, Jup, Tom1L1, Rasgrf1, Gsk3A, Tsc2, Mapk8Ip3, Sytl2, Zfpm1, Pcsk1N, Mapre3	255	2201	17911	1.56371	0.996282	0.0737756	2.73744
GOTERM_BP_FAT	GO:0007163~establishment or maintenance of cell polarity	10	3.42466	0.0015482	Numa1, Atn1, Ckap5, Lhx2, Arhgap35, Cdk5Rap2, Dlg5, Myo18A, Fbf1, Scrib	255	189	17911	3.71636	0.996841	0.0748551	2.81604
GOTERM_BP_FAT	GO:0050769~positive regulation of neurogenesis	17	5.82192	0.0017504	Fgfr1, Dab2Ip, Ptprf, Ahi1, Arhgap35, Itga3, Sf3A2, Zmynd8, Prox1, Kif3C, Dvl1, Sema6A, Sema7A, Sall1, Tenm3, Mapk8Ip3, Acsl6	255	490	17911	2.43687	0.998512	0.083142	3.17824
GOTERM_BP_FAT	GO:0035023~regulation of Rho protein signal transduction	8	2.73973	0.00178385	Bcr, Rasgrf1, Arhgef18, Arhgap35, Itga3, Itsn1, Arhgef10, Farp1	255	122	17911	4.60585	0.998686	0.0835969	3.23804
GOTERM_BP_FAT	GO:0007018~microtubule-based movement	11	3.76712	0.00187497	Kif1C, Kif13A, Arhgap21, Ift122, Klc1, Ap3D1, Celsr2, Klc2, Kif3C, Dctn1, Kifc3	255	233	17911	3.31601	0.999064	0.0865902	3.40075
GOTERM_BP_FAT	GO:0048568~embryonic organ development	17	5.82192	0.00190772	Fgfr1, Nes, Tshz1, Bcr, Ahi1, Prox1, Rbbp6, Epha2, Scrib, Dvl1, Ift122, Tnrc6C, Sall1, Gbx2, Hs6St1, Plcd1, Zfpm1	255	494	17911	2.41714	0.999171	0.0869572	3.45915
GOTERM_BP_FAT	GO:0060429~epithelium development	30	10.274	0.00205319	Fgfr1, Shroom3, Arhgap35, Ankrd6, Scrib, Stard13, Msx2, Mthfd1, S1Pr3, Numa1, Ift122, Lhx2, Ppl, Gbx2, Dlg5, Flt1, Ahi1, Ambra1, Prox1, Flnb, Rbbp6, Epha2, Safb2, Dvl1, Lama5, Sall1, Tsc2, Phgdh, Tjp2, Lrp4	255	1157	17911	1.82124	0.999518	0.0921509	3.71823
GOTERM_BP_FAT	GO:0060322~head development	23	7.87671	0.00207053	Fgfr1, Nes, Dab2Ip, Gnao1, Bcr, Ahi1, Nfix, Arhgap35, Celsr2, Prox1, Xab2, Aplp2, Scrib, Ctnna2, Lhx2, Sema7A, Sall1, Gbx2, Mapk8Ip3, Dlg5, Cdk5Rap2, Lrp2, Rere	255	791	17911	2.04235	0.999548	0.0917866	3.74907
GOTERM_BP_FAT	GO:0051336~regulation of hydrolase activity	25	8.56164	0.00214739	Fgfr1, Dab2Ip, Gnao1, Flt1, Nos1, Tbc1D10B, Hip1R, Dennd1A, Rgl3, Gpld1, Ints1, Arhgap35, Tpm2, Arhgap23, Arhgef10, Farp1, Epha2, Scrib, Arhgap21, Rasgrf1, Tsc2, Sytl2, Plcd1, Pcsk1N, Iqsec1	255	896	17911	1.9598	0.999661	0.0939138	3.88565
GOTERM_BP_FAT	GO:0050790~regulation of catalytic activity	39	13.3562	0.00220624	Fgfr1, Hip1R, Gpld1, Rgl3, Ints1, Arhgap35, Nprl2, Tpm2, Scrib, Aplp2, Arhgap21, Plcd1, Gp1Ba, Iqsec1, Nes, Dab2Ip, Gnao1, Adarb1, Flt1, Nos1, Tnxb, Tbc1D10B, Dennd1A, Sirt4, Ambra1, Prox1, Arhgap23, Farp1, Epha2, Arhgef10, Dvl1, Tom1L1, Rasgrf1, Gsk3A, Tsc2, Mapk8Ip3, Sytl2, Pcsk1N, Mapre3	255	1662	17911	1.64821	0.999727	0.0952447	3.9901
GOTERM_BP_FAT	GO:0001738~morphogenesis of a polarized epithelium	6	2.05479	0.00260357	Lama5, Ahi1, Dlg5, Ankrd6, Scrib, Dvl1	255	67	17911	6.29008	0.999938	0.110163	4.69249
GOTERM_BP_FAT	GO:0051962~positive regulation of nervous system development	18	6.16438	0.0026949	Fgfr1, Dab2Ip, Ptprf, Clstn1, Ahi1, Arhgap35, Itga3, Sf3A2, Zmynd8, Prox1, Kif3C, Dvl1, Sema6A, Sema7A, Sall1, Tenm3, Mapk8Ip3, Acsl6	255	559	17911	2.26173	0.999956	0.112528	4.85325
GOTERM_BP_FAT	GO:0048593~camera-type eye morphogenesis	8	2.73973	0.00290672	Ift122, Flt1, Tenm3, Ahi1, Prox1, Scrib, Epha2, Bcar3	255	133	17911	4.22492	0.99998	0.119495	5.22514
GOTERM_BP_FAT	GO:0051960~regulation of nervous system development	25	8.56164	0.00309375	Fgfr1, Dab2Ip, Nos1, Ptprf, Clstn1, Ahi1, Arhgap35, Itga3, Sf3A2, Zmynd8, Kif3C, Prox1, Dvl1, Sema6A, Ift122, Gsk3A, Sall1, Sema7A, Tenm3, Spg20, Mapk8Ip3, Sema3B, Cdk5Rap2, Acsl6, Lrp4	255	922	17911	1.90453	0.99999	0.12531	5.55233
GOTERM_BP_FAT	GO:0050767~regulation of neurogenesis	23	7.87671	0.00336629	Fgfr1, Dab2Ip, Nos1, Ptprf, Ahi1, Arhgap35, Itga3, Sf3A2, Zmynd8, Kif3C, Prox1, Dvl1, Sema6A, Gsk3A, Sema7A, Sall1, Tenm3, Spg20, Mapk8Ip3, Sema3B, Cdk5Rap2, Acsl6, Lrp4	255	824	17911	1.96056	0.999996	0.134134	6.02722
GOTERM_BP_FAT	GO:0050684~regulation of mRNA processing	7	2.39726	0.00348635	Adarb1, Srsf4, Pcbp4, Supt6, Cdk11B, Acin1, Safb2	255	103	17911	4.77354	0.999998	0.137117	6.2357
GOTERM_BP_FAT	GO:0051640~organelle localization	15	5.13699	0.00366141	Dennd1A, Ahi1, Cluh, Kif3C, Dctn1, Scrib, Arhgap21, Kif13A, Cadps, Sema6A, Atcay, Numa1, Ap3D1, Cdk5Rap2, Map6	255	433	17911	2.43323	0.999999	0.142003	6.53892
GOTERM_BP_FAT	GO:0010632~regulation of epithelial cell migration	9	3.08219	0.0038375	Fgfr1, Dab2Ip, Eppk1, Gpld1, Ptpn23, Itga3, Prox1, Epha2, Stard13	255	177	17911	3.57149	0.999999	0.146791	6.84298
GOTERM_BP_FAT	GO:0016055~Wnt signaling pathway	14	4.79452	0.00384411	Dab2Ip, Apc2, Ccdc88C, Celsr2, Ankrd6, Amotl2, Tcf7L1, Scrib, Dvl1, Gsk3A, Sall1, Tsc2, Lrp4, Bcl9	255	390	17911	2.52141	0.999999	0.145533	6.85437
GOTERM_BP_FAT	GO:0090002~establishment of protein localization to plasma membrane	8	2.73973	0.00386194	Kif13A, Jup, Lama5, Pkp2, Tsc2, Vamp5, Itga3, Epha2	255	140	17911	4.01367	0.999999	0.144689	6.88509
GOTERM_BP_FAT	GO:0198738~cell-cell signaling by wnt	14	4.79452	0.00403344	Dab2Ip, Apc2, Ccdc88C, Celsr2, Ankrd6, Amotl2, Tcf7L1, Scrib, Dvl1, Gsk3A, Sall1, Tsc2, Lrp4, Bcl9	255	391	17911	2.51496	1	0.149125	7.1802
GOTERM_BP_FAT	GO:0031346~positive regulation of cell projection organization	14	4.79452	0.00403344	Fgfr1, Dab2Ip, Cdc42Ep1, Ptprf, Sema7A, Tenm3, Ahi1, Arhgap35, Itga3, Sf3A2, Zmynd8, Kif3C, Acsl6, Dvl1	255	391	17911	2.51496	1	0.149125	7.1802
GOTERM_BP_FAT	GO:0007034~vacuolar transport	11	3.76712	0.00461119	Kif13A, Fgfr1, Ube2O, Gnptab, Tbc1D10B, Trak1, Dennd1A, Ptpn23, Ap3D1, Lrp2, Dctn1	255	264	17911	2.92663	1	0.166991	8.16786
GOTERM_BP_FAT	GO:0016070~RNA metabolic process	81	27.7397	0.0046126	Aebp1, Supt6, Tcof1, Zfp334, Med25, Wwc1, Ints1, Pcbp4, Clk4, Spg20, Cdk5Rap2, Acin1, Zfp503, Zfp423, Dab2Ip, Zfp553, Rrp1, Sox13, Rbbp6, Six6, Prox1, Jup, Tut1, Ube2O, Krba1, Cdk11B, Zfpm1, Mapre3, Fgfr1, Tshz2, Tshz1, Nfix, Arhgap35, Hdgfrp2, Sec14L2, Xab2, Zmynd8, Tcf7L1, Sf3B2, Msx2, Sorbs3, Tnrc6C, Atn1, Lhx2, Gbx2, Per1, Zfp219, Prpf40B, Gtf3C1, Rbm28, Bcl9, Upf2, Adarb1, Nos1, Upf1, Ahi1, …	255	4331	17911	1.31364	1	0.165434	8.17025
GOTERM_BP_FAT	GO:0060284~regulation of cell development	26	8.90411	0.00465276	Fgfr1, Phldb1, Arhgap35, Zmynd8, S1Pr3, Sema7A, Spg20, Sema3B, Cdk5Rap2, Acsl6, Dab2Ip, Nos1, Ptprf, Ahi1, Itga3, Sf3A2, Prox1, Kif3C, Dvl1, Sema6A, Gsk3A, Sall1, Tenm3, Mapk8Ip3, Tjp2, Lrp4	255	1006	17911	1.81533	1	0.165165	8.23853
GOTERM_BP_FAT	GO:0030334~regulation of cell migration	21	7.19178	0.00467525	Fgfr1, Dab2Ip, Adarb1, Flt1, Bcr, Eppk1, Ptpn23, Gpld1, Mink1, Itga3, Prox1, Epha2, Stard13, Cdh13, Sema6A, Prr5, Lama5, Pkp2, Sema7A, Sema3B, Erdr1	255	742	17911	1.9879	1	0.164333	8.27675
GOTERM_BP_FAT	GO:0051668~localization within membrane	6	2.05479	0.00475212	Cdh13, Ift122, Tsc2, Reep2, Lrp4, Dvl1	255	77	17911	5.47319	1	0.165249	8.40727
GOTERM_BP_FAT	GO:0043010~camera-type eye development	13	4.45205	0.00498963	Nes, Ift122, Flt1, Lamc3, Lhx2, Tenm3, Ahi1, Arhgap35, Mab21L2, Prox1, Scrib, Epha2, Bcar3	255	356	17911	2.56492	1	0.171183	8.80939
GOTERM_BP_FAT	GO:0072657~protein localization to membrane	14	4.79452	0.00512705	Kif13A, Jup, Ift122, Lama5, Pkp2, Tsc2, Vamp5, Ap3D1, Itga3, Sytl2, Reep2, Lrp4, Epha2, Dvl1	255	403	17911	2.44007	1	0.173877	9.0413
GOTERM_BP_FAT	GO:0001654~eye development	14	4.79452	0.00523111	Nes, Ift122, Flt1, Lamc3, Lhx2, Tenm3, Ahi1, Arhgap35, Six6, Mab21L2, Prox1, Scrib, Epha2, Bcar3	255	404	17911	2.43403	1	0.175492	9.21655
GOTERM_BP_FAT	GO:0043085~positive regulation of catalytic activity	25	8.56164	0.00549666	Fgfr1, Hip1R, Gpld1, Rgl3, Arhgap35, Scrib, Arhgap21, Iqsec1, Dab2Ip, Gnao1, Nos1, Flt1, Tbc1D10B, Dennd1A, Ambra1, Prox1, Arhgap23, Epha2, Arhgef10, Tom1L1, Gsk3A, Rasgrf1, Tsc2, Mapk8Ip3, Mapre3	255	965	17911	1.81967	1	0.181927	9.66228
GOTERM_BP_FAT	GO:0010256~endomembrane system organization	16	5.47945	0.00551593	Itga3, Reep2, Dctn1, Epha2, Kifc3, Jup, Arhgap21, Kif13A, Lama5, Pkp2, Tsc2, Vamp5, Ap3D1, Sytl2, Rfx2, Myo18A	255	502	17911	2.2387	1	0.180903	9.69455
GOTERM_BP_FAT	GO:0030029~actin filament-based process	19	6.50685	0.00585493	Shroom3, Bcr, Hip1R, Wasf1, Arhgef18, Mink1, Arhgap35, Prox1, Flnb, Arhgef10, Jup, Sorbs3, Prr5, Cdc42Ep1, Pkp2, Myh14, Myo18A, Iqsec1, Synpo	255	656	17911	2.03437	1	0.189267	10.2604
GOTERM_BP_FAT	GO:0030036~actin cytoskeleton organization	17	5.82192	0.00617305	Shroom3, Bcr, Hip1R, Wasf1, Arhgef18, Mink1, Arhgap35, Prox1, Flnb, Arhgef10, Sorbs3, Prr5, Cdc42Ep1, Myh14, Myo18A, Iqsec1, Synpo	255	558	17911	2.1399	1	0.196794	10.7883
GOTERM_BP_FAT	GO:0051098~regulation of binding	12	4.10959	0.00629249	Msx2, Nes, Dab2Ip, Ptprf, Hip1R, Lhx2, Med25, Zfpm1, Mapre3, Aplp2, Eno1, Dvl1	255	321	17911	2.62577	1	0.198516	10.9858
GOTERM_BP_FAT	GO:2000026~regulation of multicellular organismal development	41	14.0411	0.00634506	Fgfr1, Phldb1, Supt6, Clstn1, Arhgap35, Ankrd6, Zmynd8, Scrib, Stard13, Msx2, S1Pr3, Ift122, Sema7A, Spg20, Ap3D1, Zfp219, Sema3B, Cdk5Rap2, Acin1, Acsl6, Dab2Ip, Flt1, Nos1, Ptprf, Sox13, Ahi1, Itga3, Sf3A2, Kif3C, Prox1, Epha2, Dvl1, Sema6A, Gsk3A, Lama5, Sall1, Tenm3, Mapk8Ip3, Zfpm1, Tjp2, Lrp4	255	1888	17911	1.52532	1	0.198331	11.0725
GOTERM_BP_FAT	GO:0010631~epithelial cell migration	10	3.42466	0.00648397	Fgfr1, Cdh13, Dab2Ip, Eppk1, Gpld1, Ptpn23, Itga3, Prox1, Epha2, Stard13	255	235	17911	2.9889	1	0.200543	11.3015
GOTERM_BP_FAT	GO:0048589~developmental growth	20	6.84932	0.00662807	Fgfr1, Eppk1, Wwc1, Ints1, Prox1, Rbbp6, Dvl1, Msx2, Sema6A, Ercc5, Atn1, Gsk3A, Lhx2, Sema7A, Sall1, Spg20, Apba2, Sema3B, Lrp4, Bcl9	255	714	17911	1.96749	1	0.202852	11.5383
GOTERM_BP_FAT	GO:0097062~dendritic spine maintenance	3	1.0274	0.00675286	Tanc1, Itga3, Zmynd8	255	9	17911	23.4131	1	0.20459	11.743
GOTERM_BP_FAT	GO:0033043~regulation of organelle organization	28	9.58904	0.00680428	Mad1L1, Phldb1, Apc2, Hip1R, Supt6, Wasf1, Ubqln4, Arhgap35, Nprl2, Msx2, Sorbs3, Cdc42Ep1, Cep250, Cdk5Rap2, Synpo, Nes, Nos1, Tbc1D10B, Sirt4, Ambra1, Prox1, Arhgef10, Dctn1, Clec16A, Nabp2, Tom1L1, Gsk3A, Cdk11B	255	1148	17911	1.71315	1	0.204328	11.8272
GOTERM_BP_FAT	GO:0023051~regulation of signaling	56	19.1781	0.00692787	Hip1R, Clstn1, Wwc1, Gpld1, Ankrd6, Itsn1, C2Cd2L, Ift122, Pcbp4, Sema7A, Spg20, Zfp423, Dab2Ip, Bcr, Pfkl, Ptprf, Anks1, Arhgef18, Mink1, Wnk2, Arhgef10, Farp1, Ube2O, Rasgrf1, Cdk11B, Ksr1, Fgfr1, Apc2, Arhgap35, Nprl2, Zmynd8, Aplp2, Scrib, Msx2, Prr5, Sorbs3, Gpsm1, Per1, Gp1Ba, Iqsec1, Git1, Flt1, Nos1, Tnxb, Dennd1A, Sirt4, Itga3, Epha2, Safb2, Dvl1, Cdh13, Gsk3A, Sall1, Tsc2, Mapk8Ip3, Lrp4	255	2808	17911	1.40078	1	0.205988	12.0292
GOTERM_BP_FAT	GO:0035556~intracellular signal transduction	49	16.7808	0.00701484	Ctnnal1, Fgfr1, Wasf1, Wwc1, Rgl3, Rtkn, Arhgap35, Itsn1, Nprl2, Ankrd6, Amotl2, Larp1, Prr5, Sorbs3, Ift122, Cdc42Ep1, Pcbp4, Sema7A, Rhobtb2, Per1, Plcd1, Gp1Ba, Agap1, Shc3, Iqsec1, Git1, Dab2Ip, Flt1, Bcr, Tnxb, Nos1, Ccdc88C, Arhgef18, Dennd1A, Mink1, Itga3, Wnk2, Farp1, Arhgef10, Epha2, Dvl1, Cdh13, Mast2, Rasgrf1, Gsk3A, Tsc2, Mapk8Ip3, Ksr1, Bcar3	255	2380	17911	1.4461	1	0.206654	12.1712
GOTERM_BP_FAT	GO:0051495~positive regulation of cytoskeleton organization	9	3.08219	0.00701729	Sorbs3, Nes, Cdc42Ep1, Hip1R, Wasf1, Prox1, Dctn1, Arhgef10, Synpo	255	196	17911	3.22527	1	0.205105	12.1752
GOTERM_BP_FAT	GO:0090132~epithelium migration	10	3.42466	0.00708731	Fgfr1, Cdh13, Dab2Ip, Eppk1, Gpld1, Ptpn23, Itga3, Prox1, Epha2, Stard13	255	238	17911	2.95123	1	0.20533	12.2893
GOTERM_BP_FAT	GO:0098609~cell-cell adhesion	27	9.24658	0.00748603	Mad1L1, Clstn1, Ptpn23, Klc2, Scrib, Kifc3, Larp1, Cdc42Ep1, Ppl, Ap3D1, Gp1Ba, Plec, Eno1, Tnxb, Sox13, Ptprf, Ckap5, Mink1, Celsr2, Flnb, Ctnna2, Jup, Cdh13, Myo10, Pkp2, Plekha7, Tenm3	255	1101	17911	1.72249	1	0.213933	12.9363
GOTERM_BP_FAT	GO:0001763~morphogenesis of a branching structure	10	3.42466	0.00765994	Msx2, Fgfr1, Flt1, Lama5, Sall1, Gbx2, Dlg5, Prox1, Rere, Epha2	255	241	17911	2.91449	1	0.216686	13.2171
GOTERM_BP_FAT	GO:0034330~cell junction organization	9	3.08219	0.00767079	Jup, Plekha7, Pkp2, Ptpn23, Cntnap1, Dlg5, Fbf1, Kifc3, Plec	255	199	17911	3.17665	1	0.215333	13.2346
GOTERM_BP_FAT	GO:2000145~regulation of cell motility	21	7.19178	0.00810743	Fgfr1, Dab2Ip, Adarb1, Flt1, Bcr, Eppk1, Ptpn23, Gpld1, Mink1, Itga3, Prox1, Epha2, Stard13, Cdh13, Sema6A, Prr5, Lama5, Pkp2, Sema7A, Sema3B, Erdr1	255	782	17911	1.88622	1	0.224465	13.9358
GOTERM_BP_FAT	GO:0007166~cell surface receptor signaling pathway	47	16.0959	0.00816036	Fgfr1, Apc2, Hip1R, Gpld1, Arhgap35, Itsn1, Ankrd6, Amotl2, Tcf7L1, Scrib, Aplp2, Msx2, S1Pr3, Ift122, Sema7A, Spg20, Gp1Ba, Sema3B, Shc3, Bcl9, Git1, Zfp423, Dab2Ip, Flt1, Bcr, Ptprf, Anks1, Ccdc88C, Ahi1, Mink1, Celsr2, Itga3, Epha2, Dvl1, Cdh13, Ube2O, Sema6A, Tom1L1, Rasgrf1, Gsk3A, Lama5, Sall1, Tsc2, Gfra1, Tnk2, Tjp2, Lrp4	255	2278	17911	1.44918	1	0.224103	14.0204
GOTERM_BP_FAT	GO:0090130~tissue migration	10	3.42466	0.0082797	Fgfr1, Cdh13, Dab2Ip, Eppk1, Gpld1, Ptpn23, Itga3, Prox1, Epha2, Stard13	255	244	17911	2.87866	1	0.225342	14.2109
GOTERM_BP_FAT	GO:0016241~regulation of macroautophagy	6	2.05479	0.00831516	Clec16A, Tsc2, Ubqln4, Ambra1, Nprl2, Larp1	255	88	17911	4.78904	1	0.224565	14.2675
GOTERM_BP_FAT	GO:0009966~regulation of signal transduction	50	17.1233	0.00860657	Fgfr1, Apc2, Hip1R, Wwc1, Arhgap35, Nprl2, Itsn1, Ankrd6, Zmynd8, Aplp2, Msx2, Sorbs3, Prr5, Ift122, Pcbp4, Sema7A, Gpsm1, Spg20, Per1, Gp1Ba, Iqsec1, Git1, Zfp423, Dab2Ip, Bcr, Tnxb, Nos1, Flt1, Ptprf, Anks1, Arhgef18, Dennd1A, Mink1, Itga3, Wnk2, Farp1, Arhgef10, Epha2, Dvl1, Safb2, Cdh13, Ube2O, Rasgrf1, Gsk3A, Sall1, Tsc2, Mapk8Ip3, Cdk11B, Ksr1, Lrp4	255	2468	17911	1.423	1	0.229828	14.7307
GOTERM_BP_FAT	GO:0001755~neural crest cell migration	5	1.71233	0.00866543	Sema6A, Lama5, Sema7A, Gbx2, Sema3B	255	57	17911	6.16133	1	0.229577	14.824
GOTERM_BP_FAT	GO:0019220~regulation of phosphate metabolic process	36	12.3288	0.00889491	Me1, Fgfr1, Wwc1, Gpld1, Nprl2, Ankrd6, Aplp2, Prr5, Sorbs3, Sema7A, Per1, Plcd1, Gp1Ba, Dab2Ip, Adarb1, Flt1, Tnxb, Nos1, Ccdc88C, Mink1, Wnk2, Ambra1, Prox1, Farp1, Epha2, Dvl1, Tom1L1, Gsk3A, Tsc2, Mapk8Ip3, Sytl2, Tnk2, Ksr1, Mapre3, Lrp4, Bcar3	255	1632	17911	1.54939	1	0.233263	15.1868
GOTERM_BP_FAT	GO:0051174~regulation of phosphorus metabolic process	36	12.3288	0.00897537	Me1, Fgfr1, Wwc1, Gpld1, Nprl2, Ankrd6, Aplp2, Prr5, Sorbs3, Sema7A, Per1, Plcd1, Gp1Ba, Dab2Ip, Adarb1, Flt1, Tnxb, Nos1, Ccdc88C, Mink1, Wnk2, Ambra1, Prox1, Farp1, Epha2, Dvl1, Tom1L1, Gsk3A, Tsc2, Mapk8Ip3, Sytl2, Tnk2, Ksr1, Mapre3, Lrp4, Bcar3	255	1633	17911	1.54845	1	0.233482	15.3136
GOTERM_BP_FAT	GO:0010646~regulation of cell communication	55	18.8356	0.00913711	Hip1R, Clstn1, Wwc1, Gpld1, Ankrd6, Itsn1, C2Cd2L, Ift122, Pcbp4, Sema7A, Spg20, Zfp423, Dab2Ip, Bcr, Pfkl, Ptprf, Anks1, Arhgef18, Mink1, Wnk2, Arhgef10, Farp1, Ube2O, Rasgrf1, Cdk11B, Ksr1, Fgfr1, Apc2, Arhgap35, Nprl2, Zmynd8, Aplp2, Msx2, Prr5, Sorbs3, Gpsm1, Per1, Gp1Ba, Iqsec1, Git1, Flt1, Nos1, Tnxb, Dennd1A, Sirt4, Itga3, Epha2, Safb2, Dvl1, Cdh13, Gsk3A, Sall1, Tsc2, Mapk8Ip3, Lrp4	255	2785	17911	1.38713	1	0.235535	15.5681
GOTERM_BP_FAT	GO:0051270~regulation of cellular component movement	22	7.53425	0.00939387	Fgfr1, Dab2Ip, Adarb1, Flt1, Bcr, Eppk1, Ptpn23, Gpld1, Mink1, Itga3, Prox1, Epha2, Stard13, Jup, Cdh13, Sema6A, Prr5, Lama5, Pkp2, Sema7A, Sema3B, Erdr1	255	846	17911	1.82655	1	0.239672	15.9705
GOTERM_BP_FAT	GO:0007267~cell-cell signaling	30	10.274	0.0096766	Fgfr1, Apc2, Clstn1, Gpld1, Ankrd6, Zmynd8, Amotl2, Tcf7L1, Scrib, C2Cd2L, Apba2, Shc3, Bcl9, Dab2Ip, Nos1, Pfkl, Ccdc88C, Sirt4, Mink1, Celsr2, Dvl1, Cadps, Lynx1, Pkp2, Gsk3A, Rasgrf1, Sall1, Tsc2, Lrp2, Lrp4	255	1294	17911	1.62842	1	0.244294	16.4116
GOTERM_BP_FAT	GO:0007155~cell adhesion	35	11.9863	0.0096906	Ctnnal1, Mad1L1, Clstn1, Ptpn23, Klc2, Scrib, Larp1, Kifc3, Sorbs3, Cdc42Ep1, Ppl, Ap3D1, Gp1Ba, Cntnap1, Plec, Eno1, Tnxb, Sox13, Ptprf, Mpdz, Ckap5, Mink1, Celsr2, Itga3, Flnb, Epha2, Ctnna2, Jup, Cdh13, Myo10, Plekha7, Lamc3, Pkp2, Lama5, Tenm3	255	1583	17911	1.55298	1	0.24297	16.4333
GOTERM_BP_FAT	GO:0042058~regulation of epidermal growth factor receptor signaling pathway	5	1.71233	0.00976783	Cdh13, Dab2Ip, Ptprf, Hip1R, Aplp2	255	59	17911	5.95248	1	0.243037	16.5534
GOTERM_BP_FAT	GO:0008380~RNA splicing	12	4.10959	0.00986723	Sugp2, Srsf4, Sugp1, Clasrp, Pcbp4, Supt6, Acin1, Sf3A2, Prpf40B, Rbm28, Xab2, Sf3B2	255	342	17911	2.46453	1	0.243579	16.7077
GOTERM_BP_FAT	GO:0072659~protein localization to plasma membrane	9	3.08219	0.00987156	Kif13A, Jup, Lama5, Pkp2, Tsc2, Vamp5, Itga3, Sytl2, Epha2	255	208	17911	3.0392	1	0.242082	16.7144
M4 (tan)	Gliogenesis, Myelination, Axonogenesis, Lipid and organic acid metabolism
Category	Term	Count	%	PValue	Genes	List Total	Pop Hits	Pop Total	Fold Enrichment	Bonferroni	Benjamini	FDR
GOTERM_BP_FAT	GO:0007399~nervous system development	201	19.6289	3.01484e-18	Edn3, Btd, Lpar1, Rora, Cited1, Ogn, Apoe, Nkx6-2, Btbd3, S1Pr5, Grid2, Rarb, S100A1, Wnt10A, Tyro3, Magi2, Efnb3, Ppargc1A, Rnd2, Msx1, Abat, Bin1, Mpst, Deaf1, Mob2, Enpp2, Arhgef28, Dag1, Ppt1, Ephb2, Alcam, Ace, Lamb2, Idh2, Olfm1, Bmp4, Klf15, En2, Celsr1, Ager, Nkx6-1, Ntrk3, Epha4, Lama1, Fnbp1, Sfrp1, Sema6D, Ntrk2, Nrp2, Cpeb3, Kcnj10, Apcdd1, Akr1C14, Ckb, Ednrb, Efhd1, Mapt, Dleu2, Mmd…	875	2261	17911	1.81973	2.10406e-14	2.10406e-14	5.93879e-15
GOTERM_BP_FAT	GO:0010001~glial cell differentiation	45	4.39453	4.98149e-16	Slc45A3, Pard3, Tspan2, Enpp2, Adora2A, Dag1, Vtn, Kcnj10, Cnp, Lpar1, Lingo1, Aspa, Lamb2, Dab1, Gsn, Nkx6-2, Agt, Lgi4, Ndrg1, Olig1, Olig2, Mt3, Bmp4, Mag, Sox10, Plp1, Ptprz1, Fa2H, Ptpra, Hdac11, Klf15, Ager, Sirt2, Gpr37L1, Nkx6-1, Qk, Rnf112, Ntrk3, Epha4, S100B, Ntrk2, Myrf, Id4, Bin1, Omg	875	217	17911	4.24487	3.0993e-12	1.54965e-12	8.77076e-13
GOTERM_BP_FAT	GO:0042063~gliogenesis	52	5.07812	5.76763e-16	Slc45A3, Pard3, Tspan2, Enpp2, Adora2A, Dag1, Vtn, Kcnj10, Cnp, Lpar1, Apcdd1, Lingo1, Aspa, Lamb2, Dab1, Gsn, Agt, Nkx6-2, P2Ry1, Idh2, Ptn, Lgi4, Olig1, Ndrg1, Olig2, Dcx, Mt3, Bmp4, Mag, Sox10, Plp1, Ptprz1, Fa2H, Efemp1, Ptpra, Klf15, Hdac11, Ager, Nkx6-1, Sirt2, Gpr37L1, Qk, Ntrk3, P2Ry12, Rnf112, Epha4, S100B, Ntrk2, Myrf, Id4, Bin1, Omg	875	286	17911	3.72177	3.87412e-12	1.29141e-12	1.08802e-12
GOTERM_BP_FAT	GO:0022008~neurogenesis	151	14.7461	1.29523e-14	Edn3, Enah, Srcin1, Tspan2, Gabrb1, Vtn, Cnp, Rora, Lpar1, Zic2, Ogn, Wnt4, Aspa, Dab1, Wnt3, Unc5B, Smarcd3, Ank3, Apoe, Nkx6-2, S1Pr5, Btbd3, Grid2, Lgi4, Olig1, Unc5C, Olig2, Rarb, Wnt6, Lgi1, Wnt10A, Myo6, Magi2, Efnb3, Fa2H, Stmn4, Hdac11, Rnd2, Ncam1, Ncam2, Stmn1, Bin1, Nrbp2, Fgfr2, Wnt5B, Mob2, Enpp2, Adora2A, Sox3, Arhgef28, Kcna1, Astn1, Dag1, Ttc3, Llgl1, Ephb2, Alcam, Rasal1, Ace, La…	875	1638	17911	1.88701	9.06545e-11	2.26636e-11	2.55906e-11
GOTERM_BP_FAT	GO:0006629~lipid metabolic process	121	11.8164	5.78785e-14	Rarres2, Thra, Rorc, Ggt1, Rora, Acss2, Adora1, Fdft1, Gstm7, Wnt4, Apoe, Apof, Sult1A1, Lcat, Pik3C3, St3Gal6, Rgn, Ces1G, Slco1C1, Elovl7, Elovl6, Prkacb, Pld1, Cyp2D22, Rbl2, Fa2H, Dctn6, Tecr, Ppargc1A, Chpt1, Pccb, Hacl1, Acadsb, Enpp2, Ppt1, Abca2, Ivd, Naga, Gal3St1, Srebf1, Ptgr2, Scd2, Cyp46A1, Ephx2, Acaca, Fam213B, Acacb, Faah, Thnsl2, Map7, Acad11, Pip4K2A, Bco2, Slc45A3, Tm7Sf2, Pnli…	875	1217	17911	2.0352	4.03684e-10	8.07368e-11	1.13942e-10
GOTERM_BP_FAT	GO:0006082~organic acid metabolic process	96	9.375	1.49045e-13	Slc45A3, Slc27A1, Ldhb, Acox1, D2Hgdh, Hnf1A, Cyp2J9, Btd, Prkag2, Ggt1, Acss2, Acot5, Acsf2, Gstm7, Fah, Rdh9, Mccc2, Tdo2, Aspa, Slc1A3, Mccc1, Rgn, Slco1C1, Elovl7, Acad8, Enoph1, Elovl6, Ddah2, Aldh6A1, Ddc, Cyp2D22, Ugt8A, Fa2H, Qdpr, Cmah, Padi2, Mid1Ip1, Pfkm, Grhpr, Ppargc1A, Tecr, Ddo, Qk, Dgat2, Abat, H2-Ke6, Pccb, Oat, Mpst, Prodh, Hacl1, Acadsb, Ech1, Aldoc, Slc37A4, Aass, Dtd1, Aldh1…	875	878	17911	2.23815	1.03981e-09	1.73302e-10	2.93487e-10
GOTERM_BP_FAT	GO:0048709~oligodendrocyte differentiation	27	2.63672	4.31946e-13	Tspan2, Enpp2, Dag1, Vtn, Kcnj10, Cnp, Lpar1, Lingo1, Aspa, Gsn, Nkx6-2, Olig1, Olig2, Bmp4, Sox10, Plp1, Ptprz1, Fa2H, Ptpra, Hdac11, Nkx6-1, Sirt2, Qk, Ntrk2, Myrf, Id4, Omg	875	96	17911	5.75711	3.01484e-09	4.30692e-10	8.50953e-10
GOTERM_BP_FAT	GO:0048699~generation of neurons	138	13.4766	1.03917e-12	Edn3, Enah, Srcin1, Tspan2, Gabrb1, Cnp, Rora, Lpar1, Zic2, Ogn, Aspa, Wnt4, Dab1, Wnt3, Unc5B, Smarcd3, Ank3, Apoe, Nkx6-2, S1Pr5, Btbd3, Grid2, Lgi4, Olig1, Unc5C, Olig2, Rarb, Wnt6, Lgi1, Wnt10A, Myo6, Magi2, Efnb3, Stmn4, Rnd2, Ncam1, Ncam2, Stmn1, Bin1, Nrbp2, Fgfr2, Wnt5B, Mob2, Adora2A, Enpp2, Sox3, Arhgef28, Kcna1, Astn1, Dag1, Ttc3, Llgl1, Ephb2, Alcam, Rasal1, Ace, Lamb2, Bche, Idh2, Ol…	875	1526	17911	1.85113	7.25236e-09	9.06545e-10	2.04701e-09
GOTERM_BP_FAT	GO:0019752~carboxylic acid metabolic process	87	8.49609	1.8601e-12	Slc45A3, Slc27A1, Ldhb, Acox1, D2Hgdh, Hnf1A, Cyp2J9, Btd, Prkag2, Ggt1, Acss2, Acot5, Acsf2, Gstm7, Fah, Mccc2, Aspa, Slc1A3, Mccc1, Rgn, Slco1C1, Elovl7, Enoph1, Elovl6, Acad8, Ddah2, Aldh6A1, Ddc, Cyp2D22, Ugt8A, Fa2H, Qdpr, Cmah, Mid1Ip1, Grhpr, Pfkm, Ppargc1A, Tecr, Ddo, Qk, Dgat2, Abat, H2-Ke6, Pccb, Oat, Mpst, Prodh, Hacl1, Acadsb, Ech1, Aldoc, Slc37A4, Aass, Dtd1, Aldh1A1, Ivd, Csad, Agt,…	875	791	17911	2.25141	1.29814e-08	1.44238e-09	3.66406e-09
GOTERM_BP_FAT	GO:0043436~oxoacid metabolic process	87	8.49609	2.79736e-12	Slc45A3, Slc27A1, Ldhb, Acox1, D2Hgdh, Hnf1A, Cyp2J9, Btd, Prkag2, Ggt1, Acss2, Acot5, Acsf2, Gstm7, Fah, Mccc2, Aspa, Slc1A3, Mccc1, Rgn, Slco1C1, Elovl7, Enoph1, Elovl6, Acad8, Ddah2, Aldh6A1, Ddc, Cyp2D22, Ugt8A, Fa2H, Qdpr, Cmah, Mid1Ip1, Grhpr, Pfkm, Ppargc1A, Tecr, Ddo, Qk, Dgat2, Abat, H2-Ke6, Pccb, Oat, Mpst, Prodh, Hacl1, Acadsb, Ech1, Aldoc, Slc37A4, Aass, Dtd1, Aldh1A1, Ivd, Csad, Agt,…	875	797	17911	2.23446	1.95225e-08	1.95225e-09	5.51029e-09
GOTERM_BP_FAT	GO:0007417~central nervous system development	96	9.375	4.47506e-11	Nrp2, Btd, Tspan2, Gabrb1, Arnt2, Bcan, Vtn, Cnp, Kcnj10, Lpar1, Rora, Cited1, Akr1C14, Ckb, Zic2, Mbp, Sez6L2, Aspa, Wnt4, Wnt3, Dab1, Gsn, Nkx6-2, Btbd3, Grid2, Olig1, Rarb, Olig2, Unc5C, Pak1, S100A1, Mt3, Tyro3, Sox10, Ptger3, Foxj1, Fa2H, Padi2, Hdac11, Ppargc1A, Gpr37L1, Qk, Ncam1, Bbs2, Msx1, Myrf, Abat, Stmn1, Bin1, Mpst, Fgfr2, Adora2A, Enpp2, Arhgef28, Sox3, Kcna1, Nnat, Dag1, Prkdc, Ti…	875	969	17911	2.02796	3.12314e-07	2.83922e-08	8.81518e-08
GOTERM_BP_FAT	GO:0008366~axon ensheathment	27	2.63672	7.04236e-11	Dhh, Pard3, Tspan2, Dag1, Kcnj10, Cldn11, Lpar1, Gjc3, Mbp, Nkx6-2, Lgi4, Ndrg1, Olig2, Gal3St1, Mag, Plp1, Ugt8A, Fa2H, Atrn, Mal, Sirt2, Qk, Myrf, Id4, Pllp, Omg, Jam3	875	118	17911	4.68375	4.91486e-07	4.09572e-08	1.38724e-07
GOTERM_BP_FAT	GO:0007272~ensheathment of neurons	27	2.63672	7.04236e-11	Dhh, Pard3, Tspan2, Dag1, Kcnj10, Cldn11, Lpar1, Gjc3, Mbp, Nkx6-2, Lgi4, Ndrg1, Olig2, Gal3St1, Mag, Plp1, Ugt8A, Fa2H, Atrn, Mal, Sirt2, Qk, Myrf, Id4, Pllp, Omg, Jam3	875	118	17911	4.68375	4.91486e-07	4.09572e-08	1.38724e-07
GOTERM_BP_FAT	GO:0006811~ion transport	120	11.7188	1.5655e-10	Slc22A17, Edn3, Slc6A20A, Atp1B2, Gabrb1, Utrn, Grik5, Aqp4, Slc7A4, Adora1, Gstm7, Dmpk, Pacsin3, Ank3, Apoe, Wnk4, Slc25A23, Cpox, Grid2, Rgn, Slco1C1, Rapgef3, Slc4A3, S100A1, Map2K6, Myo6, Slc22A23, Stim1, Ppargc1A, Catsper2, Abat, Slc38A1, Slc38A5, Fxyd1, Clcn3, Clcn2, Adora2A, Kcna1, Tmem63A, Cacnb1, Hfe, Sfxn4, Nkain4, Cacnb4, Fxyd7, Ace, Ttyh2, P2Ry1, Ttyh1, Bmp4, Hcn2, Tesc, Mlc1, Slc6A1…	875	1354	17911	1.81415	1.09256e-06	8.40435e-08	3.08381e-07
GOTERM_BP_FAT	GO:0008610~lipid biosynthetic process	64	6.25	1.66242e-10	Tm7Sf2, Slc45A3, Slc27A1, Hnf1A, Prkag2, Hint2, Ggt1, Acss2, Pmvk, Fdft1, Rdh9, St6Galnac3, Wnt4, Apoe, Serac1, Pigh, Pik3C3, St3Gal6, Pigb, Rgn, Elovl7, Elovl6, Pcyt2, Thrsp, Dhcr24, Pld1, Ugt8A, Fa2H, Dctn6, Mid1Ip1, Ppargc1A, Pigp, Tecr, Chpt1, Qk, Dgat2, H2-Ke6, Pccb, Dhh, Abhd6, Aldh1A1, Sorbs1, Agt, Gal3St1, Srebf1, Plp1, Pla2G16, Scd2, Ptgr2, Fads1, Acaca, Fam213B, Fads2, Igf2, Acacb, Dkk3…	875	545	17911	2.40378	1.1602e-06	8.28717e-08	3.27472e-07
GOTERM_BP_FAT	GO:0042552~myelination	26	2.53906	2.7006e-10	Dhh, Pard3, Tspan2, Dag1, Kcnj10, Lpar1, Gjc3, Mbp, Nkx6-2, Lgi4, Ndrg1, Olig2, Gal3St1, Mag, Plp1, Ugt8A, Fa2H, Atrn, Mal, Sirt2, Qk, Myrf, Pllp, Id4, Omg, Jam3	875	116	17911	4.58804	1.88475e-06	1.2565e-07	5.31978e-07
GOTERM_BP_FAT	GO:0048468~cell development	176	17.1875	2.919e-10	Edn3, Enah, Srcin1, Tspan2, Gabrb1, Tgfb3, Cnp, Lpar1, Cited1, Zic2, Ogn, Wnt4, Aspa, Dab1, Wnt3, Unc5B, Smarcd3, Apoe, Ank3, Nkx6-2, S1Pr5, Btbd3, Grid2, Lgi4, Gdf9, Unc5C, Olig2, Rapgef3, Rarb, Pi16, Lgi1, Tyro3, Myo6, Magi2, Efnb3, Fa2H, Stmn4, Six5, Hdac11, Nebl, Rnd2, Ncam1, Ncam2, Msx1, Catsper2, Sycp3, Tacstd2, Stmn1, Bin1, Smarca2, Fgfr2, Mob2, Enpp2, Adora2A, Sox3, Arhgef28, Pth1R, Dag1,…	875	2278	17911	1.58151	2.03717e-06	1.27323e-07	5.74999e-07
GOTERM_BP_FAT	GO:0044255~cellular lipid metabolic process	90	8.78906	2.99081e-10	Slc45A3, Slc27A1, Acox1, Rarres2, Hnf1A, Cyp2J9, Prkag2, Ggt1, Acss2, Pmvk, Acot5, Acsf2, Gstm7, Fdft1, Rdh9, St6Galnac3, Apoe, Apof, Pigh, Lcat, Serac1, Pik3C3, St3Gal6, Pigb, Rgn, Elovl7, Prkacb, Elovl6, Acad8, Pcyt2, Thrsp, Mt3, Pld1, Cyp2D22, Ugt8A, Fa2H, Mid1Ip1, Ppargc1A, Pigp, Tecr, Chpt1, Qk, Dgat2, Pla2G7, H2-Ke6, Pccb, Hacl1, Acadsb, Ech1, Enpp2, Abhd6, Slc37A4, Aldh1A1, Inpp5K, Inpp5J,…	875	915	17911	2.01341	2.08728e-06	1.22781e-07	5.89144e-07
GOTERM_BP_FAT	GO:0014013~regulation of gliogenesis	26	2.53906	6.95826e-10	Slc45A3, Enpp2, Dag1, Lingo1, Aspa, Dab1, Nkx6-2, Idh2, Ptn, Olig2, Bmp4, Sox10, Mag, Ptprz1, Ptpra, Efemp1, Nkx6-1, Gpr37L1, Sirt2, Qk, P2Ry12, Ntrk3, Rnf112, Epha4, Id4, Bin1	875	121	17911	4.39845	4.85616e-06	2.69787e-07	1.37067e-06
GOTERM_BP_FAT	GO:0010721~negative regulation of cell development	48	4.6875	8.09599e-10	Sox21, Sox3, Sorl1, Spock1, Neo1, Lpar1, Itm2C, Ttc3, Cited1, Ephb2, Lingo1, Ednrb, Dab1, Wnt3, Hey1, Inpp5J, Bcl2, Nkx6-2, Dleu2, Idh2, Ptn, Pak1, Olig2, Pi16, Olfm1, Aatk, Mt3, Bmp4, Mag, Ptger3, Ptprz1, Efemp1, Runx1T1, Npr2, Sirt2, Nkx6-1, Gpr37L1, Ntrk3, Epha4, Fbln1, Sfrp1, Sema6D, Tacstd2, Ulk2, Id4, Pbx1, Sema4D, Apbb1	875	361	17911	2.72173	5.65017e-06	2.97378e-07	1.59479e-06
GOTERM_BP_FAT	GO:0032787~monocarboxylic acid metabolic process	63	6.15234	8.13709e-10	Slc45A3, Acox1, Ldhb, Slc27A1, D2Hgdh, Hnf1A, Cyp2J9, Btd, Prkag2, Ggt1, Acss2, Acot5, Acsf2, Gstm7, Aspa, Slco1C1, Rgn, Elovl7, Elovl6, Acad8, Cyp2D22, Ugt8A, Fa2H, Pfkm, Mid1Ip1, Ppargc1A, Tecr, Qk, Dgat2, H2-Ke6, Pccb, Hacl1, Acadsb, Ech1, Aldoc, Slc37A4, Aldh1A1, Ivd, Agt, Entpd5, Idh2, Hsd17B4, Srebf1, Pdk2, Plp1, Scd2, Ptgr2, Fads1, Hoga1, Cyp4F13, Acaca, Ephx2, Fads2, Mpc1, Fam213B, Cyp4F1…	875	553	17911	2.33199	5.67886e-06	2.83944e-07	1.60288e-06
GOTERM_BP_FAT	GO:0030182~neuron differentiation	119	11.6211	9.39146e-10	Edn3, Enah, Srcin1, Tspan2, Gabrb1, Cnp, Rora, Lpar1, Zic2, Ogn, Wnt4, Wnt3, Dab1, Unc5B, Ank3, Apoe, Nkx6-2, Btbd3, Grid2, Lgi4, Olig1, Olig2, Unc5C, Rarb, Lgi1, Wnt6, Wnt10A, Myo6, Magi2, Efnb3, Stmn4, Rnd2, Ncam1, Ncam2, Stmn1, Nrbp2, Fgfr2, Wnt5B, Mob2, Adora2A, Sox3, Arhgef28, Dag1, Llgl1, Ttc3, Ephb2, Alcam, Rasal1, Lamb2, Olfm1, Bmp4, Efemp1, En2, Ager, Nkx6-1, Ntrk3, Epha4, Lama1, Sfrp1, …	875	1379	17911	1.76642	6.55428e-06	3.12109e-07	1.84998e-06
GOTERM_BP_FAT	GO:0016053~organic acid biosynthetic process	38	3.71094	2.44434e-09	Slc45A3, Ldhb, Hnf1A, Prkag2, Aass, Ggt1, Acss2, Rdh9, Aldh1A1, Slc1A3, Agt, Aldh4A1, Rgn, Elovl7, Enoph1, Elovl6, Srebf1, Plp1, Scd2, Ptgr2, Fa2H, Fads1, Hoga1, Acaca, Padi2, Fam213B, Fads2, Acacb, Mid1Ip1, Tecr, Qk, Adi1, Abat, Thnsl2, H2-Ke6, Dpyd, Oat, Pccb	875	254	17911	3.0624	1.70589e-05	7.75412e-07	4.81499e-06
GOTERM_BP_FAT	GO:0045685~regulation of glial cell differentiation	20	1.95312	2.71023e-09	Bmp4, Slc45A3, Mag, Enpp2, Ptpra, Dag1, Gpr37L1, Sirt2, Nkx6-1, Qk, Ntrk3, Rnf112, Epha4, Lingo1, Aspa, Dab1, Nkx6-2, Id4, Olig2, Bin1	875	76	17911	5.38677	1.89145e-05	8.22377e-07	5.33874e-06
GOTERM_BP_FAT	GO:0044712~single-organism catabolic process	72	7.03125	8.87358e-09	Pnlip, Fhit, Acox1, Cnp, Adora1, Fah, Mccc2, Tdo2, Apoe, Mccc1, Tmub1, Pde8A, Prkacb, Acad8, Ddah2, Mt3, Aldh6A1, Pld1, Qdpr, Pfkm, Ppargc1A, Ddo, Prdx6, Pla2G7, Gaa, Abat, Pde9A, Oat, Prodh, Hacl1, Acadsb, Ech1, Enpp2, Enpp3, Aldoc, Abhd6, Abhd4, Trim13, Aass, Ppt1, Dtd1, Galm, Inpp5K, Csad, Pde1C, Ivd, Naga, Entpd5, Asrgl1, Aldh4A1, Hsd17B4, Bckdha, Pla2G16, Pnliprp2, Cyp46A1, Fbxo2, Hoga1, Aca…	875	715	17911	2.06129	6.19268e-05	2.58036e-06	1.74796e-05
GOTERM_BP_FAT	GO:0044283~small molecule biosynthetic process	53	5.17578	1.01639e-08	Tm7Sf2, Slc45A3, Ldhb, Hnf1A, Prkag2, Foxo1, Ggt1, Acss2, Pmvk, Fdft1, Rdh9, Wnt4, Slc1A3, Apoe, Rgn, Elovl7, Enoph1, Elovl6, Dhcr24, Fa2H, Padi2, Mid1Ip1, Ppargc1A, Tecr, Qk, Dgat2, Abat, H2-Ke6, Pccb, Oat, Pth1R, Aass, Aldh1A1, Agt, P2Ry1, Aldh4A1, Srebf1, Plp1, Ptgr2, Scd2, Fads1, Hoga1, Acaca, Ephx1, Fam213B, Fads2, Acacb, Mmaa, Adi1, Dkk3, Pcx, Thnsl2, Dpyd	875	455	17911	2.38438	7.09314e-05	2.83735e-06	2.00214e-05
GOTERM_BP_FAT	GO:0021782~glial cell development	21	2.05078	1.15158e-08	Pard3, Plp1, Tspan2, Adora2A, Fa2H, Dag1, Kcnj10, Hdac11, Lpar1, Ager, Sirt2, Lamb2, Gsn, Agt, Nkx6-2, Myrf, Lgi4, Id4, Ndrg1, Omg, Mt3	875	91	17911	4.72378	8.03656e-05	3.0911e-06	2.26844e-05
GOTERM_BP_FAT	GO:0030030~cell projection organization	116	11.3281	1.16504e-08	Enah, Tspan2, Srcin1, Tgfb3, Cnp, D1Ertd622E, Lpar1, Tmem141, Zic2, Ogn, Wnt3, Dab1, Unc5B, Ank3, Apoe, Btbd3, Pls1, Grid2, Unc5C, Lgi1, Pld1, Myo6, Magi2, Efnb3, Stmn4, Rsph9, Rnd2, Ncam1, Ncam2, Tacstd2, Stmn1, Emp2, Fgfr2, Mob2, Adora2A, Enpp2, Arhgef28, Itgb4, Dag1, Llgl1, Ephb2, Alcam, Rasal1, Lamb2, Ttyh1, Cdc42Ep4, Tubb4A, Olfm1, Bmp4, Drc1, Efemp1, Ager, Nkx6-1, Ntrk3, Epha4, Lama1, Sfrp1…	875	1392	17911	1.70581	8.13047e-05	3.0114e-06	2.29495e-05
GOTERM_BP_FAT	GO:0009063~cellular amino acid catabolic process	18	1.75781	1.45647e-08	Aldh6A1, Qdpr, Aass, Ddo, Fah, Dtd1, Mccc2, Csad, Ivd, Mccc1, Asrgl1, Aldh4A1, Abat, Gpt, Acad8, Ddah2, Oat, Prodh	875	67	17911	5.49933	0.000101642	3.63025e-06	2.86903e-05
GOTERM_BP_FAT	GO:0051961~negative regulation of nervous system development	42	4.10156	1.55785e-08	Sox21, Sox3, Sorl1, Spock1, Neo1, Lpar1, Itm2C, Ttc3, Ephb2, Ednrb, Lingo1, Dab1, Wnt3, Hey1, Inpp5J, Nkx6-2, Dleu2, Idh2, Ptn, Prkacb, Olig2, Olfm1, Aatk, Mt3, Bmp4, Mag, Ptger3, Ptprz1, Efemp1, Runx1T1, Sirt2, Nkx6-1, Gpr37L1, Ntrk3, Epha4, Sema6D, Ulk2, Id4, Pbx1, Sema4D, Apbb1, Chrd	875	320	17911	2.68665	0.000108716	3.74904e-06	3.06873e-05
GOTERM_BP_FAT	GO:0046394~carboxylic acid biosynthetic process	35	3.41797	1.60197e-08	Slc45A3, Ldhb, Hnf1A, Prkag2, Aass, Ggt1, Acss2, Aldh1A1, Slc1A3, Agt, Aldh4A1, Rgn, Elovl7, Enoph1, Elovl6, Srebf1, Plp1, Ptgr2, Scd2, Fa2H, Fads1, Hoga1, Acaca, Fam213B, Fads2, Acacb, Mid1Ip1, Tecr, Qk, Adi1, Abat, Thnsl2, H2-Ke6, Oat, Pccb	875	237	17911	3.02295	0.000111795	3.7267e-06	3.15563e-05
GOTERM_BP_FAT	GO:0006631~fatty acid metabolic process	46	4.49219	1.70404e-08	Slc45A3, Acox1, Hacl1, Slc27A1, Acadsb, Ech1, Hnf1A, Cyp2J9, Prkag2, Ggt1, Acss2, Acot5, Acsf2, Gstm7, Ivd, Agt, Rgn, Elovl7, Hsd17B4, Acad8, Elovl6, Srebf1, Pdk2, Plp1, Scd2, Ptgr2, Cyp2D22, Fa2H, Fads1, Acaca, Cyp4F13, Ephx2, Fads2, Fam213B, Cyp4F14, Acacb, Mid1Ip1, Ppargc1A, Tecr, Qk, Dgat2, Faah, Thnsl2, H2-Ke6, Acad11, Pccb	875	371	17911	2.53802	0.000118918	3.83628e-06	3.3567e-05
GOTERM_BP_FAT	GO:0044282~small molecule catabolic process	38	3.71094	1.77382e-08	Acox1, Hacl1, Acadsb, Ech1, Aass, Dtd1, Fah, Mccc2, Tdo2, Galm, Inpp5K, Ivd, Apoe, Csad, Mccc1, Asrgl1, Aldh4A1, Hsd17B4, Acad8, Ddah2, Mt3, Bckdha, Aldh6A1, Cyp46A1, Hoga1, Qdpr, Acacb, Pfkm, Ddo, Khk, Faah, Aldh2, Abat, Thnsl2, Gpt, Acad11, Oat, Prodh	875	273	17911	2.84926	0.000123787	3.86858e-06	3.49416e-05
GOTERM_BP_FAT	GO:0051093~negative regulation of developmental process	80	7.8125	1.85593e-08	Sox21, Il18, Sorl1, Pink1, Itpkb, Lpar1, Cited1, Chad, Ednrb, Wnt4, Wnt3, Dab1, Osr1, Hey1, Nkx6-2, Rspo2, Dleu2, Rgn, Rarb, Olig2, Prkacb, Pak1, Rapgef3, Pi16, Mt3, Nanog, Ptger3, Foxj1, Runx1T1, Ppargc1A, Gpr37L1, Bbs2, Msx1, Gtf2I, Tacstd2, Sema4D, Nkd1, Lims2, Usp2, Sox3, Prkdc, Spock1, Neo1, Itm2C, Ttc3, Ephb2, Lingo1, Inpp5J, Agt, Bcl2, Idh2, Ptn, Clasp2, Axin2, Lfng, Olfm1, Aatk, Bmp4, Mag…	875	845	17911	1.93796	0.000129517	3.925e-06	3.6559e-05
GOTERM_BP_FAT	GO:0050768~negative regulation of neurogenesis	40	3.90625	1.95104e-08	Sox21, Sox3, Sorl1, Spock1, Neo1, Lpar1, Itm2C, Ttc3, Ephb2, Ednrb, Lingo1, Dab1, Wnt3, Hey1, Inpp5J, Nkx6-2, Dleu2, Idh2, Ptn, Olig2, Olfm1, Aatk, Mt3, Bmp4, Mag, Ptger3, Ptprz1, Efemp1, Runx1T1, Sirt2, Nkx6-1, Gpr37L1, Ntrk3, Epha4, Sema6D, Ulk2, Id4, Pbx1, Sema4D, Apbb1	875	298	17911	2.74761	0.000136154	4.00479e-06	3.84326e-05
GOTERM_BP_FAT	GO:0055085~transmembrane transport	90	8.78906	2.4134e-08	Slc22A17, Slc45A3, Edn3, Slc5A5, Atp1B2, Slc6A20A, Slc16A11, Gabrb1, Utrn, Aqp4, Kcnj10, Kcnk13, Slc7A4, Rtn2, Kcnip3, Gstm7, Slc2A5, Osr1, Slc2A4, Ank3, Wnk4, Slc25A23, Rgn, Slc22A6, Sv2A, Rapgef3, Slc4A3, S100A1, Slc22A2, Ptger3, Cacng7, Slc22A23, Slc22A8, Stim1, Ppargc1A, Prkd1, Catsper2, Slc41A1, Tmco3, Casq1, Fxyd1, Clcn3, Mmgt2, Clcn2, Slc37A3, Kcna1, Slc37A4, Cacnb1, Sfxn4, Cacnb4, Slc19A1…	875	1001	17911	1.84043	0.000168417	4.8123e-06	4.75403e-05
GOTERM_BP_FAT	GO:0000902~cell morphogenesis	108	10.5469	2.47038e-08	Enah, Srcin1, Gna12, Tgfb3, Cnp, D1Ertd622E, Lpar1, Tmem141, Cited1, Zic2, Ogn, Wnt4, Wnt3, Dab1, Unc5B, Ank3, Apoe, Btbd3, Unc5C, Lgi1, Coch, Tyro3, Efnb3, Rsph9, Rnd2, Ncam1, Msx1, Tacstd2, Stmn1, Add1, Fgfr2, Adora2A, Enpp2, Arhgef28, Dag1, Llgl1, Ttc3, Ephb2, Alcam, Rasal1, Rilpl1, Lamb2, Clasp2, Axin2, Cdc42Ep4, Olfm1, Bmp4, Drc1, Myl12B, Gas2, Upk3A, Ager, Nkx6-1, S100A13, Ntrk3, Epha4, Lam…	875	1283	17911	1.72309	0.000172393	4.7891e-06	4.86629e-05
GOTERM_BP_FAT	GO:0032989~cellular component morphogenesis	114	11.1328	2.8535e-08	Enah, Srcin1, Gna12, Tgfb3, Cnp, D1Ertd622E, Lpar1, Tmem141, Cited1, Zic2, Ogn, Wnt4, Wnt3, Dab1, Unc5B, Ank3, Apoe, Btbd3, Unc5C, Lgi1, Coch, Tyro3, Efnb3, Rsph9, Nebl, Rnd2, Ncam1, Msx1, Tacstd2, Stmn1, Add1, Fgfr2, Adora2A, Enpp2, Arhgef28, Dag1, Llgl1, Ttc3, Ephb2, Alcam, Rasal1, Rilpl1, Lamb2, Clasp2, Axin2, Cdc42Ep4, Olfm1, Bmp4, Drc1, Myl12B, Gas2, Upk3A, Ager, Nkx6-1, S100A13, Ntrk3, Epha…	875	1382	17911	1.68853	0.000199126	5.3823e-06	5.62096e-05
GOTERM_BP_FAT	GO:0031175~neuron projection development	84	8.20312	4.03312e-08	Nrp2, Enah, Srcin1, Tspan2, Cpeb3, Cnp, Lpar1, Zic2, Efhd1, Ogn, Wnt3, Dab1, Unc5B, Ank3, Apoe, Mapt, Btbd3, Dleu2, Unc5C, Pak1, Lgi1, Mt3, Myo6, Magi2, Efnb3, Ugt8A, Stmn4, Runx1T1, Qk, Rnd2, Ncam1, Prkd1, Ncam2, Stmn1, Sema4D, Jam3, Fgfr2, Fmod, Prkcz, Mob2, Fryl, Adora2A, Arhgef28, Ctnnd2, Dag1, Spock1, Neo1, Gprc5B, Itm2C, Llgl1, Ephb2, Alcam, Rasal1, Lingo1, Lamb2, Gpm6A, Inpp5J, Bcl2, Ptn, …	875	921	17911	1.86694	0.000281432	7.40712e-06	7.94464e-05
GOTERM_BP_FAT	GO:0016054~organic acid catabolic process	30	2.92969	5.16399e-08	Acox1, Hacl1, Acadsb, Ech1, Aass, Fah, Dtd1, Mccc2, Tdo2, Csad, Ivd, Mccc1, Asrgl1, Aldh4A1, Acad8, Hsd17B4, Ddah2, Bckdha, Aldh6A1, Hoga1, Qdpr, Acacb, Ddo, Faah, Abat, Thnsl2, Gpt, Acad11, Oat, Prodh	875	191	17911	3.21514	0.00036033	9.24085e-06	0.000101723
GOTERM_BP_FAT	GO:0061564~axon development	51	4.98047	6.90658e-08	Nrp2, Enah, Tspan2, Cnp, Zic2, Ogn, Wnt3, Dab1, Unc5B, Apoe, Ank3, Mapt, Unc5C, Pak1, Lgi1, Mt3, Efnb3, Ncam1, Rnd2, Ncam2, Sema4D, Stmn1, Jam3, Fgfr2, Fmod, Arhgef28, Dag1, Neo1, Llgl1, Ephb2, Alcam, Lingo1, Lamb2, Bcl2, Dcx, Olfm1, Aatk, Plp1, Ptprz1, Dpysl5, Nkx6-1, Ntrk3, Lama1, Epha4, Sema6D, Ulk2, Ntrk2, Bmpr1B, Omg, Apbb1, Fez1	875	455	17911	2.29441	0.000481894	1.20502e-05	0.000136049
GOTERM_BP_FAT	GO:0006633~fatty acid biosynthetic process	25	2.44141	7.04812e-08	Slc45A3, Hnf1A, Prkag2, Ggt1, Acss2, Agt, Rgn, Elovl7, Elovl6, Srebf1, Plp1, Ptgr2, Scd2, Fa2H, Fads1, Acaca, Fam213B, Fads2, Mid1Ip1, Acacb, Tecr, Qk, Thnsl2, H2-Ke6, Pccb	875	140	17911	3.65531	0.000491767	1.19972e-05	0.000138837
GOTERM_BP_FAT	GO:0051960~regulation of nervous system development	83	8.10547	8.69132e-08	Slc45A3, Sox21, Srcin1, Cpeb3, Sorl1, Lpar1, Ednrb, Aspa, Wnt3, Dab1, Hey1, Smarcd3, Apoe, Nkx6-2, Mapt, S1Pr5, Dleu2, Grid2, Mmd2, Rarb, Olig2, Prkacb, Pak1, Mt3, Sox10, Magi2, Ptger3, Runx1T1, Gpr37L1, Qk, Rnd2, Prkd1, Myrf, Sema4D, Bin1, Pard3, Mob2, Enpp2, Sox3, Dag1, Spock1, Neo1, Gprc5B, Itm2C, Ttc3, Ephb2, Rasal1, Lingo1, Ace, Inpp5J, Bcl2, Lrrtm1, Idh2, Ptn, Olfm1, Aatk, Bmp4, Mag, Ptprd,…	875	922	17911	1.84272	0.000606383	1.4442e-05	0.000171206
GOTERM_BP_FAT	GO:0048666~neuron development	94	9.17969	8.78969e-08	Nrp2, Enah, Srcin1, Tspan2, Cpeb3, Gabrb1, Cnp, Lpar1, Zic2, Ednrb, Ogn, Efhd1, Wnt3, Dab1, Slc1A3, Unc5B, Hey1, Ank3, Apoe, Mapt, Btbd3, Dleu2, Lgi4, Unc5C, Pak1, Lgi1, Mt3, Rpgr, Myo6, Magi2, Efnb3, Ugt8A, Stmn4, Runx1T1, Qk, Rnd2, Prkd1, Ncam1, Ncam2, Stmn1, Sema4D, Jam3, Fgfr2, Prkcz, Fmod, Mob2, Fryl, Adora2A, Arhgef28, Sox3, Ctf1, Ctnnd2, Dag1, Spock1, Neo1, Gprc5B, Itm2C, Llgl1, Ephb2, Alc…	875	1092	17911	1.76205	0.000613244	1.42658e-05	0.000173143
GOTERM_BP_FAT	GO:0072330~monocarboxylic acid biosynthetic process	28	2.73438	1.19412e-07	Slc45A3, Ldhb, Hnf1A, Prkag2, Ggt1, Acss2, Aldh1A1, Agt, Rgn, Elovl7, Elovl6, Srebf1, Plp1, Scd2, Ptgr2, Fa2H, Fads1, Hoga1, Acaca, Fam213B, Fads2, Acacb, Mid1Ip1, Tecr, Qk, Thnsl2, H2-Ke6, Pccb	875	176	17911	3.25655	0.000833032	1.89403e-05	0.000235224
GOTERM_BP_FAT	GO:0050767~regulation of neurogenesis	76	7.42188	1.26811e-07	Slc45A3, Sox21, Srcin1, Cpeb3, Sorl1, Lpar1, Ednrb, Aspa, Wnt3, Dab1, Hey1, Smarcd3, Apoe, Nkx6-2, Mapt, S1Pr5, Dleu2, Grid2, Mmd2, Rarb, Olig2, Pak1, Mt3, Sox10, Ptger3, Magi2, Runx1T1, Gpr37L1, Qk, Rnd2, Prkd1, Sema4D, Bin1, Mob2, Enpp2, Sox3, Dag1, Spock1, Neo1, Gprc5B, Itm2C, Ttc3, Ephb2, Rasal1, Lingo1, Ace, Inpp5J, Bcl2, Idh2, Ptn, Olfm1, Aatk, Bmp4, Mag, Ptprd, Ptprz1, Efemp1, Ptpra, Nlgn2…	875	824	17911	1.88798	0.000884621	1.96668e-05	0.000249798
GOTERM_BP_FAT	GO:0040011~locomotion	120	11.7188	1.7534e-07	Edn3, Enah, Rarres2, Srcin1, Il18, Gna12, Vtn, D1Ertd622E, Lpar1, Adora1, Zic2, Wnt4, Dab1, Wnt3, Unc5B, Ank3, Apoe, Gab1, Rgn, Rapgef3, Unc5C, Lgi1, Tmeff2, Tyro3, Pld1, Magi2, Efnb3, Ptpru, Ppargc1A, Rsph9, Ncam1, Vegfb, Ccr9, Tnfaip6, Catsper2, Tacstd2, Emp2, Wnt5B, Adora2A, Enpp2, Itgb4, Dag1, Astn1, Anln, Ephb2, Alcam, Ace, Lamb2, P2Ry1, Idh2, Clasp2, Olfm1, Bmp4, Phactr1, Fktn, Hc, Drc1, Ef…	875	1529	17911	1.60652	0.00122295	2.66018e-05	0.000345393
GOTERM_BP_FAT	GO:0046395~carboxylic acid catabolic process	27	2.63672	1.92563e-07	Hacl1, Acox1, Acadsb, Ech1, Aass, Dtd1, Fah, Mccc2, Csad, Ivd, Mccc1, Aldh4A1, Asrgl1, Acad8, Hsd17B4, Ddah2, Aldh6A1, Hoga1, Qdpr, Acacb, Ddo, Faah, Abat, Gpt, Acad11, Oat, Prodh	875	169	17911	3.27031	0.00134299	2.85932e-05	0.00037932
GOTERM_BP_FAT	GO:0048812~neuron projection morphogenesis	58	5.66406	2.17095e-07	Nrp2, Enah, Srcin1, Cnp, Zic2, Ogn, Dab1, Wnt3, Unc5B, Apoe, Ank3, Mapt, Btbd3, Pak1, Unc5C, Lgi1, Mt3, Efnb3, Ugt8A, Ncam1, Rnd2, Stmn1, Sema4D, Fgfr2, Fmod, Prkcz, Adora2A, Arhgef28, Dag1, Ctnnd2, Neo1, Llgl1, Ephb2, Alcam, Rasal1, Lingo1, Lamb2, Gpm6A, Bcl2, Dcx, Olfm1, Aatk, Ptprd, Ptprz1, Dpysl5, Park2, Nkx6-1, Ntrk3, Lama1, Epha4, Nbl1, Sema6D, Ulk2, Ntrk2, Bmpr1B, Apbb1, Omg, Fez1	875	570	17911	2.08288	0.00151396	3.15641e-05	0.000427643
GOTERM_BP_FAT	GO:2000026~regulation of multicellular organismal development	141	13.7695	2.26144e-07	Srcin1, Il18, Tgfb3, Rorc, Itpkb, Lpar1, Cited1, Zic2, Chad, Aspa, Wnt4, Dab1, Wnt3, Smarcd3, Apoe, Nkx6-2, S1Pr5, Grid2, Rgn, Gdf9, Rapgef3, Prkacb, Olig2, Rarb, Pi16, Wnt6, Wnt10A, Magi2, Rnd2, Ncam1, Vegfb, Msx1, Tacstd2, Bin1, Emp2, Add1, Deaf1, Fgfr2, Mob2, Enpp2, Sox3, Dag1, Ttc3, Ephb2, Rasal1, Ace, Idh2, Clasp2, Axin2, Lfng, Olfm1, Bmp4, Tesc, Hc, Klf13, Efemp1, Acacb, Celsr1, Ager, Kcnk2…	875	1888	17911	1.52872	0.00157702	3.22089e-05	0.000445469
GOTERM_BP_FAT	GO:0055114~oxidation-reduction process	82	8.00781	2.56405e-07	Tm7Sf2, Ldhb, Acox1, D2Hgdh, Phkb, Prkag2, Pink1, Akr1C14, Bc026585, Fdft1, Tdo2, Slc1A3, Cpox, Ppp1R1A, Acad8, Dhcr24, Mt3, Aldh6A1, Phkg1, Fa2H, Qdpr, Cmah, Pfkm, Grhpr, Ppargc1A, Tecr, Ddo, Ogfod3, Sccpdh, Aldh7A1, Dgat2, Cyp27A1, Prdx6, Gaa, Pla2G7, H2-Ke6, Prodh, Higd2A, Hacl1, Acadsb, Ech1, Adhfe1, Phka1, Slc37A4, Aass, Aldh1A1, Cbr1, Sorbs1, Inpp5K, Ivd, Fmo1, Fmo2, Ppp1R3F, Idh2, Aldh4A1,…	875	930	17911	1.80486	0.00178785	3.57884e-05	0.000505078
GOTERM_BP_FAT	GO:0007409~axonogenesis	47	4.58984	2.7387e-07	Fgfr2, Nrp2, Fmod, Enah, Arhgef28, Dag1, Cnp, Neo1, Llgl1, Zic2, Ephb2, Alcam, Lingo1, Ogn, Lamb2, Dab1, Wnt3, Unc5B, Ank3, Apoe, Mapt, Bcl2, Pak1, Unc5C, Dcx, Lgi1, Olfm1, Aatk, Mt3, Efnb3, Ptprz1, Dpysl5, Nkx6-1, Rnd2, Ncam1, Ntrk3, Epha4, Lama1, Sema6D, Ulk2, Ntrk2, Stmn1, Sema4D, Bmpr1B, Omg, Apbb1, Fez1	875	421	17911	2.28522	0.00190951	3.74765e-05	0.000539482
GOTERM_BP_FAT	GO:0006820~anion transport	47	4.58984	3.14166e-07	Fxyd1, Slc38A5, Slc27A1, Slc5A5, Clcn3, Clcn2, Hnf1A, Slc6A20A, Slc20A2, Adora2A, Slc16A11, Gabrb1, Slc37A3, Slc37A4, Kcnj10, Cacnb4, Slc19A1, Slc7A4, Adora1, Ace, Slc1A3, Apoe, Ttyh2, Wnk4, Ttyh1, Slc4A8, Slco1C1, Slc22A6, Pak1, Slc4A3, Car2, Map2K6, Glrb, Ptger3, Myo6, Slc12A2, Slc6A12, Slc6A13, Slc22A8, Mpc1, Abcb4, Ntrk2, Abat, Slc13A3, Slc38A1, Clcn6, Abcc5	875	423	17911	2.27441	0.00219016	4.21638e-05	0.000618858
GOTERM_BP_FAT	GO:0006790~sulfur compound metabolic process	37	3.61328	3.34822e-07	Acadsb, Spock3, Spock2, Arsg, Aass, Ggt1, Acss2, Acot6, Pmvk, Acot5, Gstm5, Gstm7, Gstm1, Tdo2, Mut, Gstm4, Oplah, Csad, Gstk1, Sult1A1, Elovl7, Angpt1, Hsd17B4, Elovl6, Papss1, Pdk2, Nat8, Gsta4, Acaca, Gstt1, Mpc1, Acacb, Gstt3, Ggt7, Dgat2, Gamt, Mpst	875	293	17911	2.58491	0.00233399	4.40881e-05	0.000659547
GOTERM_BP_FAT	GO:0051270~regulation of cellular component movement	76	7.42188	3.67499e-07	Edn3, Rarres2, Srcin1, Il18, Sorl1, Gna12, Vtn, D1Ertd622E, Lpar1, Adora1, Wnt4, Arhgap5, Wnt3, Gsn, Apoe, Mapt, Gab1, Rgn, Angpt1, Unc5C, Pak1, Rapgef3, Tmeff2, Pld1, Magi2, Ptger3, Vil1, Padi2, Ptpru, Dapk2, Ppargc1A, Vegfb, Prkd1, Tnfaip6, Bbs2, Tacstd2, Srgap3, Pla2G7, Stmn1, Sema4D, Jam3, Emp2, Fxyd1, Wnt5B, Enpp2, Abhd6, Dag1, Neo1, Ace, Agt, Bcl2, Idh2, Ptn, Clasp2, Olfm1, Bmp4, Ptprz1, Hc…	875	846	17911	1.83889	0.00256149	4.74947e-05	0.000723915
GOTERM_BP_FAT	GO:0006468~protein phosphorylation	131	12.793	3.98811e-07	Mok, Edn3, Rarres2, Srcin1, Ctdspl, Il18, Tgfb3, Foxo1, Rorc, Dstyk, Itpkb, Vtn, Lpar1, Adora1, Chad, Dmpk, Map3K5, Dab1, Ppp1R1B, Apoe, Wnk4, Ppp1R1A, Pik3C3, Gab1, Rgn, Gdf9, Rapgef3, Prkacb, Map2K7, Map2K6, Lrrc4, Tyro3, Pim2, Cdkl2, Ppargc1A, Nek8, Ripk4, Emp2, Nrbp2, Fgfr2, Dbndd2, Mob2, Adora2A, Enpp2, Phka1, Dag1, Hfe, Ephb2, Ace, Ephb6, Il12Rb1, Hexim1, P2Ry1, Dusp16, Axin2, Bmp4, Fktn, E…	875	1737	17911	1.54377	0.00277943	5.06042e-05	0.000785595
GOTERM_BP_FAT	GO:0060284~regulation of cell development	86	8.39844	4.67449e-07	Slc45A3, Sox21, Srcin1, Cpeb3, Sorl1, Tgfb3, Lpar1, Cited1, Ednrb, Aspa, Wnt3, Dab1, Hey1, Smarcd3, Apoe, Nkx6-2, Mapt, S1Pr5, Dleu2, Grid2, Mmd2, Rarb, Olig2, Pak1, Pi16, Mt3, Sox10, Ptger3, Magi2, Runx1T1, Gpr37L1, Qk, Rnd2, Prkd1, Tacstd2, Sema4D, Bin1, Mob2, Enpp2, Sox3, Dag1, Spock1, Neo1, Gprc5B, Itm2C, Ttc3, Ephb2, Rasal1, Lingo1, Ace, Inpp5J, Bcl2, Idh2, Ptn, Bcl9L, Clasp2, Axin2, Olfm1, …	875	1006	17911	1.7499	0.00325701	5.82542e-05	0.000920801
GOTERM_BP_FAT	GO:0000904~cell morphogenesis involved in differentiation	72	7.03125	8.38589e-07	Nrp2, Enah, Srcin1, Cldn3, Tgfb3, Cnp, Cited1, Zic2, Ogn, Wnt4, Wnt3, Dab1, Slc1A3, Unc5B, Hey1, Apoe, Ank3, Mapt, Btbd3, Unc5C, Pak1, Lgi1, Mt3, Tyro3, Efnb3, Rnd2, Ncam1, Msx1, Tacstd2, Stmn1, Sema4D, Fgfr2, Fmod, Pard3, Enpp2, Arhgef28, Ctnnd2, Dag1, Neo1, Llgl1, Ttc3, Ephb2, Alcam, Lingo1, Rilpl1, Lamb2, Bcl2, Bcl9L, Clasp2, Dcx, Axin2, Olfm1, Aatk, Bmp4, Ptprd, Ptprz1, Dpysl5, Ager, Nkx6-1, …	875	803	17911	1.83539	0.00583542	0.00010267	0.00165188
GOTERM_BP_FAT	GO:0022610~biological adhesion	121	11.8164	9.16332e-07	Cadm4, Srcin1, Atp1B2, Il18, Utrn, Rorc, Itpkb, Vtn, Rora, Edil3, Mog, Wnt4, Cdh20, Dab1, Ank3, Grid2, Patz1, Spon1, Tyro3, Satb1, Icosl, Myo6, Efnb3, Ptpru, Ccr9, Ncam1, Ncam2, Tnfaip6, Tacstd2, Abat, Emp2, Add1, Adora2A, Enpp2, Itgb4, Dag1, Ninj2, Astn1, Hfe, Anln, Cacnb4, Alcam, Ephb6, Lamb2, Il12Rb1, Ttyh1, Ndrg1, Clasp2, Lfng, Bmp4, Tesc, Pcdh10, Tnfrsf13C, Myl12B, Celsr1, Csrp1, Ager, Epha4…	875	1595	17911	1.55287	0.00637468	0.000110254	0.00180502
GOTERM_BP_FAT	GO:0006796~phosphate-containing compound metabolic process	194	18.9453	9.26671e-07	Edn3, Fhit, Ldhb, Mok, Rarres2, Rorc, Lpar1, Rora, Adora1, Map3K5, Apoe, Ppp1R1B, Ppp1R1A, Lcat, Wnk4, Gab1, Pik3C3, Gdf9, Rapgef3, Map2K7, Map2K6, Lrrc4, Tyro3, Pld1, Magi2, Pim2, Ptpru, Ppargc1A, Nek8, Dbndd2, Mob2, Enpp2, Aldoc, Enpp3, Pth1R, Dag1, Hfe, Rundc3A, Cacnb4, Ephb2, Ephb6, Ace, Hexim1, Dusp16, Idh2, Bmp4, Ptpn13, Mpc1, Ager, Ntrk3, Epha4, Lama1, Sfrp1, Rgs2, Ntrk2, Cdc42Bpa, Slc27A1…	875	2869	17911	1.38415	0.00644637	0.000109608	0.00182539
GOTERM_BP_FAT	GO:0006793~phosphorus metabolic process	194	18.9453	1.03108e-06	Edn3, Fhit, Ldhb, Mok, Rarres2, Rorc, Lpar1, Rora, Adora1, Map3K5, Apoe, Ppp1R1B, Ppp1R1A, Lcat, Wnk4, Gab1, Pik3C3, Gdf9, Rapgef3, Map2K7, Map2K6, Lrrc4, Tyro3, Pld1, Magi2, Pim2, Ptpru, Ppargc1A, Nek8, Dbndd2, Mob2, Enpp2, Aldoc, Enpp3, Pth1R, Dag1, Hfe, Rundc3A, Cacnb4, Ephb2, Ephb6, Ace, Hexim1, Dusp16, Idh2, Bmp4, Ptpn13, Mpc1, Ager, Ntrk3, Epha4, Lama1, Sfrp1, Rgs2, Ntrk2, Cdc42Bpa, Slc27A1…	875	2873	17911	1.38222	0.00717011	0.000119925	0.00203106
GOTERM_BP_FAT	GO:0007155~cell adhesion	120	11.7188	1.09677e-06	Cadm4, Srcin1, Atp1B2, Il18, Utrn, Rorc, Itpkb, Vtn, Rora, Edil3, Mog, Wnt4, Cdh20, Dab1, Ank3, Grid2, Patz1, Spon1, Tyro3, Satb1, Icosl, Myo6, Efnb3, Ptpru, Ccr9, Ncam1, Ncam2, Tnfaip6, Tacstd2, Abat, Emp2, Add1, Adora2A, Enpp2, Itgb4, Dag1, Ninj2, Astn1, Hfe, Anln, Cacnb4, Alcam, Ephb6, Lamb2, Il12Rb1, Ttyh1, Ndrg1, Clasp2, Lfng, Bmp4, Tesc, Pcdh10, Tnfrsf13C, Myl12B, Celsr1, Csrp1, Ager, Epha4…	875	1583	17911	1.55172	0.00762512	0.000125473	0.00216044
GOTERM_BP_FAT	GO:0051241~negative regulation of multicellular organismal process	94	9.17969	1.15912e-06	Sox21, Sorl1, Mrvi1, Tgfb3, Aqp4, Itpkb, D1Ertd622E, Lpar1, Adora1, Cited1, Chad, Ednrb, Wnt4, Wnt3, Dab1, Osr1, Hey1, Apoe, Wnk4, Nkx6-2, Rspo2, Dleu2, Rgn, Angpt1, Rarb, Olig2, Prkacb, Pak1, Rapgef3, Pi16, Mt3, Nanog, Ptger3, Foxj1, Runx1T1, Serping1, Psg23, Gpr37L1, Lrpap1, Bbs2, Gtf2I, Tacstd2, Abat, Sema4D, Lims2, Usp2, Sox3, Slc37A4, Hfe, Spock1, Ppm1B, Neo1, Itm2C, Ttc3, Ephb2, Lingo1, Inp…	875	1157	17911	1.66305	0.00805686	0.000130467	0.00228327
GOTERM_BP_FAT	GO:2000145~regulation of cell motility	70	6.83594	1.29782e-06	Edn3, Rarres2, Srcin1, Il18, Sorl1, Gna12, Vtn, D1Ertd622E, Lpar1, Adora1, Wnt4, Arhgap5, Gsn, Apoe, Gab1, Rgn, Angpt1, Unc5C, Pak1, Rapgef3, Tmeff2, Pld1, Magi2, Ptger3, Vil1, Padi2, Ptpru, Dapk2, Ppargc1A, Vegfb, Prkd1, Tnfaip6, Bbs2, Tacstd2, Srgap3, Pla2G7, Sema4D, Emp2, Jam3, Wnt5B, Enpp2, Abhd6, Dag1, Neo1, Ace, Bcl2, Agt, Idh2, Ptn, Clasp2, Olfm1, Bmp4, Ptprz1, Hc, Efemp1, Sun2, Ager, Nkx6…	875	782	17911	1.83233	0.0090166	0.000143759	0.00255648
GOTERM_BP_FAT	GO:0048858~cell projection morphogenesis	73	7.12891	1.41313e-06	Nrp2, Enah, Srcin1, Cnp, D1Ertd622E, Tmem141, Zic2, Ogn, Wnt3, Dab1, Unc5B, Gsn, Apoe, Ank3, Mapt, Btbd3, Unc5C, Pak1, Lgi1, Mt3, Rpgr, Efnb3, Ugt8A, Foxj1, Vil1, Rsph9, Rnd2, Ncam1, Bbs2, Ift81, Stmn1, Sema4D, Fgfr2, Fmod, Prkcz, Adora2A, Enpp2, Arhgef28, Zmynd10, Ctnnd2, Dag1, Neo1, Llgl1, Ephb2, Alcam, Rasal1, Lingo1, Lamb2, Gpm6A, Bcl2, Dcx, Olfm1, Aatk, Ptprd, Ptprz1, Drc1, Dpysl5, Park2, Nk…	875	830	17911	1.80035	0.00981379	0.000154086	0.00278362
GOTERM_BP_FAT	GO:0030334~regulation of cell migration	67	6.54297	1.68397e-06	Edn3, Rarres2, Srcin1, Il18, Sorl1, Gna12, Vtn, D1Ertd622E, Lpar1, Adora1, Wnt4, Arhgap5, Gsn, Apoe, Gab1, Angpt1, Unc5C, Pak1, Rapgef3, Tmeff2, Pld1, Magi2, Ptger3, Vil1, Padi2, Ptpru, Dapk2, Ppargc1A, Vegfb, Prkd1, Tnfaip6, Tacstd2, Srgap3, Pla2G7, Sema4D, Emp2, Jam3, Wnt5B, Enpp2, Abhd6, Dag1, Neo1, Ace, Bcl2, Agt, Idh2, Ptn, Clasp2, Olfm1, Bmp4, Ptprz1, Hc, Efemp1, Sun2, Ager, Nkx6-1, Ntrk3, …	875	742	17911	1.84834	0.0116836	0.00018079	0.00331711
GOTERM_BP_FAT	GO:0040012~regulation of locomotion	72	7.03125	1.71303e-06	Edn3, Rarres2, Srcin1, Il18, Sorl1, Gna12, Vtn, D1Ertd622E, Lpar1, Adora1, Wnt4, Arhgap5, Wnt3, Gsn, Apoe, Gab1, Rgn, Angpt1, Unc5C, Pak1, Rapgef3, Tmeff2, Pld1, Magi2, Ptger3, Vil1, Padi2, Ptpru, Dapk2, Ppargc1A, Vegfb, Prkd1, Tnfaip6, Bbs2, Tacstd2, Srgap3, Pla2G7, Sema4D, Emp2, Jam3, Wnt5B, Adora2A, Enpp2, Abhd6, Dag1, Neo1, Ace, Bcl2, Agt, Idh2, Ptn, Clasp2, Olfm1, Bmp4, Ptprz1, Hc, Efemp1, S…	875	819	17911	1.79954	0.0118841	0.000181124	0.00337436
GOTERM_BP_FAT	GO:0043269~regulation of ion transport	56	5.46875	2.09136e-06	Edn3, Atp1B2, Utrn, Kcnj10, Kcnk13, Adora1, Dmpk, Kcnip3, Gstm7, Osr1, Pacsin3, Ank3, Wnk4, Rgn, Rapgef3, Map2K6, S100A1, Ptger3, Sgk2, Cacng7, Stim1, Ppargc1A, Prkd1, Catsper2, Abat, Casq1, Fxyd1, Clcn2, Adora2A, Kcna1, Cacnb1, Hfe, Nkain4, Cacnb4, Fxyd7, Ace, Hspa2, Inpp5K, Bcl2, Agt, P2Ry1, Ttyh1, Pkd2, Car2, Bmp4, Hcn2, Tesc, Pm20D1, Tspan13, Nlgn2, Atp1A2, Ager, Capn3, P2Ry12, Mylk, Snta1	875	582	17911	1.96959	0.0144896	0.000217821	0.00411958
GOTERM_BP_FAT	GO:0006928~movement of cell or subcellular component	127	12.4023	2.12457e-06	Edn3, Enah, Rarres2, Srcin1, Il18, Gna12, Vtn, D1Ertd622E, Lpar1, Adora1, Tmem141, Zic2, Wnt4, Dab1, Wnt3, Unc5B, Ank3, Apoe, Gab1, Rgn, Rapgef3, Unc5C, Lgi1, Tmeff2, Tyro3, Pld1, Magi2, Efnb3, Ptpru, Ppargc1A, Rsph9, Ncam1, Vegfb, Tnfaip6, Catsper2, Tacstd2, Stmn1, Emp2, Fxyd1, Wnt5B, Enpp2, Astn1, Dag1, Itgb4, Anln, Ephb2, Alcam, Ace, Lamb2, P2Ry1, Idh2, Clasp2, Olfm1, Bmp4, Phactr1, Fktn, Hc, …	875	1724	17911	1.50792	0.014718	0.000218026	0.00418499
GOTERM_BP_FAT	GO:0031032~actomyosin structure organization	24	2.34375	2.30417e-06	Tmeff2, Phactr1, Ldb3, Tgfb3, Lpar1, Capn3, Kank2, Nebl, Prkcq, Wnt4, Frmd5, Sorbs1, Inpp5K, Tacstd2, Limch1, Cdc42Bpa, Tmod2, Rapgef3, Pak1, Clasp2, Cnn1, Lmod1, Casq1, Arhgef10L	875	157	17911	3.12913	0.0159522	0.000233028	0.00453877
GOTERM_BP_FAT	GO:0051129~negative regulation of cellular component organization	62	6.05469	2.52221e-06	Thra, Sorl1, Pink1, Lpar1, Cited1, Kank2, Dab1, Wnt3, Pacsin3, Gsn, Apoe, Mpv17L, Dleu2, Lmod1, Rapgef3, Dpp4, Mt3, Tmeff2, Vil1, Runx1T1, Mid1Ip1, Ppargc1A, Plekhh2, Tacstd2, Tbcd, Stmn1, Sema4D, Add1, Fgfr2, Prkcz, Spock1, Neo1, Itm2C, Ttc3, Ephb2, Ace, Hspa2, Inpp5K, Inpp5J, Lrrtm1, Ptn, Lyplal1, Clasp2, Aatk, Fzd9, Bmp4, Mag, Ptprz1, Syt11, Efemp1, Park2, Birc2, Sirt2, Epha4, Fbln1, Sema6D, S…	875	675	17911	1.88018	0.0174485	0.000251433	0.00496825
GOTERM_BP_FAT	GO:0045665~negative regulation of neuron differentiation	30	2.92969	2.73184e-06	Sox21, Sox3, Spock1, Lpar1, Neo1, Itm2C, Ttc3, Ephb2, Ednrb, Wnt3, Dab1, Hey1, Inpp5J, Dleu2, Olig2, Aatk, Mt3, Mag, Ptger3, Ptprz1, Efemp1, Runx1T1, Gpr37L1, Epha4, Sema6D, Ulk2, Id4, Pbx1, Sema4D, Apbb1	875	230	17911	2.66996	0.0188849	0.000268492	0.00538117
GOTERM_BP_FAT	GO:0048667~cell morphogenesis involved in neuron differentiation	52	5.07812	2.77464e-06	Nrp2, Enah, Srcin1, Cnp, Zic2, Ogn, Wnt3, Dab1, Slc1A3, Unc5B, Apoe, Ank3, Mapt, Btbd3, Unc5C, Pak1, Lgi1, Mt3, Efnb3, Ncam1, Rnd2, Sema4D, Stmn1, Fgfr2, Fmod, Arhgef28, Ctnnd2, Dag1, Neo1, Llgl1, Ephb2, Alcam, Lingo1, Lamb2, Bcl2, Dcx, Olfm1, Aatk, Ptprd, Ptprz1, Dpysl5, Nkx6-1, Ntrk3, Lama1, Epha4, Sema6D, Ulk2, Ntrk2, Bmpr1B, Omg, Apbb1, Fez1	875	529	17911	2.01215	0.019178	0.000268912	0.00546548
GOTERM_BP_FAT	GO:0010959~regulation of metal ion transport	40	3.90625	3.11352e-06	Fxyd1, Edn3, Atp1B2, Adora2A, Utrn, Cacnb1, Hfe, Nkain4, Cacnb4, Adora1, Dmpk, Gstm7, Kcnip3, Ace, Osr1, Hspa2, Inpp5K, Pacsin3, Ank3, Wnk4, Bcl2, Agt, Pkd2, Rgn, Rapgef3, S100A1, Bmp4, Tesc, Ptger3, Sgk2, Stim1, Tspan13, Atp1A2, Capn3, Ager, Prkd1, P2Ry12, Casq1, Mylk, Snta1	875	362	17911	2.26185	0.0214949	0.000297617	0.00613299
GOTERM_BP_FAT	GO:0045664~regulation of neuron differentiation	62	6.05469	3.30909e-06	Sox21, Srcin1, Cpeb3, Lpar1, Ednrb, Dab1, Wnt3, Hey1, Apoe, Mapt, S1Pr5, Dleu2, Grid2, Mmd2, Rarb, Pak1, Olig2, Mt3, Ptger3, Magi2, Runx1T1, Gpr37L1, Qk, Rnd2, Prkd1, Sema4D, Bin1, Mob2, Sox3, Spock1, Neo1, Gprc5B, Itm2C, Ttc3, Ephb2, Rasal1, Inpp5J, Bcl2, Ptn, Olfm1, Aatk, Bmp4, Mag, Ptprd, Ptprz1, Efemp1, Nlgn2, Park2, Nkx6-1, Rnf112, Ntrk3, Epha4, Nbl1, Sema6D, Sfrp1, Ulk2, Ntrk2, Id4, Pbx1, A…	875	681	17911	1.86362	0.0228296	0.000312035	0.00651821
GOTERM_BP_FAT	GO:0007610~behavior	63	6.15234	3.49212e-06	Thra, Cpeb3, Cnp, Kcnj10, Adora1, Kcnip3, Sez6L2, Dab1, Slc1A3, Ppp1R1B, Mapt, Lgi4, Pak1, Vwa1, Dpp4, Myo6, Ptger3, Efnb3, Cckbr, Ddo, Ncam1, Bbs2, Gaa, Abat, Deaf1, Prkcz, Clcn3, Usp2, Adora2A, Ctnnd2, Astn1, Ppt1, Cntfr, Cacnb4, Gprc5B, Ephb2, Ace, Bche, Fign, Bcl2, Agt, P2Ry1, Lrrtm1, Ptn, Fzd9, Glrb, Ptprz1, Nlgn2, Igf2, Atp1A2, Mapk10, Celsr1, Park2, Kcnk2, Epha4, S100B, Gpr37, Gria1, Ntrk2…	875	697	17911	1.8502	0.0240769	0.000324901	0.00687872
GOTERM_BP_FAT	GO:0030029~actin filament-based process	60	5.85938	4.29959e-06	Enah, Tgfb3, Lpar1, Rhou, Kank2, Wnt4, Frmd5, Gsn, Pls1, Lmod1, Pak1, Rapgef3, Tmeff2, Ptger3, Foxj1, Vil1, Ldb3, Spire2, Nebl, Fmn2, Prkcq, Plekhh2, Tacstd2, Limch1, Casq1, Emp2, Jam3, Add1, Fxyd1, Prkcz, Pard3, Mob2, Fryl, Gpm6B, Llgl1, Inpp5K, Sorbs1, Bcl2, Clasp2, Cnn1, Cdc42Ep4, Arhgef10L, Phactr1, Cap2, Sun2, Atp1A2, Celsr1, Csrp1, Park2, Capn3, Gdpd2, Ntrk3, Sfrp1, Atp2A2, Ccl27A, Cdc42Bpa…	875	656	17911	1.87223	0.0295611	0.000394749	0.0084692
GOTERM_BP_FAT	GO:0016310~phosphorylation	145	14.1602	4.62771e-06	Mok, Edn3, Rarres2, Srcin1, Ctdspl, Il18, Tgfb3, Foxo1, Rorc, Dstyk, Vtn, Itpkb, Lpar1, Adora1, Chad, Dmpk, Map3K5, Dab1, Ppp1R1B, Apoe, Wnk4, Slc25A23, Ppp1R1A, Pik3C3, Gab1, Rgn, Gdf9, Rapgef3, Prkacb, Itpk1, Map2K7, Map2K6, Lrrc4, Tyro3, Rbl2, Pim2, Cdkl2, Ppargc1A, Nek8, Ripk4, Emp2, Nrbp2, Fgfr2, Dbndd2, Mob2, Enpp2, Adora2A, Aldoc, Phka1, Dag1, Hfe, Ephb2, Ace, Ephb6, Il12Rb1, Hexim1, P2Ry1…	875	2063	17911	1.43873	0.0317809	0.000419352	0.0091155
GOTERM_BP_FAT	GO:0045596~negative regulation of cell differentiation	68	6.64062	4.8431e-06	Sox21, Il18, Sorl1, Foxo1, Itpkb, Lpar1, Rora, Cited1, Ednrb, Wnt4, Dab1, Wnt3, Osr1, Hey1, Nkx6-2, Dleu2, Rarb, Olig2, Pak1, Pi16, Mt3, Nanog, Ptger3, Foxj1, Runx1T1, Gpr37L1, Msx1, Tacstd2, Sort1, Sema4D, Sox3, Spock1, Neo1, Itm2C, Ttc3, Ephb2, Lingo1, Inpp5J, Bcl2, Idh2, Ptn, Axin2, Olfm1, Aatk, Bmp4, Mag, Ptprz1, Klf13, Flt3, Efemp1, Npr2, Capn3, Sirt2, Nkx6-1, Ntrk3, P2Ry12, Epha4, Fbln1, Sf…	875	781	17911	1.78225	0.0332352	0.00043324	0.00953975
GOTERM_BP_FAT	GO:0032990~cell part morphogenesis	73	7.12891	5.64306e-06	Nrp2, Enah, Srcin1, Cnp, D1Ertd622E, Tmem141, Zic2, Ogn, Wnt3, Dab1, Unc5B, Gsn, Apoe, Ank3, Mapt, Btbd3, Unc5C, Pak1, Lgi1, Mt3, Rpgr, Efnb3, Ugt8A, Foxj1, Vil1, Rsph9, Rnd2, Ncam1, Bbs2, Ift81, Stmn1, Sema4D, Fgfr2, Fmod, Prkcz, Adora2A, Enpp2, Arhgef28, Zmynd10, Ctnnd2, Dag1, Neo1, Llgl1, Ephb2, Alcam, Rasal1, Lingo1, Lamb2, Gpm6A, Bcl2, Dcx, Olfm1, Aatk, Ptprd, Ptprz1, Drc1, Dpysl5, Park2, Nk…	875	863	17911	1.73151	0.0386176	0.000498395	0.0111154
GOTERM_BP_FAT	GO:0051049~regulation of transport	131	12.793	5.64821e-06	Edn3, Rarres2, Sncaip, Thra, Srcin1, Atp1B2, Il18, Utrn, Nell2, Tgfb3, Grik5, Vtn, Adora1, Il17Rb, Gstm7, Dmpk, Pacsin3, Ank3, Apoe, Wnk4, Tbc1D14, Pik3C3, Rgn, Slmo1, Gdf9, Rapgef3, S100A1, Map2K6, Myo6, Magi2, Stim1, Cdkl2, Ppargc1A, Ncam1, Catsper2, Vamp4, Abat, Bin1, Add1, Fxyd1, Clcn2, Adora2A, Kcna1, Cacnb1, Rabgap1L, Hfe, Ppt1, Nkain4, Abca2, Cacnb4, Pex5L, Fxyd7, Llgl1, Hspa1L, Ace, P2Ry1…	875	1828	17911	1.46692	0.0386522	0.000492616	0.0111255
GOTERM_BP_FAT	GO:0044708~single-organism behavior	48	4.6875	8.24888e-06	Deaf1, Prkcz, Clcn3, Thra, Adora2A, Cpeb3, Ctnnd2, Kcnj10, Cnp, Ppt1, Cacnb4, Adora1, Kcnip3, Ephb2, Sez6L2, Slc1A3, Dab1, Bche, Ppp1R1B, Mapt, Bcl2, Lrrtm1, Ptn, Lgi4, Pak1, Vwa1, Dpp4, Fzd9, Glrb, Ptger3, Efnb3, Ptprz1, Nlgn2, Igf2, Atp1A2, Park2, Ddo, Kcnk2, Ncam1, Bbs2, Epha4, S100B, Gria1, Ntrk2, Tmod2, Abat, Apbb1, Atp8A1	875	491	17911	2.00111	0.0559434	0.000710478	0.0162478
GOTERM_BP_FAT	GO:0009636~response to toxic substance	22	2.14844	8.40853e-06	Ddc, Gsta4, Gabrb1, Slc22A8, Arnt2, Ephx2, Ephx1, Pink1, Cnp, Park2, Gjc2, Gstm5, Mbp, Gstm7, Xpa, Gria1, Cpox, Bcl2, Sult1A1, Rgn, Mt1, Mt3	875	146	17911	3.08448	0.0569947	0.000715395	0.0165622
GOTERM_BP_FAT	GO:0006112~energy reserve metabolic process	17	1.66016	1.00419e-05	Phkg1, Phkb, Kl, Prkag2, Phka1, Slc37A4, Igf2, Pfkm, S100B, Sorbs1, Inpp5K, Pygm, Ppp1R1A, Ppp1R3F, Gaa, Pygb, Mt3	875	93	17911	3.74178	0.0676834	0.000844014	0.0197792
GOTERM_BP_FAT	GO:0051094~positive regulation of developmental process	96	9.375	1.01182e-05	Thra, Cpeb3, Il18, Tgfb3, Pink1, Itpkb, Lpar1, Zic2, Aspa, Map3K5, Wnt4, Wnt3, Dab1, Osr1, Smarcd3, Apoe, Nkx6-2, Mapt, Pls1, Mmd2, Rarb, Olig2, Pak1, Rapgef3, Wnt6, Map2K6, Sox10, Magi2, Foxj1, Vil1, Ppargc1A, Gpr37L1, Qk, Rnd2, Prkd1, Ncam1, Vegfb, Bbs2, Myrf, Sema4D, Bin1, Add1, Fgfr2, Prkcz, Pard3, Mob2, Usp2, Enpp2, Dag1, Prkdc, Gpm6B, Neo1, Gprc5B, Ephb2, Rasal1, Ace, Rasgrp1, Agt, Bcl2, Lr…	875	1252	17911	1.56956	0.0681794	0.000840302	0.0199294
GOTERM_BP_FAT	GO:0051128~regulation of cellular component organization	162	15.8203	1.08919e-05	Edn3, Thra, Sncaip, Srcin1, Chmp4C, Gna12, Tgfb3, Grik5, Vtn, Lpar1, Cited1, Kank2, Dmpk, Wnt4, Dab1, Wnt3, Pacsin3, 5330417C22Rik, Apoe, Ank3, Lcat, Tbc1D14, Grid2, Pls1, Slmo1, Gdf9, Rapgef3, Pi16, Lgi1, Map2K7, Lrrc4, Coch, Tmeff2, Pld1, Magi2, Stmn4, Spire2, Cdkl2, Ppargc1A, Rnd2, Ncam1, Msx1, Tacstd2, Vamp4, Wfdc1, Stmn1, Bin1, Smarca2, Add1, Fgfr2, Igfbpl1, Mob2, Enpp2, Dag1, Rabgap1L, Hfe,…	875	2399	17911	1.38228	0.0731976	0.000893893	0.0214532
GOTERM_BP_FAT	GO:0001933~negative regulation of protein phosphorylation	41	4.00391	1.41048e-05	Prkcz, Pard3, Dbndd2, Srcin1, Ctdspl, Adora2A, Il18, Prkag2, Sorl1, Dag1, Foxo1, Prkdc, Chad, Inpp5K, Inpp5J, Hexim1, Ppp1R1B, Apoe, Ppp1R1A, Dusp16, Lrrtm1, Rgn, Angpt1, Bmp4, Lrrc4, Fktn, Inca1, Park2, Ppargc1A, Ager, Sirt2, Sirt3, Ntrk3, Fbln1, Dusp3, Sfrp1, Rgs2, Smpd1, Ace2, Mapk8Ip1, Sema4D	875	400	17911	2.09815	0.0937485	0.00114398	0.0277808
GOTERM_BP_FAT	GO:1901565~organonitrogen compound catabolic process	31	3.02734	1.62417e-05	Aass, Ggt1, Dtd1, Fah, Mccc2, Tdo2, Ace, Ivd, Pde1C, Csad, Mccc1, Asrgl1, Aldh4A1, Acad8, Pde8A, Ddah2, Bckdha, Aldh6A1, Pm20D1, Hoga1, Qdpr, Ddo, Smpd1, Abat, Aox3, Thnsl2, Pde9A, Gpt, Dpyd, Oat, Prodh	875	265	17911	2.39457	0.107163	0.00130204	0.0319888
GOTERM_BP_FAT	GO:0014070~response to organic cyclic compound	80	7.8125	1.78852e-05	Slc5A5, Thra, Il18, Gabrb1, Arnt2, Tgfb3, Foxo1, Rorc, Hlcs, Rora, Pmvk, Cited1, Gstm7, Kank2, Ednrb, Hey1, Gsn, Lcat, Sult1A1, Slc22A6, Rarb, Prkacb, Pak1, Rapgef3, Cib2, Nanog, Ptger3, Padi2, Gstt1, Colec12, Ptpru, Rftn2, Mmp15, Ppargc1A, Ncam1, Msx1, Abat, Wfdc1, Dhh, Adora2A, Gnai1, Slc37A4, Paqr7, Abca2, Aplp1, Inpp5K, Bche, Bcl2, P2Ry1, Ptn, Axin2, Car2, Bmp4, Srebf1, Hcn2, Gsta4, Mlc1, Flt…	875	1005	17911	1.62943	0.117346	0.00141742	0.0352252
GOTERM_BP_FAT	GO:1901214~regulation of neuron death	35	3.41797	2.28925e-05	Adora2A, Il18, Sorl1, Grik5, Tgfb3, Pink1, Cntfr, Ppt1, Neo1, Cited1, Kcnip3, Map3K5, Rilpl1, Trim2, Unc5B, Apoe, Bcl2, Agt, Grid2, Mt1, Angpt1, Map2K7, Mt3, Fzd9, Srpk2, Tyro3, Ptprz1, Pm20D1, Park2, En2, Ppargc1A, Ager, Fam134B, Ntrk2, Nrbp2	875	324	17911	2.21123	0.147659	0.00179354	0.0450851
GOTERM_BP_FAT	GO:0048870~cell motility	100	9.76562	2.40482e-05	Edn3, Rarres2, Srcin1, Il18, Gna12, Vtn, D1Ertd622E, Lpar1, Adora1, Wnt4, Dab1, Apoe, Gab1, Rgn, Rapgef3, Unc5C, Tyro3, Tmeff2, Pld1, Magi2, Ptpru, Ppargc1A, Rsph9, Vegfb, Tnfaip6, Catsper2, Tacstd2, Emp2, Wnt5B, Enpp2, Itgb4, Dag1, Astn1, Anln, Ace, P2Ry1, Idh2, Clasp2, Olfm1, Bmp4, Phactr1, Fktn, Hc, Efemp1, Drc1, Celsr1, Ager, Nkx6-1, Ntrk3, Epha4, Lama1, Lama3, Sfrp1, Sema6D, Ntrk2, Cdc42Bpa,…	875	1348	17911	1.51852	0.154506	0.00186309	0.0473606
GOTERM_BP_FAT	GO:0051674~localization of cell	100	9.76562	2.40482e-05	Edn3, Rarres2, Srcin1, Il18, Gna12, Vtn, D1Ertd622E, Lpar1, Adora1, Wnt4, Dab1, Apoe, Gab1, Rgn, Rapgef3, Unc5C, Tyro3, Tmeff2, Pld1, Magi2, Ptpru, Ppargc1A, Rsph9, Vegfb, Tnfaip6, Catsper2, Tacstd2, Emp2, Wnt5B, Enpp2, Itgb4, Dag1, Astn1, Anln, Ace, P2Ry1, Idh2, Clasp2, Olfm1, Bmp4, Phactr1, Fktn, Hc, Efemp1, Drc1, Celsr1, Ager, Nkx6-1, Ntrk3, Epha4, Lama1, Lama3, Sfrp1, Sema6D, Ntrk2, Cdc42Bpa,…	875	1348	17911	1.51852	0.154506	0.00186309	0.0473606
GOTERM_BP_FAT	GO:0010646~regulation of cell communication	181	17.6758	2.75541e-05	Edn3, Thra, Sncaip, Il18, Gna12, Nell2, Tgfb3, Grik5, Foxo1, Dstyk, Itpkb, Rora, Cspg5, Lpar1, Adora1, Zic2, Chad, Kank2, Gstm7, Dmpk, Sez6L2, Map3K5, Wnt4, Dab1, Wnt3, Unc5B, Apoe, Ank3, Gab1, Rgn, Gdf9, Prkacb, Lgi1, Map2K7, Map2K6, Lrrc4, Tyro3, Myo6, Magi2, Psd3, Pim2, Ppargc1A, Ncam1, Msx1, Nek8, Abat, Emp2, Grb14, Fgfr2, Wnt5B, Gnai1, Adora2A, Arhgef28, Dag1, Hfe, Pex5L, Llgl1, Ephb2, Rasal…	875	2785	17911	1.33035	0.174943	0.00211098	0.0542634
GOTERM_BP_FAT	GO:0007528~neuromuscular junction development	12	1.17188	2.77661e-05	Fgfr2, Fzd9, Lamb2, Ank3, Ntrk2, Utrn, Cacnb1, Ptn, Pdzrn3, Cacnb4, Pak1, Snta1	875	51	17911	4.8164	0.176163	0.00210411	0.0546809
GOTERM_BP_FAT	GO:0048589~developmental growth	61	5.95703	2.8097e-05	Nrp2, Wnt3, Gsn, Apoe, Mapt, Rspo2, Pls1, Gdf9, Rarb, Pak1, Pi16, Mt3, Sox10, Nanog, Vil1, Rnd2, Ncam1, Xpa, Bbs2, 1190002N15Rik, Sema4D, Add1, Fgfr2, Prkcz, Nkd1, Kmt2C, Ninj2, Prkdc, Alcam, Rasal1, Col9A1, Lamb2, Comp, Bcl2, Agt, Dcx, Olfm1, Thbs3, Aatk, Fzd9, Bmp4, Evc, Selm, Slc12A2, Flt3, Atrn, Igf2, Acacb, Park2, Kcnk2, Capn3, Nkx6-1, Ntrk3, Sfrp1, Sema6D, Ulk2, Hopx, Map7, Gamt, Bmpr1B, Omg	875	714	17911	1.74881	0.178063	0.00210629	0.0553323
GOTERM_BP_FAT	GO:0043523~regulation of neuron apoptotic process	29	2.83203	3.00474e-05	Adora2A, Il18, Grik5, Tgfb3, Pink1, Cntfr, Ppt1, Cited1, Kcnip3, Trim2, Unc5B, Apoe, Bcl2, Agt, Grid2, Mt1, Angpt1, Map2K7, Mt3, Fzd9, Tyro3, Srpk2, Park2, En2, Ppargc1A, Ager, Fam134B, Ntrk2, Nrbp2	875	247	17911	2.40333	0.189176	0.00222841	0.0591723
GOTERM_BP_FAT	GO:0048713~regulation of oligodendrocyte differentiation	11	1.07422	3.20616e-05	Slc45A3, Bmp4, Lingo1, Aspa, Enpp2, Ptpra, Dag1, Id4, Olig2, Sirt2, Qk	875	43	17911	5.23644	0.200494	0.00235261	0.0631376
GOTERM_BP_FAT	GO:0006637~acyl-CoA metabolic process	15	1.46484	3.37475e-05	Pdk2, Acadsb, Acaca, Mpc1, Aass, Acacb, Acss2, Pmvk, Acot6, Acot5, Tdo2, Dgat2, Elovl7, Elovl6, Hsd17B4	875	81	17911	3.79069	0.209846	0.00245041	0.0664566
GOTERM_BP_FAT	GO:0035383~thioester metabolic process	15	1.46484	3.37475e-05	Pdk2, Acadsb, Acaca, Mpc1, Aass, Acacb, Acss2, Pmvk, Acot6, Acot5, Tdo2, Dgat2, Elovl7, Elovl6, Hsd17B4	875	81	17911	3.79069	0.209846	0.00245041	0.0664566
GOTERM_BP_FAT	GO:0008202~steroid metabolic process	30	2.92969	3.39136e-05	Tm7Sf2, Dhh, Hnf1A, Slc37A4, Sorl1, Hint2, Abca2, Pmvk, Fdft1, Wnt4, Apoe, Agt, Sult1A1, Apof, Lcat, Slco1C1, Mt3, Dhcr24, Srebf1, Cyp46A1, Ephx2, Igf2, Ppargc1A, Tecr, Dkk3, Dgat2, Cyp27A1, Sdr42E1, Pbx1, H2-Ke6	875	262	17911	2.34386	0.210762	0.0024371	0.0667836
GOTERM_BP_FAT	GO:0050804~modulation of synaptic transmission	35	3.41797	3.78156e-05	Edn3, Prkcz, Sncaip, Gnai1, Cpeb3, Adora2A, Abhd6, Grik5, Ctnnd2, Pink1, Kcnj10, Cspg5, Adora1, Dmpk, Ephb2, Slc1A3, Bche, Mapt, Agt, Lrrtm1, Ptn, Pak1, Lgi1, Car2, Myo6, Cckbr, Nlgn2, Celsr1, Park2, Ncam1, Atp2A2, S100B, Gria1, Ntrk2, Abat	875	332	17911	2.15795	0.231965	0.00268944	0.0744648
GOTERM_BP_FAT	GO:1901615~organic hydroxy compound metabolic process	38	3.71094	3.91772e-05	Tm7Sf2, Slc5A5, Hnf1A, Sncaip, Pth1R, Sorl1, Abca2, Itpkb, Pmvk, Cited1, Fdft1, Aldh1A1, Wnt4, Inpp5K, Apoe, Lcat, Apof, Sult1A1, Bcl2, P2Ry1, Itpk1, Mt3, Dhcr24, Srebf1, Ddc, Cyp2D22, Cyp46A1, Kl, Ephx1, Park2, Dkk3, Cyp27A1, Gpr37, Dgat2, Dpm1, Aldh2, Abat, Retsat	875	375	17911	2.07426	0.239229	0.00275804	0.077145
GOTERM_BP_FAT	GO:0045687~positive regulation of glial cell differentiation	11	1.07422	3.96935e-05	Rnf112, Mag, Aspa, Enpp2, Nkx6-2, Ptpra, Dag1, Olig2, Bin1, Nkx6-1, Qk	875	44	17911	5.11743	0.241965	0.00276643	0.0781612
GOTERM_BP_FAT	GO:0048708~astrocyte differentiation	14	1.36719	3.97468e-05	Ntrk3, Mag, Plp1, Dab1, Lamb2, S100B, Tspan2, Adora2A, Agt, Id4, Bin1, Ager, Gpr37L1, Mt3	875	72	17911	3.98022	0.242247	0.00274275	0.0782661
GOTERM_BP_FAT	GO:0044042~glucan metabolic process	14	1.36719	3.97468e-05	Phkg1, Phkb, Slc37A4, Phka1, Prkag2, Igf2, Pfkm, Sorbs1, Inpp5K, Pygm, Ppp1R1A, Ppp1R3F, Gaa, Pygb	875	72	17911	3.98022	0.242247	0.00274275	0.0782661
GOTERM_BP_FAT	GO:0006073~cellular glucan metabolic process	14	1.36719	3.97468e-05	Phkg1, Phkb, Slc37A4, Phka1, Prkag2, Igf2, Pfkm, Sorbs1, Inpp5K, Pygm, Ppp1R1A, Ppp1R3F, Gaa, Pygb	875	72	17911	3.98022	0.242247	0.00274275	0.0782661
GOTERM_BP_FAT	GO:0005977~glycogen metabolic process	14	1.36719	3.97468e-05	Phkg1, Phkb, Slc37A4, Phka1, Prkag2, Igf2, Pfkm, Sorbs1, Inpp5K, Pygm, Ppp1R1A, Ppp1R3F, Gaa, Pygb	875	72	17911	3.98022	0.242247	0.00274275	0.0782661
GOTERM_BP_FAT	GO:0051017~actin filament bundle assembly	20	1.95312	4.15576e-05	Tmeff2, Phactr1, Vil1, Tgfb3, Spire2, Lpar1, Park2, Kank2, Fmn2, Prkcq, Wnt4, Sorbs1, Inpp5K, Tacstd2, Pls1, Rapgef3, Pak1, Clasp2, Arhgef10L, Add1	875	138	17911	2.96663	0.251764	0.00283945	0.0818303
GOTERM_BP_FAT	GO:0022010~central nervous system myelination	7	0.683594	4.54311e-05	Plp1, Fa2H, Nkx6-2, Myrf, Id4, Kcnj10, Omg	875	15	17911	9.55253	0.271721	0.00307363	0.0894545
GOTERM_BP_FAT	GO:0032291~axon ensheathment in central nervous system	7	0.683594	4.54311e-05	Plp1, Fa2H, Nkx6-2, Myrf, Id4, Kcnj10, Omg	875	15	17911	9.55253	0.271721	0.00307363	0.0894545
GOTERM_BP_FAT	GO:0031400~negative regulation of protein modification process	48	4.6875	4.56701e-05	Prkcz, Pard3, Dbndd2, Srcin1, Ctdspl, Adora2A, Il18, Prkag2, Sorl1, Dag1, Foxo1, Hfe, Prkdc, Chad, Inpp5K, Inpp5J, Hexim1, Ppp1R1B, Apoe, Ppp1R1A, Dusp16, Lrrtm1, Rgn, Angpt1, Hhatl, Bmp4, Lrrc4, Fktn, Inca1, Klf15, Park2, Ppargc1A, Capn3, Ager, Sirt2, Sirt3, Ntrk3, Fbln1, Dusp3, Sfrp1, Nxn, Rgs2, Ace2, Kdm4B, Smpd1, Mapk8Ip1, Sema4D, Snta1	875	525	17911	1.87152	0.272934	0.0030601	0.0899248
GOTERM_BP_FAT	GO:0030036~actin cytoskeleton organization	50	4.88281	5.18377e-05	Enah, Tgfb3, Lpar1, Rhou, Kank2, Wnt4, Frmd5, Gsn, Pls1, Rapgef3, Pak1, Lmod1, Tmeff2, Foxj1, Vil1, Ldb3, Spire2, Nebl, Fmn2, Prkcq, Plekhh2, Tacstd2, Limch1, Casq1, Emp2, Jam3, Add1, Prkcz, Mob2, Fryl, Llgl1, Inpp5K, Sorbs1, Bcl2, Clasp2, Cnn1, Cdc42Ep4, Arhgef10L, Phactr1, Cap2, Csrp1, Park2, Capn3, Gdpd2, Ntrk3, Sfrp1, Cdc42Bpa, Ccl27A, Tmod2, Antxr1	875	558	17911	1.8342	0.303568	0.00343964	0.102063
GOTERM_BP_FAT	GO:0006520~cellular amino acid metabolic process	25	2.44141	5.58293e-05	Aass, Dtd1, Fah, Mccc2, Slc1A3, Csad, Ivd, Mccc1, Aldh4A1, Asrgl1, Enoph1, Acad8, Ddah2, Aldh6A1, Ddc, Pm20D1, Qdpr, Ddo, Adi1, Abat, Thnsl2, Gpt, Oat, Mpst, Prodh	875	203	17911	2.5209	0.322702	0.00366913	0.109918
GOTERM_BP_FAT	GO:0061572~actin filament bundle organization	20	1.95312	5.60967e-05	Tmeff2, Phactr1, Vil1, Tgfb3, Spire2, Lpar1, Park2, Kank2, Fmn2, Prkcq, Wnt4, Sorbs1, Inpp5K, Tacstd2, Pls1, Rapgef3, Pak1, Clasp2, Arhgef10L, Add1	875	141	17911	2.90351	0.323965	0.00365229	0.110444
GOTERM_BP_FAT	GO:0070997~neuron death	36	3.51562	5.69602e-05	Adora2A, Il18, Sorl1, Grik5, Tgfb3, Pink1, Cntfr, Ppt1, Neo1, Zfp110, Cited1, Kcnip3, Map3K5, Trim2, Unc5B, Apoe, Bcl2, Agt, Grid2, Mt1, Angpt1, Map2K7, Aatk, Mt3, Fzd9, Srpk2, Tyro3, Ptprz1, Pm20D1, Park2, En2, Ppargc1A, Ager, Fam134B, Ntrk2, Nrbp2	875	353	17911	2.08756	0.328027	0.00367413	0.112143
GOTERM_BP_FAT	GO:0010243~response to organonitrogen compound	70	6.83594	5.84158e-05	Slc27A1, Rarres2, Slc5A5, Cpeb3, Il18, Gabrb1, Foxo1, Hlcs, Cited1, Gstm7, Slc1A3, Slc2A4, Gsn, Ppp1R1B, Pik3C3, Slc22A6, Prkacb, Pak1, Rapgef3, Cib2, Ddc, Pld1, Nanog, Irs3, Qdpr, Lmbrd1, Ppargc1A, Ncam1, Prkcq, Msx1, Abat, Sort1, Grb14, Prkcz, Adora2A, Dag1, Prkdc, Timp4, Aplp1, Sorbs1, Inpp5K, Bche, Bcl2, Agt, Ptn, Car2, Srebf1, Hcn2, Pdk2, Glrb, Gsta4, Flt3, Kl, Fads1, Ptpra, Igf2, Atp1A2, Kl…	875	878	17911	1.63198	0.334819	0.00373334	0.115008
GOTERM_BP_FAT	GO:0014014~negative regulation of gliogenesis	11	1.07422	5.9685e-05	Ntrk3, Bmp4, Lingo1, Dab1, Nkx6-2, Idh2, Ptn, Id4, Nkx6-1, Gpr37L1, Sirt2	875	46	17911	4.89493	0.340685	0.00377969	0.117505
GOTERM_BP_FAT	GO:0023051~regulation of signaling	180	17.5781	6.30656e-05	Edn3, Thra, Sncaip, Il18, Gna12, Nell2, Tgfb3, Grik5, Foxo1, Dstyk, Itpkb, Rora, Cspg5, Lpar1, Adora1, Zic2, Chad, Kank2, Gstm7, Dmpk, Sez6L2, Map3K5, Wnt4, Dab1, Wnt3, Unc5B, Apoe, Gab1, Rgn, Gdf9, Prkacb, Lgi1, Map2K7, Map2K6, Lrrc4, Tyro3, Myo6, Magi2, Psd3, Pim2, Ppargc1A, Ncam1, Msx1, Nek8, Abat, Emp2, Grb14, Fgfr2, Wnt5B, Gnai1, Adora2A, Arhgef28, Dag1, Hfe, Pex5L, Llgl1, Ephb2, Rasal1, Hex…	875	2808	17911	1.31216	0.356059	0.00395745	0.124156
GOTERM_BP_FAT	GO:0048638~regulation of developmental growth	36	3.51562	6.75641e-05	Fgfr2, Nkd1, Prkdc, Rasal1, Wnt3, Apoe, Mapt, Agt, Bcl2, Pls1, Pak1, Pi16, Olfm1, Aatk, Mt3, Bmp4, Flt3, Vil1, Atrn, Igf2, Acacb, Park2, Capn3, Kcnk2, Nkx6-1, Ncam1, Ntrk3, Rnd2, Bbs2, Sfrp1, Sema6D, Ulk2, Hopx, Gamt, Sema4D, Omg	875	356	17911	2.06997	0.375963	0.00420138	0.133007
GOTERM_BP_FAT	GO:0014003~oligodendrocyte development	10	0.976562	6.82695e-05	Plp1, Gsn, Fa2H, Nkx6-2, Myrf, Id4, Kcnj10, Hdac11, Lpar1, Omg	875	38	17911	5.38677	0.379028	0.00420766	0.134395
GOTERM_BP_FAT	GO:0006749~glutathione metabolic process	12	1.17188	6.9464e-05	Gstm1, Nat8, Gsta4, Ggt7, Gstm4, Oplah, Gstk1, Gstt1, Ggt1, Gstt3, Gstm5, Gstm7	875	56	17911	4.38637	0.384183	0.00424366	0.136745
GOTERM_BP_FAT	GO:0030001~metal ion transport	64	6.25	7.27175e-05	Edn3, Slc5A5, Atp1B2, Slc20A2, Utrn, Kcnj10, Kcnk13, Adora1, Dmpk, Kcnip3, Gstm7, Osr1, Pacsin3, Ank3, Wnk4, Slc25A23, Cpox, Nipal2, Rgn, Rapgef3, Ramp1, S100A1, Mt3, Sgk2, Ptger3, Cacng7, Stim1, Prkd1, Catsper2, Slc41A1, Slc38A1, Casq1, Fxyd1, Mmgt2, Adora2A, Camk2G, Kcna1, Cacnb1, Hfe, Nkain4, Cacnb4, Ace, Hspa2, Inpp5K, Bcl2, Agt, Slc4A8, Pkd2, Bmp4, Hcn2, Tesc, Slc12A2, Tspan13, Atp1A2, Kcnk2…	875	786	17911	1.66675	0.39801	0.00440344	0.143145
GOTERM_BP_FAT	GO:0014015~positive regulation of gliogenesis	13	1.26953	7.28733e-05	Rnf112, Mag, Sox10, Aspa, Ptprz1, Enpp2, Nkx6-2, Ptpra, Dag1, Olig2, Bin1, Nkx6-1, Qk	875	66	17911	4.03191	0.398664	0.0043749	0.143452
GOTERM_BP_FAT	GO:0051240~positive regulation of multicellular organismal process	112	10.9375	7.7665e-05	Edn3, Il18, Tgfb3, Itpkb, Rora, Lpar1, Il17Rb, Zic2, Aspa, Wnt4, Wnt3, Dab1, Smarcd3, Apoe, Nkx6-2, Pls1, Rapgef3, Olig2, Rarb, Wnt6, Icosl, Magi2, Ppargc1A, Rnd2, Vegfb, Ncam1, Abat, Bin1, Add1, Fgfr2, Mob2, Adora2A, Enpp2, Dag1, Pex5L, Ephb2, Rasal1, Ace, Il12Rb1, P2Ry1, Clasp2, Axin2, Olfm1, Bmp4, Hcn2, Tesc, Hc, Tnfrsf13C, Acacb, Ager, Nkx6-1, Ntrk3, Epha4, Rgs2, Ntrk2, Slc27A1, Cpeb3, Ednrb,…	875	1596	17911	1.43647	0.418442	0.00462215	0.152877
GOTERM_BP_FAT	GO:0034762~regulation of transmembrane transport	39	3.80859	8.20857e-05	Fxyd1, Edn3, Clcn2, Atp1B2, Utrn, Kcna1, Cacnb1, Kcnj10, Cacnb4, Kcnk13, Gstm7, Kcnip3, Osr1, Hspa2, Ank3, Wnk4, Bcl2, Pkd2, Rgn, Rapgef3, S100A1, Car2, Bmp4, Hcn2, Tesc, Ptger3, Cacng7, Pm20D1, Stim1, Tspan13, Nlgn2, Atp1A2, Ppargc1A, Capn3, Ager, Prkd1, Catsper2, Casq1, Snta1	875	403	17911	1.98094	0.436112	0.00484331	0.161572
GOTERM_BP_FAT	GO:0030038~contractile actin filament bundle assembly	14	1.36719	8.22337e-05	Phactr1, Tmeff2, Tgfb3, Lpar1, Kank2, Prkcq, Wnt4, Inpp5K, Sorbs1, Tacstd2, Rapgef3, Clasp2, Pak1, Arhgef10L	875	77	17911	3.72177	0.436694	0.00481135	0.161864
GOTERM_BP_FAT	GO:0043149~stress fiber assembly	14	1.36719	8.22337e-05	Phactr1, Tmeff2, Tgfb3, Lpar1, Kank2, Prkcq, Wnt4, Inpp5K, Sorbs1, Tacstd2, Rapgef3, Clasp2, Pak1, Arhgef10L	875	77	17911	3.72177	0.436694	0.00481135	0.161864
GOTERM_BP_FAT	GO:0045686~negative regulation of glial cell differentiation	9	0.878906	9.00625e-05	Ntrk3, Bmp4, Lingo1, Dab1, Nkx6-2, Id4, Nkx6-1, Gpr37L1, Sirt2	875	31	17911	5.94282	0.466648	0.00522442	0.17726
GOTERM_BP_FAT	GO:0032409~regulation of transporter activity	25	2.44141	9.57465e-05	Fxyd1, Bmp4, Tesc, Sgk2, Atp1B2, Cacng7, Pm20D1, Utrn, Cacnb1, Stim1, Nlgn2, Atp1A2, Cacnb4, Ppargc1A, Ager, Gstm7, Osr1, Hspa2, Ank3, Wnk4, Bcl2, Pkd2, Rgn, Rapgef3, S100A1	875	210	17911	2.43687	0.487394	0.00550748	0.188438
GOTERM_BP_FAT	GO:0022898~regulation of transmembrane transporter activity	24	2.34375	9.60197e-05	Bmp4, Fxyd1, Tesc, Atp1B2, Cacng7, Pm20D1, Utrn, Cacnb1, Stim1, Nlgn2, Atp1A2, Cacnb4, Ppargc1A, Ager, Gstm7, Osr1, Hspa2, Ank3, Bcl2, Wnk4, Pkd2, Rgn, Rapgef3, S100A1	875	197	17911	2.49377	0.48837	0.005478	0.188975
GOTERM_BP_FAT	GO:0007626~locomotory behavior	28	2.73438	0.000102146	Clcn3, Adora2A, Usp2, Astn1, Kcnj10, Ppt1, Cnp, Cacnb4, Gprc5B, Sez6L2, Dab1, Fign, Mapt, Lrrtm1, Lgi4, Dpp4, Glrb, Myo6, Efnb3, Nlgn2, Celsr1, Park2, Mapk10, Atp1A2, Epha4, Gpr37, Gaa, Abat	875	251	17911	2.28347	0.509786	0.00577928	0.20102
GOTERM_BP_FAT	GO:0051962~positive regulation of nervous system development	49	4.78516	0.000105729	Pard3, Mob2, Cpeb3, Enpp2, Dag1, Lpar1, Gprc5B, Ephb2, Rasal1, Aspa, Ace, Wnt3, Dab1, Smarcd3, Apoe, Nkx6-2, Bcl2, Mapt, Lrrtm1, Ptn, Mmd2, Rarb, Olig2, Pak1, Bmp4, Mag, Sox10, Ptprd, Magi2, Ptprz1, Ptpra, Nlgn2, Park2, Nkx6-1, Gpr37L1, Qk, Rnd2, Ntrk3, Prkd1, Rnf112, Nbl1, Epha4, Ntrk2, Lrrn1, Myrf, Sema4D, Bin1, Apbb1, Fez1	875	559	17911	1.7943	0.521892	0.00593329	0.208064
GOTERM_BP_FAT	GO:0050808~synapse organization	27	2.63672	0.000105861	Fgfr2, Utrn, Ctnnd2, Cacnb1, Cacnb4, Ephb2, Dmpk, Sez6L2, Lamb2, Gpm6A, Apoe, Ank3, Lrrtm1, Ptn, Pak1, Fzd9, Lrrc4, Ptprd, Glrb, Magi2, Myo6, Nlgn2, Pdzrn3, Ntrk3, Ntrk2, Lrrn1, Snta1	875	238	17911	2.32219	0.522332	0.00589328	0.208323
GOTERM_BP_FAT	GO:0042326~negative regulation of phosphorylation	41	4.00391	0.000119097	Prkcz, Pard3, Dbndd2, Srcin1, Ctdspl, Adora2A, Il18, Prkag2, Sorl1, Dag1, Foxo1, Prkdc, Chad, Inpp5K, Inpp5J, Hexim1, Ppp1R1B, Apoe, Ppp1R1A, Dusp16, Lrrtm1, Rgn, Angpt1, Bmp4, Lrrc4, Fktn, Inca1, Park2, Ppargc1A, Ager, Sirt2, Sirt3, Ntrk3, Fbln1, Dusp3, Sfrp1, Rgs2, Smpd1, Ace2, Mapk8Ip1, Sema4D	875	440	17911	1.90741	0.564484	0.00657531	0.234341
GOTERM_BP_FAT	GO:0016477~cell migration	88	8.59375	0.000122182	Nrp2, Edn3, Rarres2, Il18, Sorl1, Gna12, Vtn, D1Ertd622E, Lpar1, Apcdd1, Adora1, Ednrb, Wnt4, Arhgap5, Dab1, Gsn, Apoe, Mapt, Angpt1, Pak1, Rapgef3, Dpp4, Tyro3, Tmeff2, Sox10, Pld1, Magi2, Ptger3, Foxj1, Vil1, Padi2, Ptpru, Dapk2, Ppargc1A, Prkd1, Vegfb, Tnfaip6, Prkcq, Tacstd2, Srgap3, Pla2G7, Sema4D, Jam3, Emp2, Prkcz, Pard3, Wnt5B, Enpp2, Abhd6, Slc37A4, Itgb4, Astn1, Dag1, Anln, Spock1, Neo1…	875	1199	17911	1.50236	0.573762	0.00669213	0.240405
GOTERM_BP_FAT	GO:0005976~polysaccharide metabolic process	16	1.5625	0.000123419	Phkg1, Phkb, Prkag2, Slc37A4, Phka1, Igf2, Pfkm, Khk, Sorbs1, Inpp5K, Pygm, Ap2A1, Ppp1R1A, Ppp1R3F, Gaa, Pygb	875	102	17911	3.21094	0.577429	0.00670707	0.242837
GOTERM_BP_FAT	GO:0015711~organic anion transport	31	3.02734	0.000127824	Slc38A5, Slc27A1, Hnf1A, Adora2A, Slc6A20A, Slc16A11, Kcnj10, Cacnb4, Slc19A1, Slc7A4, Adora1, Ace, Slc1A3, Apoe, Slc4A8, Slco1C1, Slc22A6, Pak1, Map2K6, Myo6, Ptger3, Slc6A12, Slc6A13, Slc22A8, Mpc1, Abcb4, Ntrk2, Abat, Slc13A3, Slc38A1, Abcc5	875	296	17911	2.14379	0.590224	0.00689198	0.251494
GOTERM_BP_FAT	GO:0031589~cell-substrate adhesion	31	3.02734	0.000135425	Prkcz, Epdr1, Srcin1, Spock2, Enpp2, Utrn, Itgb4, Dag1, Vtn, Spock1, Gpm6B, Edil3, Wnt4, Sorbs1, Agt, Bcl2, Ttyh1, Ptn, Angpt1, Clasp2, Arl2, Tyro3, Ptprz1, Col13A1, Fbln1, Sfrp1, Tacstd2, Tbcd, Antxr1, Emp2, Jam3	875	297	17911	2.13657	0.611395	0.00724434	0.266429
GOTERM_BP_FAT	GO:0009611~response to wounding	46	4.49219	0.000138173	Pard3, Wnt5B, Ninj2, Tgfb3, Itgb4, Neo1, Wnt4, Map3K5, Slc1A3, Lamb2, Gsn, Apoe, Bcl2, P2Ry1, Pak1, Clasp2, Map2K7, Cables1, Fzd9, Tyro3, Tmeff2, Nanog, Ptger3, Syt11, Vil1, Myl12B, Serping1, Celsr1, Csrp1, Psg23, Kcnk2, Ager, Capn3, Ntrk3, P2Ry12, Epha4, Prkcq, Fbln1, Hopx, Abat, Wfdc1, Pllp, Serpind1, Omg, Jam3, Mylk	875	519	17911	1.81427	0.61878	0.00733464	0.271829
GOTERM_BP_FAT	GO:0008643~carbohydrate transport	20	1.95312	0.000142408	Slc45A3, Prkcz, Rarres2, Hnf1A, Slc37A3, Vil1, Slc35A5, Klf15, Lmbrd1, Rtn2, Ace, Slc2A5, Sorbs1, Inpp5K, Slc2A4, Agt, Pls1, Sort1, Pak1, Slc5A11	875	151	17911	2.71122	0.629883	0.00750154	0.280149
GOTERM_BP_FAT	GO:0050769~positive regulation of neurogenesis	44	4.29688	0.000146891	Mob2, Enpp2, Cpeb3, Dag1, Lpar1, Gprc5B, Ephb2, Rasal1, Ace, Aspa, Wnt3, Dab1, Smarcd3, Apoe, Mapt, Bcl2, Nkx6-2, Ptn, Mmd2, Pak1, Rarb, Olig2, Bmp4, Mag, Sox10, Ptprd, Magi2, Ptprz1, Ptpra, Nlgn2, Park2, Nkx6-1, Qk, Rnf112, Rnd2, Ntrk3, Prkd1, Nbl1, Epha4, Ntrk2, Sema4D, Bin1, Apbb1, Fez1	875	490	17911	1.8381	0.641284	0.00767883	0.288956
GOTERM_BP_FAT	GO:0040013~negative regulation of locomotion	29	2.83203	0.000153366	Adora2A, Abhd6, Dag1, D1Ertd622E, Adora1, Wnt4, Wnt3, Apoe, Bcl2, Idh2, Rgn, Ptn, Clasp2, Olfm1, Tmeff2, Magi2, Hc, Padi2, Ptpru, Ppargc1A, Ager, Nbl1, Fbln1, Sema6D, Sfrp1, Tacstd2, Srgap3, Sema4D, Chrd	875	271	17911	2.19049	0.657136	0.0079564	0.301675
GOTERM_BP_FAT	GO:0051402~neuron apoptotic process	28	2.73438	0.00017236	Adora2A, Il18, Grik5, Tgfb3, Pink1, Cntfr, Ppt1, Zfp110, Cited1, Unc5B, Apoe, Bcl2, Agt, Mt1, Angpt1, Map2K7, Aatk, Mt3, Fzd9, Tyro3, Srpk2, Park2, En2, Ppargc1A, Ager, Fam134B, Ntrk2, Nrbp2	875	259	17911	2.21294	0.69971	0.00887158	0.338978
GOTERM_BP_FAT	GO:0043524~negative regulation of neuron apoptotic process	21	2.05078	0.000175164	Fzd9, Tyro3, Adora2A, Tgfb3, Pink1, Ppt1, Cntfr, En2, Park2, Ppargc1A, Cited1, Fam134B, Unc5B, Apoe, Agt, Bcl2, Ntrk2, Mt1, Angpt1, Nrbp2, Mt3	875	166	17911	2.58954	0.705529	0.00894923	0.344482
GOTERM_BP_FAT	GO:0006812~cation transport	70	6.83594	0.000176777	Edn3, Slc5A5, Atp1B2, Slc20A2, Utrn, Kcnj10, Kcnk13, Adora1, Dmpk, Kcnip3, Gstm7, Osr1, Pacsin3, Ank3, Wnk4, Slc25A23, Cpox, Atp5S, Rgn, Nipal2, Rapgef3, Ramp1, S100A1, Slc22A2, Mt3, Arl2, Sgk2, Ptger3, Cacng7, Stim1, Prkd1, Catsper2, Slc41A1, Slc38A1, Tmco3, Casq1, Fxyd1, Mmgt2, Adora2A, Camk2G, Kcna1, Cacnb1, Hfe, Nkain4, Cacnb4, Ace, Hspa2, Inpp5K, Agt, Bcl2, Slc4A8, Pkd2, Bmp4, Hcn2, Tesc, Sl…	875	910	17911	1.57459	0.708827	0.00896569	0.34765
GOTERM_BP_FAT	GO:1904062~regulation of cation transmembrane transport	26	2.53906	0.00017719	Fxyd1, Edn3, Atp1B2, Utrn, Cacnb1, Cacnb4, Gstm7, Kcnip3, Hspa2, Osr1, Ank3, Pkd2, Rgn, Rapgef3, S100A1, Bmp4, Tesc, Ptger3, Stim1, Tspan13, Atp1A2, Ager, Capn3, Prkd1, Casq1, Snta1	875	232	17911	2.29402	0.709665	0.00892169	0.34846
GOTERM_BP_FAT	GO:0006109~regulation of carbohydrate metabolic process	23	2.24609	0.000177489	Slc45A3, Pdk2, Fktn, Pth1R, Prkag2, Foxo1, Rorc, Igf2, Acacb, Rora, Park2, Ppargc1A, Khk, Sorbs1, Dgat2, Inpp5K, Ap2A1, P2Ry1, Ppp1R3F, Entpd5, Rgn, Ramp1, Mt3	875	192	17911	2.4521	0.71027	0.00887269	0.349048
GOTERM_BP_FAT	GO:0044262~cellular carbohydrate metabolic process	28	2.73438	0.000195527	Slc45A3, Phkb, Pth1R, Slc37A4, Phka1, Prkag2, Foxo1, Rorc, Rora, Sorbs1, Inpp5K, Ppp1R1A, Ppp1R3F, P2Ry1, Idh2, Rgn, Pdk2, Phkg1, Igf2, Acacb, Park2, Pfkm, Ppargc1A, Khk, Dgat2, Pygm, Gaa, Pygb	875	261	17911	2.19598	0.744547	0.00970062	0.384456
GOTERM_BP_FAT	GO:0098771~inorganic ion homeostasis	56	5.46875	0.000198247	Slc22A17, Edn3, Atp1B2, Kcnj10, Lpar1, Adora1, Dmpk, Gstm7, Ckb, Ednrb, Apoe, Ank3, Wnk4, Mt1, Rgn, Sv2A, Cib2, Slc4A3, Mt3, Ptger3, Sgk2, Cckbr, Stim1, Prkd1, Gtf2I, Slc41A1, Casq1, Fxyd1, Clcn3, Adora2A, Pth1R, Slc37A4, Kcna1, Hfe, Sfxn4, Ppt1, Neo1, Cacnb4, Bcl2, Agt, P2Ry1, Slc4A8, Pkd2, Car2, Bmp4, Pdk2, Tesc, Kl, Atp1A2, Upk3A, Park2, Ager, Capn3, Atp2A2, S100B, Pygm	875	685	17911	1.67344	0.749352	0.00976551	0.389794
GOTERM_BP_FAT	GO:0045597~positive regulation of cell differentiation	74	7.22656	0.00019863	Edn3, Rarres2, Thra, Cpeb3, Il18, Tgfb3, Itpkb, Lpar1, Map3K5, Wnt4, Aspa, Wnt3, Dab1, Hey1, Smarcd3, Apoe, Nkx6-2, Mapt, Mmd2, Rarb, Olig2, Pak1, Map2K6, Sox10, Magi2, Foxj1, Qk, Rnd2, Prkd1, Tacstd2, Sema4D, Bin1, Prkcz, Wnt5B, Mob2, Enpp2, Dag1, Neo1, Gprc5B, Ephb2, Rasal1, Ace, Rasgrp1, Bcl2, Ptn, Bcl9L, Axin2, Olfm1, Car2, Bmp4, Mag, Ptprd, Tesc, Ptprz1, Ptpra, Nlgn2, Park2, Ager, Nkx6-1, Si…	875	981	17911	1.5441	0.750021	0.00971573	0.390546
GOTERM_BP_FAT	GO:0044264~cellular polysaccharide metabolic process	14	1.36719	0.000204472	Phkg1, Phkb, Slc37A4, Phka1, Prkag2, Igf2, Pfkm, Sorbs1, Inpp5K, Pygm, Ppp1R1A, Ppp1R3F, Gaa, Pygb	875	84	17911	3.41162	0.760009	0.00993047	0.40201
GOTERM_BP_FAT	GO:0010975~regulation of neuron projection development	45	4.39453	0.000206052	Mob2, Srcin1, Cpeb3, Spock1, Neo1, Lpar1, Gprc5B, Itm2C, Ephb2, Rasal1, Dab1, Wnt3, Inpp5J, Apoe, Mapt, Dleu2, Grid2, Ptn, Pak1, Olfm1, Aatk, Mt3, Bmp4, Mag, Ptprd, Magi2, Ptprz1, Efemp1, Runx1T1, Nlgn2, Park2, Nkx6-1, Qk, Rnd2, Prkd1, Ntrk3, Epha4, Sfrp1, Sema6D, Ulk2, Ntrk2, Sema4D, Omg, Apbb1, Fez1	875	513	17911	1.79559	0.762641	0.00993768	0.40511
GOTERM_BP_FAT	GO:0022603~regulation of anatomical structure morphogenesis	77	7.51953	0.000216458	Srcin1, Il18, Gna12, Tgfb3, Pink1, Lpar1, Rhou, Cited1, Chad, Wnt4, Wnt3, Dab1, Osr1, Pax9, Hey1, Gsn, Apoe, Mapt, Rspo2, Pak1, Rapgef3, Wnt6, Mt3, Coch, Wnt10A, Nanog, Foxj1, Vil1, Ppargc1A, Rnd2, Vegfb, Prkd1, Msx1, Gtf2I, Tacstd2, Sema4D, Emp2, Add1, Fgfr2, Nkd1, Lims2, Enpp2, Dag1, Ttc3, Ephb2, Rasal1, Agt, Bcl2, Ptn, Bcl9L, Clasp2, Cdc42Ep4, Axin2, Lfng, Olfm1, Aatk, Bmp4, Ptprd, Ptprz1, Hc,…	875	1033	17911	1.52582	0.779273	0.0103654	0.425529
GOTERM_BP_FAT	GO:0048878~chemical homeostasis	81	7.91016	0.000220763	Slc22A17, Edn3, Acox1, Hnf1A, Atp1B2, Il18, Grik5, Foxo1, Aqp4, Kcnj10, Lpar1, Rora, Adora1, Dmpk, Gstm7, Ckb, Ednrb, Slc2A4, Ank3, Apoe, Wnk4, Slc25A23, Lcat, Rgn, Mt1, Sv2A, Acad8, Cib2, Slc4A3, Mt3, Sgk2, Ptger3, Cckbr, Stim1, Pfkm, Ppargc1A, Prkd1, Dgat2, Gtf2I, Slc41A1, Casq1, Fxyd1, Clcn3, Acadsb, Adora2A, Kcna1, Pth1R, Slc37A4, Hfe, Sfxn4, Abca2, Ppt1, Cacnb4, Neo1, Gprc5B, Inpp5K, Ivd, Ag…	875	1101	17911	1.50595	0.785806	0.0104984	0.433973
GOTERM_BP_FAT	GO:0032101~regulation of response to external stimulus	61	5.95703	0.00022174	Edn3, Rarres2, Ggt1, D1Ertd622E, Lpar1, Rora, Cspg5, Adora1, Il17Rb, Kank2, Ednrb, Wnt4, Slc1A3, Wnt3, Apoe, Grid2, Mt3, Tyro3, Ptger3, Padi2, Serping1, Dapk2, Psg23, Vegfb, Prkd1, Prkcq, Tnfaip6, Bbs2, Pla2G7, Abat, Wfdc1, Sema4D, Jam3, Adora2A, Slc37A4, Neo1, Ppm1B, Gprc5B, Ace, Il12Rb1, Agt, Otud7A, Clasp2, Hc, Syt11, Pm20D1, Birc2, Ager, Capn3, Fam131B, Sirt2, Ntrk3, Epha4, Nbl1, Cd55, Sema6D…	875	769	17911	1.62374	0.787262	0.0104733	0.43589
GOTERM_BP_FAT	GO:0040007~growth	77	7.51953	0.00023022	Nrp2, Igfbp6, Tgfb3, Wnt3, Gsn, Apoe, Mapt, Rspo2, Pls1, Mt1, Gdf9, Rarb, Pak1, Lgi1, Pi16, Mt3, Sox10, Nanog, Sgk2, Vil1, Rnd2, Ncam1, Bbs2, Xpa, 1190002N15Rik, Msx1, Wfdc1, Sema4D, Smarca2, Add1, Fgfr2, Prkcz, Nkd1, Igfbpl1, Kmt2C, Ninj2, Prkdc, Ppt1, Alcam, Rasal1, Col9A1, Lamb2, Comp, Agt, Bcl2, Entpd5, Dcx, Olfm1, Crim1, Thbs3, Aatk, Bmp4, Fzd9, Evc, Selm, Slc12A2, Flt3, Atrn, Igf2, Acacb, P…	875	1035	17911	1.52287	0.799489	0.0107986	0.452523
GOTERM_BP_FAT	GO:0001932~regulation of protein phosphorylation	93	9.08203	0.000230296	Slc27A1, Edn3, Rarres2, Srcin1, Ctdspl, Il18, Prkag2, Sorl1, Tgfb3, Foxo1, Dstyk, Pink1, Itpkb, Vtn, Lpar1, Adora1, Camkk1, Chad, Ednrb, Map3K5, Dab1, Ppp1R1B, Apoe, Ppp1R1A, Gab1, Rgn, Mmd2, Angpt1, Gdf9, Pak1, Rapgef3, Map2K7, Map2K6, Mt3, Lrrc4, Ptger3, Inca1, Lmbrd1, Ppargc1A, Gpr37L1, Prkd1, Sema4D, Emp2, Fgfr2, Phlpp1, Prkcz, Pard3, Dbndd2, Mob2, Adora2A, Enpp2, Ctf1, Dag1, Prkdc, Hfe, Gprc…	875	1309	17911	1.4543	0.799596	0.0107301	0.452673
GOTERM_BP_FAT	GO:0046942~carboxylic acid transport	27	2.63672	0.000234517	Slc38A5, Slc27A1, Hnf1A, Adora2A, Slc6A20A, Slc16A11, Kcnj10, Cacnb4, Slc19A1, Slc7A4, Adora1, Ace, Slc1A3, Apoe, Slco1C1, Slc22A6, Pak1, Map2K6, Myo6, Slc6A12, Slc6A13, Mpc1, Abcb4, Ntrk2, Abat, Slc13A3, Slc38A1	875	250	17911	2.21073	0.805415	0.0108532	0.460951
GOTERM_BP_FAT	GO:0016042~lipid catabolic process	29	2.83203	0.000235194	Pnlip, Hacl1, Acox1, Acadsb, Ech1, Enpp2, Abhd6, Abhd4, Ppt1, Adora1, Apoe, Ivd, Naga, Prkacb, Acad8, Hsd17B4, Mt3, Pla2G16, Pld1, Pnliprp2, Cyp46A1, Acacb, Sirt2, Prdx6, Faah, Smpd1, Pla2G7, Acad11, Bco2	875	278	17911	2.13533	0.806332	0.0108127	0.462279
GOTERM_BP_FAT	GO:0072073~kidney epithelium development	20	1.95312	0.000237857	Fgfr2, Bmp4, Magi2, Foxj1, Klf15, Cited1, Epha4, Wnt4, Lamb2, Sfrp1, Osr1, Hey1, Tacstd2, Agt, Bcl2, Wnk4, Pkd2, Pbx1, Rarb, Wnt6	875	157	17911	2.60761	0.809899	0.0108629	0.467502
GOTERM_BP_FAT	GO:0045595~regulation of cell differentiation	121	11.8164	0.000239277	Edn3, Rarres2, Thra, Srcin1, Il18, Tgfb3, Foxo1, Rorc, Itpkb, Rora, Lpar1, Cited1, Dmpk, Aspa, Wnt4, Map3K5, Wnt3, Dab1, Smarcd3, Apoe, Nkx6-2, S1Pr5, Grid2, Olig2, Rarb, Pi16, Map2K6, Magi2, Rnd2, Msx1, Tacstd2, Bin1, Emp2, Fgfr2, Wnt5B, Mob2, Enpp2, Sox3, Dag1, Ttc3, Ephb2, Rasal1, Ace, Idh2, Clasp2, Axin2, Olfm1, Bmp4, Tesc, Klf13, Efemp1, Ager, Nkx6-1, Ntrk3, Epha4, Sfrp1, Sema6D, S100B, Ulk2…	875	1802	17911	1.37449	0.811774	0.0108564	0.470286
GOTERM_BP_FAT	GO:0035556~intracellular signal transduction	153	14.9414	0.000240687	Edn3, Fhit, Il18, Gna12, Tgfb3, Foxo1, Dstyk, Itpkb, Rora, Lpar1, Adora1, Chad, Gstm7, Dmpk, Sez6L2, Map3K5, Dab1, Unc5B, Ppp1R1B, Apoe, Wnk4, Ppp1R1A, Pik3C3, Gab1, Rgn, Gdf9, Rapgef3, Map2K7, Map2K6, Lrrc4, Tyro3, Pld1, Myo6, Magi2, Psd3, Pim2, Rnd2, Ncam1, Msx1, Nek8, Irak1Bp1, Nrbp2, Fgfr2, Gnai1, Arhgef28, Dag1, Pex5L, Rab40B, Rasal1, Hexim1, P2Ry1, Dusp16, Otud7B, Entpd5, Otud7A, Ndrg1, Cdc…	875	2380	17911	1.31591	0.813618	0.0108495	0.473052
GOTERM_BP_FAT	GO:0007267~cell-cell signaling	92	8.98438	0.000241899	Edn3, Hnf1A, Sncaip, Thra, Cpeb3, Slc6A20A, Nell2, Grik5, Foxo1, Pink1, Kcnj10, Apcdd1, Adora1, Dmpk, Jade1, Wnt4, Wnt3, Slc1A3, Mapt, Rspo2, Grid2, Gdf9, Sv2A, Pak1, Lgi1, Wnt6, Wnt10A, Sox10, Myo6, Ptger3, Cckbr, Ptpru, Pfkm, Ncam1, Mgat3, Kif1B, Abat, Fgfr2, Prkcz, Dhh, Clcn3, Nkd1, Wnt5B, Adora2A, Gnai1, Abhd6, Nnat, Cacnb1, Ctnnd2, Hfe, Tshb, Ppt1, Cacnb4, Gprc5B, Gjc2, Pex5L, Gjc3, Ephb2, P…	875	1294	17911	1.45534	0.815189	0.0108339	0.475429
GOTERM_BP_FAT	GO:0010720~positive regulation of cell development	50	4.88281	0.000243178	Mob2, Cpeb3, Enpp2, Tgfb3, Dag1, Lpar1, Gprc5B, Ephb2, Rasal1, Aspa, Ace, Wnt3, Dab1, Smarcd3, Apoe, Nkx6-2, Bcl2, Mapt, Ptn, Mmd2, Bcl9L, Rarb, Olig2, Pak1, Axin2, Olfm1, Bmp4, Mag, Sox10, Ptprd, Magi2, Ptprz1, Ptpra, Nlgn2, Park2, Ager, Nkx6-1, Sirt2, Qk, Rnd2, Ntrk3, Prkd1, Rnf112, Epha4, Nbl1, Ntrk2, Sema4D, Bin1, Apbb1, Fez1	875	595	17911	1.72014	0.816832	0.0108215	0.477938
GOTERM_BP_FAT	GO:1901698~response to nitrogen compound	75	7.32422	0.000245267	Slc27A1, Rarres2, Slc5A5, Cpeb3, Il18, Gabrb1, Foxo1, Hlcs, Gstm5, Cited1, Gstm7, Map3K5, Slc1A3, Slc2A4, Gsn, Ppp1R1B, Pik3C3, Slc22A6, Prkacb, Pak1, Rapgef3, Cib2, Mt3, Ddc, Pld1, Nanog, Irs3, Qdpr, Colec12, Rftn2, Lmbrd1, Ppargc1A, Ncam1, Prkcq, Msx1, Abat, Sort1, Grb14, Prkcz, Adora2A, Dag1, Prkdc, Timp4, Aplp1, Sorbs1, Inpp5K, Bche, Agt, Bcl2, Ptn, Car2, Srebf1, Hcn2, Pdk2, Glrb, Gsta4, Flt3…	875	1004	17911	1.52911	0.819482	0.0108448	0.482032
GOTERM_BP_FAT	GO:0009719~response to endogenous stimulus	110	10.7422	0.000247791	Rarres2, Thra, Il18, Gabrb1, Tgfb3, Foxo1, Rorc, Dstyk, Rora, Cited1, Gstm7, Kank2, Wnt4, Slc2A4, Ppp1R1B, Sult1A1, Lcat, Pik3C3, Gdf9, Frs3, Rarb, Prkacb, Rapgef3, Cib2, Wnt10A, Pld1, Irs3, Magi2, Qdpr, Ptpru, Ppargc1A, Ncam1, Msx1, Abat, Grb14, Fgfr2, Adora2A, Dag1, Paqr7, Hfe, Timp4, Abca2, Bche, Srebf1, Bmp4, Hcn2, Acaca, Klf15, Nkx6-1, Ntrk3, P2Rx6, Sfrp1, Atp2A2, S100B, Ntrk2, Chrd, Slc27A1…	875	1608	17911	1.40029	0.822635	0.0108868	0.486982
GOTERM_BP_FAT	GO:2000146~negative regulation of cell motility	26	2.53906	0.000263045	Abhd6, Dag1, D1Ertd622E, Adora1, Wnt4, Apoe, Bcl2, Idh2, Rgn, Ptn, Clasp2, Olfm1, Tmeff2, Magi2, Hc, Padi2, Ptpru, Ppargc1A, Ager, Nbl1, Fbln1, Sfrp1, Sema6D, Tacstd2, Srgap3, Chrd	875	238	17911	2.23619	0.840551	0.011481	0.516887
GOTERM_BP_FAT	GO:0031344~regulation of cell projection organization	54	5.27344	0.00027358	Srcin1, Cpeb3, Tgfb3, Lpar1, Dab1, Wnt3, Apoe, Mapt, Dleu2, Grid2, Pls1, Pak1, Mt3, Pld1, Magi2, Vil1, Runx1T1, Qk, Prkd1, Rnd2, Prkcq, Tacstd2, Sema4D, Mob2, Enpp2, Spock1, Neo1, Gprc5B, Itm2C, Ephb2, Rasal1, Gpm6A, Inpp5J, Ptn, Cdc42Ep4, Olfm1, Aatk, Bmp4, Mag, Ptprd, Ptprz1, Efemp1, Nlgn2, Park2, Nkx6-1, Ntrk3, Epha4, Sema6D, Sfrp1, Ulk2, Ntrk2, Omg, Apbb1, Fez1	875	662	17911	1.66974	0.851857	0.0118639	0.537536
GOTERM_BP_FAT	GO:0045859~regulation of protein kinase activity	51	4.98047	0.000285039	Edn3, Slc27A1, Srcin1, Il18, Sorl1, Prkag2, Tgfb3, Lpar1, Adora1, Camkk1, Chad, Map3K5, Dab1, Apoe, Ppp1R1B, Ppp1R1A, Gab1, Rgn, Angpt1, Mmd2, Pak1, Map2K7, Map2K6, Mt3, Lrrc4, Inca1, Emp2, Prkcz, Dbndd2, Adora2A, Dag1, Gprc5B, Ace, Hspa2, Inpp5K, Hexim1, Rasgrp1, Agt, Lrrtm1, Dusp16, Pkd2, Axin2, Bmp4, Ager, Ntrk3, Epha4, Dusp3, Sfrp1, Rgs2, Smpd1, Mapk8Ip1	875	615	17911	1.69749	0.863246	0.0122815	0.55999
GOTERM_BP_FAT	GO:0007420~brain development	59	5.76172	0.000298971	Nrp2, Tspan2, Arnt2, Bcan, Cnp, Lpar1, Rora, Akr1C14, Cited1, Mbp, Ckb, Sez6L2, Wnt4, Dab1, Wnt3, Btbd3, Grid2, Unc5C, Olig2, Pak1, Rarb, S100A1, Mt3, Tyro3, Ptger3, Foxj1, Padi2, Ppargc1A, Gpr37L1, Ncam1, Bbs2, Msx1, Abat, Stmn1, Fgfr2, Sox3, Nnat, Kcna1, Prkdc, Ppt1, Llgl1, Aplp1, Ephb2, Bcl2, Ptn, Dcx, Aatk, Bmp4, Plp1, Atrn, Macrod2, En2, Sirt2, Sema6D, H2Afy2, Ift172, Ntrk2, Id4, Chrd	875	745	17911	1.62109	0.87592	0.0127991	0.587285
GOTERM_BP_FAT	GO:0042325~regulation of phosphorylation	98	9.57031	0.000308692	Edn3, Rarres2, Srcin1, Ctdspl, Il18, Tgfb3, Dstyk, Foxo1, Itpkb, Vtn, Lpar1, Adora1, Chad, Map3K5, Dab1, Ppp1R1B, Apoe, Ppp1R1A, Slc25A23, Gab1, Rgn, Gdf9, Rapgef3, Map2K7, Map2K6, Lrrc4, Rbl2, Ppargc1A, Emp2, Fgfr2, Dbndd2, Mob2, Adora2A, Enpp2, Dag1, Hfe, Ace, Hexim1, Dusp16, P2Ry1, Entpd5, Axin2, Bmp4, Phactr1, Fktn, Ager, Ntrk3, Epha4, Sfrp1, Rgs2, Gpr37, Ntrk2, Slc27A1, Prkag2, Sorl1, Pink1,…	875	1407	17911	1.42575	0.884061	0.013132	0.606325
GOTERM_BP_FAT	GO:0042330~taxis	46	4.49219	0.000309803	Nrp2, Edn3, Rarres2, Enah, Enpp2, Slc37A4, Dag1, Neo1, Lpar1, Zic2, Ephb2, Alcam, Ednrb, Wnt3, Lamb2, Unc5B, Ank3, Angpt1, Unc5C, Lgi1, Bmp4, Efnb3, Hc, Dpysl5, Padi2, Nlgn2, Ackr4, Dapk2, Ager, Ccr9, Ntrk3, Prkd1, Ncam1, Vegfb, Nbl1, Epha4, Prkcq, Lama1, Sema6D, Pla2G7, Ccl27A, Sema4D, Bmpr1B, Apbb1, Jam3, Fez1	875	538	17911	1.7502	0.884957	0.0130991	0.608501
GOTERM_BP_FAT	GO:0099537~trans-synaptic signaling	48	4.6875	0.00031458	Edn3, Prkcz, Clcn3, Sncaip, Slc6A20A, Gnai1, Adora2A, Cpeb3, Abhd6, Grik5, Cacnb1, Ctnnd2, Pink1, Kcnj10, Ppt1, Cacnb4, Adora1, Dmpk, Ephb2, Slc1A3, Bche, Mapt, Agt, Lrrtm1, Grid2, Ptn, Pak1, Sv2A, Lgi1, Car2, Glrb, Myo6, Cckbr, Slc6A12, Syt11, Slc6A13, Nlgn2, Celsr1, Park2, Ncam1, Kif1B, Cadps2, Atp2A2, S100B, Gria1, Ntrk2, Tmod2, Abat	875	570	17911	1.72377	0.88873	0.0132197	0.617856
GOTERM_BP_FAT	GO:0099536~synaptic signaling	48	4.6875	0.00031458	Edn3, Prkcz, Clcn3, Sncaip, Slc6A20A, Gnai1, Adora2A, Cpeb3, Abhd6, Grik5, Cacnb1, Ctnnd2, Pink1, Kcnj10, Ppt1, Cacnb4, Adora1, Dmpk, Ephb2, Slc1A3, Bche, Mapt, Agt, Lrrtm1, Grid2, Ptn, Pak1, Sv2A, Lgi1, Car2, Glrb, Myo6, Cckbr, Slc6A12, Syt11, Slc6A13, Nlgn2, Celsr1, Park2, Ncam1, Kif1B, Cadps2, Atp2A2, S100B, Gria1, Ntrk2, Tmod2, Abat	875	570	17911	1.72377	0.88873	0.0132197	0.617856
GOTERM_BP_FAT	GO:0007268~chemical synaptic transmission	48	4.6875	0.00031458	Edn3, Prkcz, Clcn3, Sncaip, Slc6A20A, Gnai1, Adora2A, Cpeb3, Abhd6, Grik5, Cacnb1, Ctnnd2, Pink1, Kcnj10, Ppt1, Cacnb4, Adora1, Dmpk, Ephb2, Slc1A3, Bche, Mapt, Agt, Lrrtm1, Grid2, Ptn, Pak1, Sv2A, Lgi1, Car2, Glrb, Myo6, Cckbr, Slc6A12, Syt11, Slc6A13, Nlgn2, Celsr1, Park2, Ncam1, Kif1B, Cadps2, Atp2A2, S100B, Gria1, Ntrk2, Tmod2, Abat	875	570	17911	1.72377	0.88873	0.0132197	0.617856
GOTERM_BP_FAT	GO:0098916~anterograde trans-synaptic signaling	48	4.6875	0.00031458	Edn3, Prkcz, Clcn3, Sncaip, Slc6A20A, Gnai1, Adora2A, Cpeb3, Abhd6, Grik5, Cacnb1, Ctnnd2, Pink1, Kcnj10, Ppt1, Cacnb4, Adora1, Dmpk, Ephb2, Slc1A3, Bche, Mapt, Agt, Lrrtm1, Grid2, Ptn, Pak1, Sv2A, Lgi1, Car2, Glrb, Myo6, Cckbr, Slc6A12, Syt11, Slc6A13, Nlgn2, Celsr1, Park2, Ncam1, Kif1B, Cadps2, Atp2A2, S100B, Gria1, Ntrk2, Tmod2, Abat	875	570	17911	1.72377	0.88873	0.0132197	0.617856
GOTERM_BP_FAT	GO:0051271~negative regulation of cellular component movement	28	2.73438	0.000318772	Abhd6, Dag1, D1Ertd622E, Adora1, Wnt4, Wnt3, Apoe, Bcl2, Idh2, Rgn, Ptn, Clasp2, Olfm1, Tmeff2, Magi2, Hc, Padi2, Ptpru, Ppargc1A, Ager, Nbl1, Fbln1, Sfrp1, Sema6D, Tacstd2, Srgap3, Sema4D, Chrd	875	269	17911	2.13068	0.891939	0.0133145	0.626064
GOTERM_BP_FAT	GO:0009966~regulation of signal transduction	157	15.332	0.000320695	Edn3, Thra, Il18, Gna12, Tgfb3, Foxo1, Dstyk, Itpkb, Rora, Lpar1, Adora1, Zic2, Chad, Kank2, Gstm7, Dmpk, Sez6L2, Wnt4, Map3K5, Dab1, Wnt3, Unc5B, Apoe, Gab1, Rgn, Gdf9, Prkacb, Map2K7, Map2K6, Lrrc4, Tyro3, Magi2, Psd3, Pim2, Ppargc1A, Ncam1, Msx1, Nek8, Abat, Emp2, Grb14, Fgfr2, Wnt5B, Gnai1, Adora2A, Arhgef28, Dag1, Hfe, Pex5L, Llgl1, Rasal1, Hexim1, P2Ry1, Dusp16, Otud7B, Entpd5, Otud7A, Axin…	875	2468	17911	1.30217	0.89338	0.0133147	0.62983
GOTERM_BP_FAT	GO:0048639~positive regulation of developmental growth	22	2.14844	0.000325423	Fgfr2, Flt3, Vil1, Prkdc, Igf2, Acacb, Park2, Capn3, Ntrk3, Ncam1, Rnd2, Bbs2, Rasal1, Wnt3, Apoe, Agt, Mapt, Bcl2, Hopx, Pls1, Pak1, Sema4D	875	187	17911	2.4082	0.896842	0.0134298	0.639088
GOTERM_BP_FAT	GO:0034765~regulation of ion transmembrane transport	36	3.51562	0.000326583	Fxyd1, Edn3, Clcn2, Atp1B2, Utrn, Kcna1, Cacnb1, Kcnj10, Cacnb4, Kcnk13, Gstm7, Kcnip3, Osr1, Hspa2, Ank3, Wnk4, Pkd2, Rgn, Rapgef3, S100A1, Bmp4, Hcn2, Tesc, Ptger3, Cacng7, Stim1, Tspan13, Nlgn2, Atp1A2, Ppargc1A, Capn3, Ager, Prkd1, Catsper2, Casq1, Snta1	875	386	17911	1.90909	0.897674	0.0133982	0.641359
GOTERM_BP_FAT	GO:0032411~positive regulation of transporter activity	14	1.36719	0.000327841	Bmp4, Tesc, Sgk2, Hspa2, Atp1B2, Ank3, Wnk4, Pkd2, Stim1, Rgn, Rapgef3, Ager, S100A1, Gstm7	875	88	17911	3.25655	0.898569	0.0133709	0.643822
GOTERM_BP_FAT	GO:0055080~cation homeostasis	54	5.27344	0.00035602	Slc22A17, Edn3, Atp1B2, Kcnj10, Lpar1, Adora1, Dmpk, Gstm7, Ednrb, Apoe, Ank3, Mt1, Rgn, Sv2A, Cib2, Slc4A3, Mt3, Ptger3, Sgk2, Cckbr, Stim1, Prkd1, Gtf2I, Slc41A1, Casq1, Fxyd1, Clcn3, Adora2A, Pth1R, Slc37A4, Kcna1, Hfe, Sfxn4, Ppt1, Neo1, Cacnb4, Bcl2, Agt, P2Ry1, Slc4A8, Pkd2, Car2, Bmp4, Pdk2, Tesc, Kl, Upk3A, Park2, Atp1A2, Ager, Capn3, Atp2A2, S100B, Pygm	875	669	17911	1.65226	0.916683	0.0144277	0.698976
GOTERM_BP_FAT	GO:0072657~protein localization to membrane	37	3.61328	0.000358291	Prkcz, Pacs2, Pard3, Grik5, Cacnb1, Adora1, Kcnip3, Rilpl1, Wnt4, Golga7, Tspan33, Inpp5K, Sorbs1, Ank3, Apoe, P2Ry1, Pls1, Ptn, Pak1, Clasp2, Lyplal1, Ramp1, Fzd9, Lrrc4, Glrb, Tesc, Magi2, Vil1, Nlgn2, Reep1, Rftn2, Capn3, Ager, Bbs2, Vamp4, Map7, Emp2	875	403	17911	1.87935	0.917994	0.0144353	0.703421
GOTERM_BP_FAT	GO:0032231~regulation of actin filament bundle assembly	14	1.36719	0.000367088	Tmeff2, Vil1, Tgfb3, Lpar1, Park2, Kank2, Prkcq, Wnt4, Inpp5K, Tacstd2, Rapgef3, Clasp2, Pak1, Arhgef10L	875	89	17911	3.21996	0.922879	0.0147023	0.720633
GOTERM_BP_FAT	GO:0065009~regulation of molecular function	142	13.8672	0.000367141	Edn3, Thra, Srcin1, Atp1B2, Il18, Utrn, Tgfb3, Dstyk, Vtn, Lpar1, Adora1, Zic2, Chad, Gstm7, Wnt4, Map3K5, Dab1, Smarcd3, Ank3, Ppp1R1B, Apoe, Wnk4, Tbc1D14, Ppp1R1A, Gab1, Rgn, Rapgef3, Pi16, Map2K7, S100A1, Map2K6, Lrrc4, Magi2, Rbl2, Stim1, Wfdc18, Serping1, Pim2, Ppargc1A, Msx1, Wfdc1, Ripk4, Bin1, Emp2, Add1, Fxyd1, Fgfr2, Dbndd2, Adora2A, Dag1, Cacnb1, Rabgap1L, Hfe, Ppt1, Timp4, Cacnb4, Ra…	875	2201	17911	1.32063	0.922907	0.0146205	0.720735
GOTERM_BP_FAT	GO:0030155~regulation of cell adhesion	52	5.07812	0.000385575	Srcin1, Il18, Utrn, Rorc, Itpkb, Vtn, Edil3, Wnt4, Dab1, Gsn, Ank3, Angpt1, Dpp4, Arl2, Icosl, Ptger3, Efnb3, Foxj1, Prkcq, Tacstd2, Tbcd, Abat, Sema4D, Jam2, Emp2, Prkcz, Enpp2, Adora2A, Spock2, Dag1, Hfe, Spock1, Gpm6B, Ephb6, Il12Rb1, Rasgrp1, Bcl2, Ptn, Clasp2, Bmp4, Nat8, Tesc, Ptprz1, Tnfrsf13C, Igf2, Ager, Lama1, Dusp3, Fbln1, Lama3, Igfbp2, Chrd	875	639	17911	1.66577	0.932217	0.015262	0.756794
GOTERM_BP_FAT	GO:0034220~ion transmembrane transport	55	5.37109	0.000393205	Edn3, Atp1B2, Slc16A11, Gabrb1, Utrn, Aqp4, Kcnj10, Kcnk13, Kcnip3, Gstm7, Osr1, Ank3, Slc25A23, Wnk4, Rgn, Rapgef3, Slc4A3, S100A1, Ptger3, Cacng7, Stim1, Ppargc1A, Prkd1, Catsper2, Casq1, Fxyd1, Clcn3, Clcn2, Slc37A4, Kcna1, Cacnb1, Cacnb4, Hspa2, Ttyh1, Slc4A8, Pkd2, Bmp4, Hcn2, Glrb, Tesc, Mlc1, Mpc1, Tspan13, Nlgn2, Atp1A2, Kcnk2, Ager, Capn3, Itpr2, P2Ry12, Slc16A2, P2Rx6, Atp2A2, Clcn6, Sn…	875	688	17911	1.63639	0.935734	0.015474	0.771714
GOTERM_BP_FAT	GO:1901215~negative regulation of neuron death	24	2.34375	0.000401504	Fzd9, Tyro3, Adora2A, Sorl1, Pm20D1, Tgfb3, Pink1, Ppt1, Cntfr, Neo1, En2, Park2, Ppargc1A, Cited1, Fam134B, Unc5B, Apoe, Agt, Bcl2, Ntrk2, Mt1, Angpt1, Nrbp2, Mt3	875	217	17911	2.26393	0.939352	0.0157095	0.787941
GOTERM_BP_FAT	GO:0032412~regulation of ion transmembrane transporter activity	22	2.14844	0.000403801	Bmp4, Fxyd1, Tesc, Atp1B2, Cacng7, Utrn, Cacnb1, Stim1, Nlgn2, Atp1A2, Cacnb4, Ppargc1A, Ager, Gstm7, Osr1, Hspa2, Ank3, Wnk4, Pkd2, Rgn, Rapgef3, S100A1	875	190	17911	2.37018	0.940316	0.0157106	0.792431
GOTERM_BP_FAT	GO:0050801~ion homeostasis	57	5.56641	0.000416209	Slc22A17, Edn3, Atp1B2, Kcnj10, Lpar1, Adora1, Dmpk, Gstm7, Ckb, Ednrb, Apoe, Ank3, Wnk4, Slc25A23, Mt1, Rgn, Sv2A, Cib2, Slc4A3, Mt3, Ptger3, Sgk2, Cckbr, Stim1, Prkd1, Gtf2I, Slc41A1, Casq1, Fxyd1, Clcn3, Adora2A, Pth1R, Slc37A4, Kcna1, Hfe, Sfxn4, Ppt1, Cacnb4, Neo1, Bcl2, Agt, P2Ry1, Slc4A8, Pkd2, Car2, Bmp4, Pdk2, Tesc, Kl, Atp1A2, Upk3A, Park2, Ager, Capn3, Atp2A2, S100B, Pygm	875	723	17911	1.61379	0.945269	0.0160998	0.816686
GOTERM_BP_FAT	GO:0007422~peripheral nervous system development	12	1.17188	0.000419617	Hapln2, Ednrb, Sox10, Pard3, Lamb2, Fa2H, Agt, Ntrk2, Dag1, Lgi4, Ndrg1, Sirt2	875	68	17911	3.6123	0.946556	0.0161412	0.823349
GOTERM_BP_FAT	GO:0007270~neuron-neuron synaptic transmission	17	1.66016	0.000419631	Glrb, Clcn3, Cckbr, Adora2A, Slc6A20A, Grik5, Nlgn2, Pink1, Cacnb4, Park2, Adora1, Kif1B, Ntrk2, Tmod2, Grid2, Pak1, Car2	875	126	17911	2.76179	0.946561	0.0160533	0.823376
GOTERM_BP_FAT	GO:0043549~regulation of kinase activity	54	5.27344	0.000422085	Edn3, Slc27A1, Srcin1, Il18, Prkag2, Sorl1, Tgfb3, Dstyk, Lpar1, Adora1, Camkk1, Chad, Map3K5, Dab1, Apoe, Ppp1R1B, Ppp1R1A, Gab1, Rgn, Mmd2, Angpt1, Pak1, Map2K7, Map2K6, Mt3, Lrrc4, Rbl2, Inca1, Emp2, Prkcz, Dbndd2, Adora2A, Dag1, Gprc5B, Ace, Hspa2, Inpp5K, Hexim1, Rasgrp1, Agt, Lrrtm1, Dusp16, Pkd2, Axin2, Bmp4, Park2, Ager, Ntrk3, Epha4, Dusp3, Sfrp1, Rgs2, Smpd1, Mapk8Ip1	875	674	17911	1.64001	0.947469	0.0160584	0.828172
GOTERM_BP_FAT	GO:0032414~positive regulation of ion transmembrane transporter activity	13	1.26953	0.000424039	Bmp4, Tesc, Hspa2, Atp1B2, Ank3, Wnk4, Pkd2, Stim1, Rgn, Rapgef3, Ager, S100A1, Gstm7	875	79	17911	3.36843	0.948181	0.0160447	0.83199
GOTERM_BP_FAT	GO:0046889~positive regulation of lipid biosynthetic process	13	1.26953	0.000424039	Slc45A3, Srebf1, Abhd6, Igf2, Mid1Ip1, Ppargc1A, Pcx, Wnt4, Dgat2, Sorbs1, Apoe, Agt, Rgn	875	79	17911	3.36843	0.948181	0.0160447	0.83199
GOTERM_BP_FAT	GO:0009725~response to hormone	63	6.15234	0.00043569	Slc27A1, Rarres2, Slc5A5, Thra, Il18, Gabrb1, Tgfb3, Foxo1, Rorc, Rora, Cited1, Kank2, Hey1, Slc2A4, Lcat, Sult1A1, Rarb, Pak1, Mt3, Dhcr24, Pld1, Irs3, Qdpr, Padi2, Ptpru, Lmbrd1, Ppargc1A, Bbs2, Prkcq, Sort1, Grb14, Prkcz, Dag1, Prkdc, Paqr7, Timp4, Tshb, Abca2, Inpp5K, Sorbs1, Bche, Bcl2, Agt, Ptn, Car2, Srebf1, Bmp4, Pdk2, Flt3, Kl, Fads1, Ptpra, Acaca, Igf2, Atp1A2, Nkx6-1, Ntrk3, Khk, Sfrp1…	875	822	17911	1.56885	0.952229	0.0163932	0.854757
GOTERM_BP_FAT	GO:0044802~single-organism membrane organization	57	5.56641	0.000439353	Grik5, Pink1, Cnp, Adora1, Dmpk, Kcnip3, Golga7, Wnt4, Pacsin3, Apoe, Ank3, Mpv17L, Tmem170, Pls1, Pak1, Ramp1, Mt3, Lrrc4, Tmeff2, Magi2, Fa2H, Vil1, Rftn2, Bbs2, Myrf, Vamp4, Emp2, Pacs2, Prkcz, Pard3, Cacnb1, Ppt1, Rilpl1, Tspan33, Inpp5K, Sorbs1, Bcl2, P2Ry1, Ptn, Ndrg1, Lyplal1, Clasp2, Fzd9, Glrb, Tesc, Ptprd, Syt11, Sun2, Nlgn2, Reep1, Park2, Ager, Capn3, Abcb4, Atp2A2, Map7, Atp8A1	875	724	17911	1.61157	0.953436	0.0164413	0.861913
GOTERM_BP_FAT	GO:0010977~negative regulation of neuron projection development	19	1.85547	0.000448096	Mag, Ptprz1, Efemp1, Runx1T1, Spock1, Lpar1, Neo1, Itm2C, Ephb2, Epha4, Wnt3, Dab1, Sema6D, Inpp5J, Ulk2, Dleu2, Sema4D, Aatk, Mt3	875	152	17911	2.55871	0.956193	0.0166764	0.878994
GOTERM_BP_FAT	GO:0006805~xenobiotic metabolic process	10	0.976562	0.00045348	Gsta4, Gstm4, Cyp46A1, Sult1A1, Fmo2, Rorc, Gstt1, Rora, Gstm5, Gstm7	875	48	17911	4.26452	0.957809	0.0167856	0.889511
GOTERM_BP_FAT	GO:0032102~negative regulation of response to external stimulus	28	2.73438	0.000454154	Adora2A, Neo1, Ppm1B, Rora, D1Ertd622E, Adora1, Kank2, Wnt4, Wnt3, Apoe, Grid2, Clasp2, Tyro3, Ptger3, Hc, Padi2, Serping1, Ager, Psg23, Sirt2, Nbl1, Epha4, Tnfaip6, Bbs2, Sema6D, Wfdc1, Abat, Sema4D	875	275	17911	2.08419	0.958007	0.0167217	0.890826
GOTERM_BP_FAT	GO:0060322~head development	61	5.95703	0.000461711	Nrp2, Tspan2, Arnt2, Tgfb3, Bcan, Cnp, Lpar1, Rora, Akr1C14, Cited1, Mbp, Ckb, Sez6L2, Wnt4, Dab1, Wnt3, Pax9, Btbd3, Grid2, Rarb, Unc5C, Olig2, Pak1, S100A1, Mt3, Tyro3, Ptger3, Foxj1, Padi2, Ppargc1A, Gpr37L1, Ncam1, Bbs2, Msx1, Abat, Stmn1, Fgfr2, Sox3, Kcna1, Nnat, Prkdc, Ppt1, Llgl1, Aplp1, Ephb2, Bcl2, Ptn, Dcx, Aatk, Bmp4, Plp1, Atrn, Macrod2, En2, Sirt2, Sema6D, H2Afy2, Ift172, Ntrk2, Id4…	875	791	17911	1.57857	0.960166	0.0169085	0.905586
GOTERM_BP_FAT	GO:1901700~response to oxygen-containing compound	112	10.9375	0.000468144	Rarres2, Il18, Gabrb1, Arnt2, Grik5, Tgfb3, Foxo1, Rorc, Aqp4, Cnp, Rora, Lpar1, Cited1, Kank2, Map3K5, Slc2A5, Slc2A4, Pik3C3, Rgn, Rapgef3, Cib2, Map2K6, Pld1, Irs3, Qdpr, Gstt1, Ppargc1A, Ncam1, Abat, Wfdc1, Grb14, Add1, Gnai1, Dag1, Timp4, Ace, Bche, Srebf1, Bmp4, Hcn2, Tesc, Scd2, Mlc1, Acaca, Klf15, Nkx6-1, Abcb4, Ntrk3, P2Rx6, Sfrp1, Gpr37, Atp2A2, Ntrk2, Map7, Slc27A1, Slc5A5, Hnf1A, Cpeb…	875	1670	17911	1.37282	0.961915	0.0170526	0.918148
GOTERM_BP_FAT	GO:0003012~muscle system process	34	3.32031	0.000502566	Fxyd1, Edn3, Camk2G, Mrvi1, Kcna1, Adora1, Dmpk, Ednrb, Gsn, Agt, P2Ry1, Pak1, Lmod1, Pi16, Map2K6, Rcsd1, Ptger3, Klf15, Atp1A2, Ppargc1A, Vegfb, Bbs2, Atp2A2, Rgs2, Gtf2I, Tmod2, Gaa, Ace2, Abat, Sgce, Pde9A, Casq1, Mylk, Snta1	875	365	17911	1.90677	0.970052	0.0182003	0.985341
GOTERM_BP_FAT	GO:0007015~actin filament organization	32	3.125	0.000522448	Enah, Fryl, Tgfb3, Lpar1, Kank2, Wnt4, Inpp5K, Sorbs1, Gsn, Bcl2, Pls1, Rapgef3, Pak1, Clasp2, Lmod1, Cdc42Ep4, Arhgef10L, Phactr1, Tmeff2, Cap2, Vil1, Park2, Spire2, Nebl, Gdpd2, Fmn2, Prkcq, Tacstd2, Plekhh2, Tmod2, Emp2, Add1	875	336	17911	1.9495	0.973934	0.0188161	1.02413
GOTERM_BP_FAT	GO:0044057~regulation of system process	43	4.19922	0.000525864	Fxyd1, Edn3, Pard3, Thra, Adora2A, Camk2G, Kcna1, Mrvi1, Dag1, Kcnj10, Pex5L, Adora1, Dmpk, Ednrb, Inpp5K, Wnk4, Agt, P2Ry1, Gdf9, Pak1, Pi16, S100A1, Srebf1, Hcn2, Mag, Ptger3, Cckbr, Nlgn2, Atp1A2, Ppargc1A, Ncam1, Atp2A2, Rgs2, Gtf2I, Hopx, Ace2, Gaa, Myrf, Abat, Pde9A, Casq1, Emp2, Snta1	875	504	17911	1.74642	0.974548	0.0188408	1.0308
GOTERM_BP_FAT	GO:0061024~membrane organization	65	6.34766	0.000526909	Prkag2, Grik5, Pink1, Cnp, Adora1, Dmpk, Kcnip3, Mbp, Golga7, Wnt4, Slc2A4, Pacsin3, Gsn, Apoe, Ank3, Mpv17L, Tmem170, Pls1, Pak1, Ramp1, Dhcr24, Mt3, Lrrc4, Tmeff2, Magi2, Fa2H, Vil1, Rftn2, Bbs2, Sgcg, Myrf, Vamp4, Sgce, Emp2, Pacs2, Prkcz, Pard3, Clcn3, Cacnb1, Ppt1, Rilpl1, Sorbs1, Tspan33, Inpp5K, Bcl2, P2Ry1, Ptn, Ndrg1, Lyplal1, Clasp2, Fzd9, Ptprd, Tesc, Glrb, Syt11, Sun2, Nlgn2, Reep1, P…	875	861	17911	1.54533	0.974733	0.0187815	1.03283
GOTERM_BP_FAT	GO:0006935~chemotaxis	45	4.39453	0.000533233	Nrp2, Edn3, Rarres2, Enah, Enpp2, Slc37A4, Dag1, Neo1, Lpar1, Zic2, Ephb2, Alcam, Ednrb, Wnt3, Lamb2, Unc5B, Ank3, Angpt1, Unc5C, Lgi1, Bmp4, Efnb3, Hc, Dpysl5, Padi2, Ackr4, Dapk2, Ager, Ccr9, Ntrk3, Prkd1, Ncam1, Vegfb, Prkcq, Nbl1, Epha4, Lama1, Sema6D, Pla2G7, Ccl27A, Sema4D, Bmpr1B, Apbb1, Jam3, Fez1	875	536	17911	1.71854	0.975825	0.0189083	1.04517
GOTERM_BP_FAT	GO:0007009~plasma membrane organization	28	2.73438	0.000565154	Prkcz, Pacs2, Kcnip3, Golga7, Rilpl1, Wnt4, Pacsin3, Inpp5K, Sorbs1, Tspan33, Ank3, P2Ry1, Pls1, Ndrg1, Clasp2, Lyplal1, Ramp1, Tmeff2, Tesc, Fa2H, Syt11, Vil1, Bbs2, Atp2A2, Myrf, Vamp4, Map7, Emp2	875	279	17911	2.05431	0.980655	0.019928	1.10741
GOTERM_BP_FAT	GO:0009410~response to xenobiotic stimulus	11	1.07422	0.000595314	Gsta4, Gstm4, Cyp46A1, Sult1A1, Fmo2, Arnt2, Rorc, Gstt1, Rora, Gstm5, Gstm7	875	60	17911	3.75278	0.984329	0.0208751	1.16617
GOTERM_BP_FAT	GO:0008344~adult locomotory behavior	15	1.46484	0.000633571	Sez6L2, Epha4, Clcn3, Glrb, Dab1, Efnb3, Mapt, Lgi4, Nlgn2, Kcnj10, Cnp, Ppt1, Park2, Cacnb4, Atp1A2	875	106	17911	2.89666	0.988003	0.0220912	1.24067
GOTERM_BP_FAT	GO:0044242~cellular lipid catabolic process	21	2.05078	0.000634296	Acox1, Hacl1, Pld1, Acadsb, Ech1, Pnliprp2, Enpp2, Abhd6, Acacb, Sirt2, Ivd, Apoe, Faah, Naga, Smpd1, Prkacb, Acad8, Hsd17B4, Acad11, Bco2, Mt3	875	183	17911	2.34898	0.988064	0.0220063	1.24209
GOTERM_BP_FAT	GO:0015758~glucose transport	16	1.5625	0.000679155	Prkcz, Rarres2, Hnf1A, Vil1, Klf15, Lmbrd1, Rtn2, Ace, Slc2A5, Sorbs1, Inpp5K, Slc2A4, Agt, Pls1, Sort1, Pak1	875	119	17911	2.75223	0.991274	0.0234284	1.32937
GOTERM_BP_FAT	GO:0055065~metal ion homeostasis	48	4.6875	0.000694587	Fxyd1, Slc22A17, Edn3, Atp1B2, Adora2A, Pth1R, Kcna1, Slc37A4, Sfxn4, Hfe, Kcnj10, Neo1, Lpar1, Cacnb4, Adora1, Dmpk, Gstm7, Ednrb, Ank3, Apoe, Bcl2, Agt, P2Ry1, Pkd2, Mt1, Rgn, Sv2A, Cib2, Mt3, Bmp4, Tesc, Ptger3, Sgk2, Cckbr, Kl, Stim1, Upk3A, Atp1A2, Park2, Ager, Capn3, Prkd1, S100B, Pygm, Atp2A2, Gtf2I, Slc41A1, Casq1	875	591	17911	1.66251	0.992165	0.0238367	1.35938
GOTERM_BP_FAT	GO:0001657~ureteric bud development	15	1.46484	0.00069692	Fgfr2, Bmp4, Foxj1, Cited1, Wnt4, Sfrp1, Hey1, Osr1, Tacstd2, Bcl2, Agt, Pkd2, Pbx1, Rarb, Wnt6	875	107	17911	2.86959	0.992292	0.0237989	1.36392
GOTERM_BP_FAT	GO:0007411~axon guidance	23	2.24609	0.000708129	Nrp2, Enah, Efnb3, Dpysl5, Dag1, Neo1, Ephb2, Zic2, Ncam1, Alcam, Lama1, Epha4, Wnt3, Lamb2, Unc5B, Sema6D, Ank3, Sema4D, Unc5C, Lgi1, Bmpr1B, Apbb1, Fez1	875	212	17911	2.22077	0.992872	0.0240595	1.38571
GOTERM_BP_FAT	GO:0030336~negative regulation of cell migration	24	2.34375	0.00071058	Tmeff2, Magi2, Hc, Abhd6, Dag1, Padi2, D1Ertd622E, Ptpru, Ppargc1A, Adora1, Ager, Nbl1, Wnt4, Sfrp1, Sema6D, Tacstd2, Apoe, Bcl2, Srgap3, Idh2, Ptn, Clasp2, Chrd, Olfm1	875	226	17911	2.17377	0.992993	0.0240248	1.39048
GOTERM_BP_FAT	GO:0010563~negative regulation of phosphorus metabolic process	46	4.49219	0.000724112	Slc27A1, Prkcz, Pard3, Dbndd2, Srcin1, Ctdspl, Adora2A, Il18, Prkag2, Sorl1, Dag1, Foxo1, Prkdc, Lpar1, Aplp1, Chad, Inpp5K, Inpp5J, Hexim1, Ppp1R1B, Apoe, Ppp1R1A, Dusp16, Lrrtm1, Rgn, Angpt1, Bmp4, Lrrc4, Fktn, Ptger3, Myo1D, Inca1, Park2, Ppargc1A, Ager, Sirt2, Sirt3, Ntrk3, Fbln1, Dusp3, Sfrp1, Rgs2, Smpd1, Ace2, Mapk8Ip1, Sema4D	875	560	17911	1.68144	0.993625	0.024359	1.41678
GOTERM_BP_FAT	GO:0045936~negative regulation of phosphate metabolic process	46	4.49219	0.000724112	Slc27A1, Prkcz, Pard3, Dbndd2, Srcin1, Ctdspl, Adora2A, Il18, Prkag2, Sorl1, Dag1, Foxo1, Prkdc, Lpar1, Aplp1, Chad, Inpp5K, Inpp5J, Hexim1, Ppp1R1B, Apoe, Ppp1R1A, Dusp16, Lrrtm1, Rgn, Angpt1, Bmp4, Lrrc4, Fktn, Ptger3, Myo1D, Inca1, Park2, Ppargc1A, Ager, Sirt2, Sirt3, Ntrk3, Fbln1, Dusp3, Sfrp1, Rgs2, Smpd1, Ace2, Mapk8Ip1, Sema4D	875	560	17911	1.68144	0.993625	0.024359	1.41678
GOTERM_BP_FAT	GO:1901605~alpha-amino acid metabolic process	21	2.05078	0.000728218	Cyp2D22, Hoga1, Padi2, Aass, Ggt1, Ddo, Fah, Adi1, Tdo2, Mut, Slc1A3, Asrgl1, Aldh4A1, Gpt, Thnsl2, Gamt, Enoph1, Ddah2, Oat, Prodh, Mpst	875	185	17911	2.32359	0.993805	0.0243779	1.42475
GOTERM_BP_FAT	GO:0034330~cell junction organization	22	2.14844	0.00074572	Arl2, Pard3, Lims2, Ocln, Cldn3, Ugt8A, Enpp2, Itgb4, Tgfb3, Ptpn13, Gpm6B, Rassf8, Wnt4, Ace, Lama3, Sorbs1, Agt, Tbcd, Bcl2, Pkp4, Ace2, Clasp2	875	199	17911	2.26298	0.994518	0.0248376	1.45876
GOTERM_BP_FAT	GO:0097485~neuron projection guidance	23	2.24609	0.0007543	Nrp2, Enah, Efnb3, Dpysl5, Dag1, Neo1, Ephb2, Zic2, Ncam1, Alcam, Lama1, Epha4, Wnt3, Lamb2, Unc5B, Sema6D, Ank3, Sema4D, Unc5C, Lgi1, Bmpr1B, Apbb1, Fez1	875	213	17911	2.21034	0.994837	0.0250007	1.47543
GOTERM_BP_FAT	GO:0072164~mesonephric tubule development	15	1.46484	0.000765547	Fgfr2, Bmp4, Foxj1, Cited1, Wnt4, Sfrp1, Hey1, Osr1, Tacstd2, Bcl2, Agt, Pkd2, Pbx1, Rarb, Wnt6	875	108	17911	2.84302	0.995227	0.025249	1.49727
GOTERM_BP_FAT	GO:0072163~mesonephric epithelium development	15	1.46484	0.000765547	Fgfr2, Bmp4, Foxj1, Cited1, Wnt4, Sfrp1, Hey1, Osr1, Tacstd2, Bcl2, Agt, Pkd2, Pbx1, Rarb, Wnt6	875	108	17911	2.84302	0.995227	0.025249	1.49727
GOTERM_BP_FAT	GO:0001676~long-chain fatty acid metabolic process	14	1.36719	0.000770316	Slc27A1, Plp1, Scd2, Ptgr2, Cyp2D22, Cyp2J9, Fads1, Ephx2, Cyp4F14, Fam213B, Acot5, Qk, Gstm7, Elovl6	875	96	17911	2.98517	0.995383	0.0252849	1.50653
GOTERM_BP_FAT	GO:0008645~hexose transport	16	1.5625	0.000809619	Prkcz, Rarres2, Hnf1A, Vil1, Klf15, Lmbrd1, Rtn2, Ace, Slc2A5, Sorbs1, Inpp5K, Slc2A4, Agt, Pls1, Sort1, Pak1	875	121	17911	2.70674	0.996492	0.026434	1.58281
GOTERM_BP_FAT	GO:0015749~monosaccharide transport	16	1.5625	0.000809619	Prkcz, Rarres2, Hnf1A, Vil1, Klf15, Lmbrd1, Rtn2, Ace, Slc2A5, Sorbs1, Inpp5K, Slc2A4, Agt, Pls1, Sort1, Pak1	875	121	17911	2.70674	0.996492	0.026434	1.58281
GOTERM_BP_FAT	GO:0072009~nephron epithelium development	16	1.5625	0.000809619	Bmp4, Magi2, Foxj1, Klf15, Cited1, Wnt4, Lamb2, Hey1, Osr1, Tacstd2, Agt, Bcl2, Wnk4, Pkd2, Pbx1, Wnt6	875	121	17911	2.70674	0.996492	0.026434	1.58281
GOTERM_BP_FAT	GO:0032970~regulation of actin filament-based process	32	3.125	0.000817261	Fxyd1, Pard3, Tgfb3, Gpm6B, Lpar1, Kank2, Wnt4, Inpp5K, Gsn, Rapgef3, Pak1, Clasp2, Lmod1, Cdc42Ep4, Arhgef10L, Tmeff2, Ptger3, Vil1, Celsr1, Park2, Atp1A2, Spire2, Ntrk3, Fmn2, Prkcq, Atp2A2, Tacstd2, Plekhh2, Tmod2, Ccl27A, Jam3, Add1	875	345	17911	1.89864	0.996674	0.0265561	1.59764
GOTERM_BP_FAT	GO:1903034~regulation of response to wounding	19	1.85547	0.000827703	Ptger3, Vil1, Serping1, Neo1, Psg23, Ager, Capn3, Ntrk3, Epha4, Prkcq, Wnt4, Gsn, Apoe, Hopx, Wfdc1, Abat, Clasp2, Omg, Mylk	875	160	17911	2.43078	0.996908	0.0267664	1.6179
GOTERM_BP_FAT	GO:0034329~cell junction assembly	19	1.85547	0.000827703	Arl2, Pard3, Ocln, Cldn3, Ugt8A, Enpp2, Itgb4, Ptpn13, Gpm6B, Wnt4, Ace, Lama3, Sorbs1, Agt, Bcl2, Tbcd, Pkp4, Ace2, Clasp2	875	160	17911	2.43078	0.996908	0.0267664	1.6179
GOTERM_BP_FAT	GO:0071466~cellular response to xenobiotic stimulus	10	0.976562	0.000835664	Gsta4, Gstm4, Cyp46A1, Sult1A1, Fmo2, Rorc, Gstt1, Rora, Gstm5, Gstm7	875	52	17911	3.93648	0.997075	0.0268959	1.63333
GOTERM_BP_FAT	GO:0051248~negative regulation of protein metabolic process	73	7.12891	0.000852338	Fhit, Srcin1, Ctdspl, Cpeb3, Il18, Prkag2, Sorl1, Foxo1, Vtn, Chad, Ednrb, Ppp1R1B, Apoe, Ppp1R1A, Rgn, Angpt1, Itih2, Itih3, Pi16, Dhcr24, Mt3, Lrrc4, Foxj1, Serping1, Inca1, Wfdc18, Ppargc1A, Qk, Fmn2, Wfdc1, Sema4D, Prkcz, Pard3, Dbndd2, Spock3, Adora2A, Dag1, Serpinb1A, Prkdc, Hfe, Timp4, Spock1, Itm2C, Inpp5K, Inpp5J, Hexim1, Dusp16, Lrrtm1, Olfm1, Hhatl, Bmp4, Fktn, Klf15, Park2, Samd4, Bir…	875	1014	17911	1.47366	0.997397	0.0272995	1.66567
GOTERM_BP_FAT	GO:0098602~single organism cell adhesion	60	5.85938	0.000888284	Srcin1, Il18, Rorc, Itpkb, Rora, Wnt4, Dab1, Gsn, Ank3, Patz1, Dpp4, Satb1, Tyro3, Icosl, Ptger3, Efnb3, Foxj1, Ptpru, Ccr9, Ncam1, Prkcq, Arvcf, Tacstd2, Abat, Sema4D, Jam3, Prkcz, Pard3, Lims2, Enpp2, Adora2A, Ctnnd2, Astn1, Hfe, Prkdc, Cacnb4, Ephb6, Il12Rb1, Rasgrp1, Bcl2, Ttyh1, Lfng, Bmp4, Flt3, Col13A1, Tnfrsf13C, Nlgn2, Myl12B, Igf2, Csrp1, Ager, P2Ry12, Dusp3, Fbln1, Lama3, Sfrp1, Pkp4, …	875	796	17911	1.54294	0.997975	0.0283051	1.73533
GOTERM_BP_FAT	GO:0007010~cytoskeleton organization	79	7.71484	0.000921345	Enah, Chmp4C, Tgfb3, Cnp, Lpar1, Rhou, Tmem141, Kank2, Wnt4, Frmd5, Gsn, Mapt, Pls1, Lmod1, Pak1, Rapgef3, Arl2, Tmeff2, Ugt8A, Foxj1, Stmn4, Vil1, Ldb3, Mid1Ip1, Spire2, Rsph9, Nebl, Fmn2, Bbs2, Prkcq, Tagln, Tacstd2, Plekhh2, Tbcd, Limch1, Vamp4, Stmn1, Casq1, Emp2, Jam3, Add1, Tppp3, Prkcz, Pard3, Mob2, Fryl, Arhgef28, Zmynd10, Dag1, Gpm6B, Llgl1, Sorbs1, Inpp5K, Inpp5J, Fign, Bcl2, Cnn1, Clas…	875	1120	17911	1.44385	0.998392	0.0292102	1.79936
GOTERM_BP_FAT	GO:0006836~neurotransmitter transport	20	1.95312	0.000928445	Ddc, Edn3, Sncaip, Adora2A, Slc6A20A, Slc6A12, Syt11, Slc6A13, Grik5, Ppt1, Gpm6B, Kcnj10, Atp1A2, Celsr1, Park2, Atp2A2, Cadps2, Ntrk2, Pak1, Sv2A	875	175	17911	2.3394	0.99847	0.029299	1.81311
GOTERM_BP_FAT	GO:0048585~negative regulation of response to stimulus	92	8.98438	0.000956527	Sorl1, Tgfb3, Foxo1, Pink1, D1Ertd622E, Rora, Apcdd1, Adora1, Gstm7, Kank2, Chad, Jade1, Wnt4, Wnt3, Dab1, Unc5B, Hey1, Apoe, Mpv17L, Grid2, Angpt1, Prkacb, Il13Ra2, Lrrc4, Tyro3, Sox10, Nanog, Magi2, Ptger3, Foxj1, Padi2, Serping1, Lmbrd1, Psg23, Gpr37L1, Lrpap1, Tnfaip6, Bbs2, Prkcq, Abat, Wfdc1, Sema4D, Grb14, Phlpp1, Prkcz, Nkd1, Wnt5B, Adora2A, Dag1, Prkdc, Hfe, Ppm1B, Neo1, Rasal1, Inpp5K, …	875	1350	17911	1.39497	0.998743	0.0300364	1.86746
GOTERM_BP_FAT	GO:0051924~regulation of calcium ion transport	24	2.34375	0.000958885	Bmp4, Ptger3, Adora2A, Cacnb1, Stim1, Tspan13, Atp1A2, Cacnb4, Capn3, Gstm7, P2Ry12, Prkd1, Ace, Pacsin3, Inpp5K, Hspa2, Agt, Bcl2, Pkd2, Rgn, Rapgef3, Casq1, S100A1, Mylk	875	231	17911	2.12672	0.998763	0.0299746	1.87202
GOTERM_BP_FAT	GO:0060560~developmental growth involved in morphogenesis	24	2.34375	0.000958885	Fgfr2, Nrp2, Bmp4, Prkcz, Nkd1, Slc12A2, Park2, Ntrk3, Rnd2, Alcam, Rasal1, Wnt3, Lamb2, Sfrp1, Sema6D, Apoe, Mapt, Ulk2, Pak1, Sema4D, Dcx, Omg, Aatk, Mt3	875	231	17911	2.12672	0.998763	0.0299746	1.87202
GOTERM_BP_FAT	GO:0051492~regulation of stress fiber assembly	12	1.17188	0.000983554	Tmeff2, Prkcq, Wnt4, Inpp5K, Tacstd2, Tgfb3, Rapgef3, Pak1, Clasp2, Lpar1, Arhgef10L, Kank2	875	75	17911	3.27515	0.998959	0.0305973	1.91974
GOTERM_BP_FAT	GO:1901606~alpha-amino acid catabolic process	11	1.07422	0.00100336	Tdo2, Hoga1, Asrgl1, Aass, Aldh4A1, Thnsl2, Gpt, Ddah2, Oat, Prodh, Fah	875	64	17911	3.51823	0.999094	0.0310656	1.95804
GOTERM_BP_FAT	GO:0035249~synaptic transmission, glutamatergic	11	1.07422	0.00100336	Clcn3, Cckbr, Adora2A, Ntrk2, Grid2, Grik5, Nlgn2, Cacnb4, Pak1, Park2, Adora1	875	64	17911	3.51823	0.999094	0.0310656	1.95804
GOTERM_BP_FAT	GO:0014002~astrocyte development	7	0.683594	0.00105718	Plp1, Lamb2, Tspan2, Adora2A, Agt, Ager, Mt3	875	25	17911	5.73152	0.999378	0.0325612	2.06204
GOTERM_BP_FAT	GO:0005975~carbohydrate metabolic process	55	5.37109	0.00105782	Slc45A3, Ldhb, Glb1L, Phkb, Prkag2, Foxo1, Rorc, Rora, St6Galnac3, B3Galnt1, Ppp1R1A, St3Gal6, Rgn, Ramp1, Mt3, Amy1, Phkg1, Pfkm, Ppargc1A, Vegfb, Mgat3, Dgat2, Gaa, Fut9, Fggy, Aldoc, Pth1R, Slc37A4, Phka1, Hexdc, Galm, Inpp5K, Sorbs1, Naga, Ppp1R3F, P2Ry1, Entpd5, Idh2, Galnt16, B4Galt4, Pdk2, Fktn, B3Galt1, Kl, Igf2, Acacb, Park2, Fuca2, Khk, Pcx, Man2C1, Pygm, Ap2A1, Dpm1, Pygb	875	718	17911	1.56801	0.99938	0.0324373	2.06326
GOTERM_BP_FAT	GO:1904064~positive regulation of cation transmembrane transport	15	1.46484	0.00109995	Fxyd1, Bmp4, Edn3, Tesc, Atp1B2, Stim1, Ager, Capn3, Gstm7, Hspa2, Ank3, Pkd2, Rgn, Rapgef3, S100A1	875	112	17911	2.74148	0.999538	0.0335607	2.1446
GOTERM_BP_FAT	GO:0014910~regulation of smooth muscle cell migration	12	1.17188	0.00110031	Ace, Sema6D, Agt, Bcl2, Il18, Sorl1, Vtn, Rapgef3, Pak1, Lpar1, Ppargc1A, Ager	875	76	17911	3.23206	0.99954	0.0334253	2.14529
GOTERM_BP_FAT	GO:0031214~biomineral tissue development	17	1.66016	0.00114366	Fgfr2, Fzd9, Bmp4, Kl, Pth1R, Tgfb3, Stim1, Foxo1, Gpm6B, Wnt4, Omd, Osr1, Rspo2, Ptn, Axin2, Bmpr1B, Wnt6	875	138	17911	2.52163	0.99966	0.0345696	2.22891
GOTERM_BP_FAT	GO:0034764~positive regulation of transmembrane transport	17	1.66016	0.00114366	Fxyd1, Bmp4, Edn3, Tesc, Atp1B2, Stim1, Ager, Capn3, Gstm7, Hspa2, Ank3, Wnk4, Pkd2, Rgn, Rapgef3, Car2, S100A1	875	138	17911	2.52163	0.99966	0.0345696	2.22891
GOTERM_BP_FAT	GO:0070169~positive regulation of biomineral tissue development	9	0.878906	0.00115394	Bmp4, Fzd9, Wnt4, Osr1, Kl, Tgfb3, Gpm6B, Wnt6, Bmpr1B	875	44	17911	4.18699	0.999683	0.0347248	2.24873
GOTERM_BP_FAT	GO:0051338~regulation of transferase activity	58	5.66406	0.00115536	Slc27A1, Edn3, Srcin1, Il18, Prkag2, Sorl1, Tgfb3, Dstyk, Lpar1, Adora1, Camkk1, Chad, Zyg11B, Map3K5, Dab1, Apoe, Ppp1R1B, Ppp1R1A, Gab1, Rgn, Mmd2, Angpt1, Pak1, Map2K7, Map2K6, Mt3, Lrrc4, Rbl2, Inca1, Prkcq, Emp2, Prkcz, Dbndd2, Adora2A, Dag1, Gprc5B, Ace, Hspa2, Inpp5K, Hexim1, Rasgrp1, Agt, Dusp16, Lrrtm1, Ppp1R3F, Pkd2, Axin2, Bmp4, Igf2, Park2, Ager, Ntrk3, Epha4, Dusp3, Sfrp1, Rgs2, Smpd…	875	771	17911	1.53987	0.999687	0.0346177	2.25147
GOTERM_BP_FAT	GO:0040008~regulation of growth	53	5.17578	0.0011719	Igfbp6, Nell2, Cspg5, Wnt3, Apoe, Mapt, Pls1, Mt1, Gdf9, Pak1, Pi16, Lgi1, Mt3, Sgk2, Vil1, Ncam1, Rnd2, Bbs2, Msx1, Wfdc1, Sema4D, Smarca2, Fgfr2, Nkd1, Igfbpl1, Prkdc, Ppt1, Rasal1, Bcl2, Agt, Olfm1, Crim1, Aatk, Bmp4, Flt3, Atrn, Igf2, Acacb, Park2, Kcnk2, Capn3, Nkx6-1, Ntrk3, Sema6D, Sfrp1, Kazald1, Ulk2, Hopx, Cirbp, Gamt, Igfbp2, Apbb1, Omg	875	688	17911	1.57688	0.999721	0.0349549	2.28336
GOTERM_BP_FAT	GO:0001503~ossification	35	3.41797	0.0011783	Fgfr2, Dhh, Thra, Pth1R, Tgfb3, Gpm6B, Cited1, Wnt4, Wnt3, Osr1, Hey1, Bcl2, Rspo2, Ptn, Hsd17B4, Axin2, Thbs3, Bmp4, Fzd9, Kl, Col13A1, Npr2, Igf2, Gdpd2, Prkd1, Omd, Sfrp1, Kazald1, Sort1, Gdf10, Id4, Sema4D, Gfra4, Bmpr1B, Chrd	875	399	17911	1.79559	0.999733	0.0349929	2.29567
GOTERM_BP_FAT	GO:0001823~mesonephros development	15	1.46484	0.00120044	Fgfr2, Bmp4, Foxj1, Cited1, Wnt4, Sfrp1, Hey1, Osr1, Tacstd2, Bcl2, Agt, Pkd2, Pbx1, Rarb, Wnt6	875	113	17911	2.71722	0.999771	0.0354882	2.33833
GOTERM_BP_FAT	GO:0055067~monovalent inorganic cation homeostasis	17	1.66016	0.00123535	Pdk2, Tesc, Clcn3, Sgk2, Adora2A, Atp1B2, Ppt1, Kcnj10, Atp1A2, Upk3A, Adora1, Ednrb, Agt, Bcl2, Slc4A8, Slc4A3, Car2	875	139	17911	2.50349	0.999821	0.0363481	2.40556
GOTERM_BP_FAT	GO:0043270~positive regulation of ion transport	25	2.44141	0.00124818	Bmp4, Fxyd1, Edn3, Tesc, Sgk2, Adora2A, Atp1B2, Stim1, Hfe, Adora1, Ager, Capn3, Gstm7, P2Ry12, Hspa2, Ank3, Wnk4, P2Ry1, Pkd2, Rgn, Abat, Rapgef3, S100A1, Mylk, Map2K6	875	250	17911	2.04697	0.999836	0.0365647	2.43024
GOTERM_BP_FAT	GO:0045216~cell-cell junction organization	20	1.95312	0.00130018	Arl2, Pard3, Lims2, Ocln, Cldn3, Ugt8A, Enpp2, Tgfb3, Ptpn13, Gpm6B, Rassf8, Wnt4, Ace, Sorbs1, Agt, Tbcd, Bcl2, Pkp4, Ace2, Clasp2	875	180	17911	2.27441	0.999886	0.0379009	2.53027
GOTERM_BP_FAT	GO:0044087~regulation of cellular component biogenesis	59	5.76172	0.0013131	Thra, Hnf1A, Sncaip, Chmp4C, Sorl1, Tgfb3, Pink1, Lpar1, Kank2, Wnt4, 5330417C22Rik, Gsn, Mapt, Lcat, Tbc1D14, Lmod1, Pak1, Rapgef3, Arl2, Tmeff2, Pld1, Vil1, Spire2, Ncam1, Fmn2, Prkcq, Tacstd2, Tbcd, Stmn1, Add1, Prkcz, Enpp2, Dag1, Gpm6B, Ephb2, Ace, Gpm6A, Hspa2, Inpp5K, Inpp5J, Agt, Lrrtm1, Clasp2, Cdc42Ep4, Arhgef10L, Nlgn2, Park2, Birc2, Sirt2, Rab33A, Ntrk3, Rgs2, Ntrk2, Lrrn1, Tmod2, Ace…	875	792	17911	1.52489	0.999896	0.0381113	2.5551
GOTERM_BP_FAT	GO:0030258~lipid modification	21	2.05078	0.0013142	Acox1, Hacl1, Acadsb, Ech1, Fa2H, Ephx2, Acacb, Ppargc1A, Dgat2, Inpp5K, Inpp5J, Ivd, Apoe, Agt, Lcat, Dgkg, Pik3C3, Pla2G7, Acad8, Hsd17B4, Acad11	875	194	17911	2.21579	0.999897	0.0379849	2.55722
GOTERM_BP_FAT	GO:0008361~regulation of cell size	21	2.05078	0.0013142	Clcn3, Slc12A2, Slc6A12, Aqp4, Nkx6-1, Ntrk3, Rnd2, Wnt3, Arhgap5, Sema6D, Apoe, Mapt, Ulk2, Rapgef3, Sema4D, Pak1, Omg, Olfm1, Aatk, Add1, Mt3	875	194	17911	2.21579	0.999897	0.0379849	2.55722
GOTERM_BP_FAT	GO:0006066~alcohol metabolic process	25	2.44141	0.0013169	Tm7Sf2, Hnf1A, Pth1R, Sorl1, Itpkb, Abca2, Pmvk, Fdft1, Aldh1A1, Inpp5K, Apoe, Lcat, Apof, P2Ry1, Itpk1, Mt3, Dhcr24, Srebf1, Cyp46A1, Ephx1, Cyp27A1, Dgat2, Dpm1, Aldh2, Retsat	875	251	17911	2.03882	0.999899	0.0379046	2.56241
GOTERM_BP_FAT	GO:0071616~acyl-CoA biosynthetic process	7	0.683594	0.00131823	Pdk2, Acaca, Mpc1, Elovl7, Acacb, Elovl6, Acss2	875	26	17911	5.51108	0.9999	0.0377865	2.56497
GOTERM_BP_FAT	GO:0035384~thioester biosynthetic process	7	0.683594	0.00131823	Pdk2, Acaca, Mpc1, Elovl7, Acacb, Elovl6, Acss2	875	26	17911	5.51108	0.9999	0.0377865	2.56497
GOTERM_BP_FAT	GO:0010769~regulation of cell morphogenesis involved in differentiation	33	3.22266	0.00132985	Srcin1, Enpp2, Tgfb3, Dag1, Ttc3, Cited1, Ephb2, Dab1, Wnt3, Apoe, Mapt, Bcl9L, Pak1, Clasp2, Axin2, Olfm1, Aatk, Mt3, Ptprd, Ptprz1, Ager, Nkx6-1, Ntrk3, Rnd2, Epha4, Fbln1, Sfrp1, Sema6D, Tacstd2, Ulk2, Ntrk2, Sema4D, Omg	875	371	17911	1.82076	0.999907	0.0379576	2.58729
GOTERM_BP_FAT	GO:0003014~renal system process	14	1.36719	0.00136535	Bmp4, Hnf1A, Ptger3, Adora2A, Aqp4, Adora1, Ednrb, Inpp5K, Gsn, Agt, Bcl2, Wnk4, Slc22A6, Emp2	875	102	17911	2.80957	0.999928	0.0387931	2.65548
GOTERM_BP_FAT	GO:0031345~negative regulation of cell projection organization	20	1.95312	0.00138805	Mag, Ptprz1, Efemp1, Runx1T1, Spock1, Neo1, Lpar1, Itm2C, Ephb2, Epha4, Wnt3, Dab1, Sema6D, Tacstd2, Inpp5J, Ulk2, Dleu2, Sema4D, Aatk, Mt3	875	181	17911	2.26185	0.999938	0.0392658	2.69905
GOTERM_BP_FAT	GO:0070050~neuron cellular homeostasis	5	0.488281	0.00141038	Tyro3, Clcn3, Fggy, Nell2, Park2	875	11	17911	9.30442	0.999947	0.0397244	2.74191
GOTERM_BP_FAT	GO:0031399~regulation of protein modification process	106	10.3516	0.00143664	Edn3, Rarres2, Srcin1, Ctdspl, Il18, Tgfb3, Foxo1, Dstyk, Itpkb, Vtn, Lpar1, Adora1, Chad, Map3K5, Dab1, Ppp1R1B, Apoe, Ppp1R1A, Gab1, Rgn, Gdf9, Rapgef3, Map2K7, Map2K6, Lrrc4, Magi2, Ppargc1A, Emp2, Fgfr2, Dbndd2, Mob2, Adora2A, Enpp2, Dag1, Hfe, Ace, Hexim1, Dusp16, P2Ry1, Axin2, Srebf1, Bmp4, Fktn, Fbxo2, Klf15, Ager, Ntrk3, Epha4, Sfrp1, Rgs2, Gpr37, Nxn, Ntrk2, Slc27A1, Sorl1, Prkag2, Pink1…	875	1618	17911	1.34103	0.999956	0.0402871	2.79228
GOTERM_BP_FAT	GO:0051186~cofactor metabolic process	33	3.22266	0.00145106	Ldhb, Acadsb, Hnf1A, Btd, Aldoc, Prkag2, Aass, Ppt1, Acss2, Acot6, Pmvk, Acot5, Mccc2, Tdo2, Cbr1, Fmo1, Cpox, Fmo2, Entpd5, Idh2, Elovl7, Hsd17B4, Elovl6, Pdk2, Acaca, Qdpr, Mpc1, Acacb, Pfkm, Ppargc1A, Khk, Dgat2, Gamt	875	373	17911	1.81099	0.99996	0.0405208	2.81993
GOTERM_BP_FAT	GO:0022604~regulation of cell morphogenesis	46	4.49219	0.00151558	Srcin1, Enpp2, Gna12, Tgfb3, Dag1, Lpar1, Rhou, Ttc3, Cited1, Ephb2, Rasal1, Wnt3, Dab1, Apoe, Mapt, Ptn, Bcl9L, Pak1, Clasp2, Axin2, Cdc42Ep4, Olfm1, Aatk, Mt3, Coch, Ptprd, Ptprz1, Vil1, Myl12B, Gas2, Park2, Ager, S100A13, Nkx6-1, Rnd2, Ntrk3, Epha4, Fbln1, Sfrp1, Sema6D, S100B, Tacstd2, Ulk2, Ntrk2, Sema4D, Omg	875	581	17911	1.62067	0.999975	0.0421168	2.94354
GOTERM_BP_FAT	GO:0042445~hormone metabolic process	19	1.85547	0.0015558	Slc5A5, Selm, Hfe, Igf2, Ppargc1A, Ddo, Aldh1A1, Dkk3, Wnt4, Ace, Agt, Sult1A1, Ace2, H2-Ke6, Hsd17B4, Bmpr1B, Pcsk6, Bco2, Retsat	875	169	17911	2.30133	0.999981	0.0430397	3.02052
GOTERM_BP_FAT	GO:1903169~regulation of calcium ion transmembrane transport	16	1.5625	0.00156419	Bmp4, Ptger3, Cacnb1, Stim1, Tspan13, Atp1A2, Cacnb4, Capn3, Gstm7, Prkd1, Hspa2, Pkd2, Rgn, Rapgef3, Casq1, S100A1	875	129	17911	2.53888	0.999982	0.0430964	3.03658
GOTERM_BP_FAT	GO:0008219~cell death	127	12.4023	0.00159184	Fhit, Sncaip, Thra, Il18, Arnt2, Tgfb3, Grik5, Foxo1, Rorc, Itpkb, Lpar1, Adora1, Cited1, Kank2, Dmpk, Wnt4, Map3K5, Unc5B, Apoe, Grid2, Rgn, Gdf9, Rarb, Rapgef3, Unc5C, Map2K7, Map2K6, Tyro3, Pim2, Ppargc1A, Ncam1, Msx1, Sycp3, Bin1, Emp2, Nrbp2, Higd2A, Fgfr2, Pacs2, Adora2A, Aldoc, Cntfr, Ppt1, Ace, Rilpl1, Axin2, Bmp4, Cideb, Gas2, En2, Kcnk2, Ager, Ntrk3, Sfrp1, Gpr37, S100B, Ntrk2, Cyfip2, …	875	2003	17911	1.29788	0.999985	0.0436695	3.08945
GOTERM_BP_FAT	GO:0001666~response to hypoxia	28	2.73438	0.00160365	Cldn3, Camk2G, Il18, Arnt2, Tgfb3, Pink1, Rora, Adora1, Slc2A4, Bcl2, Ptn, Ndrg1, Pak1, Dpp4, Mt3, Ppargc1A, Kcnk2, Ager, Birc2, Sod3, Sirt2, Itpr2, Vegfb, Fmn2, Sfrp1, Pygm, S100B, Abat	875	299	17911	1.9169	0.999986	0.0438146	3.11203
GOTERM_BP_FAT	GO:0030282~bone mineralization	13	1.26953	0.00168539	Fzd9, Bmp4, Fgfr2, Kl, Pth1R, Tgfb3, Gpm6B, Wnt4, Osr1, Rspo2, Ptn, Bmpr1B, Axin2	875	92	17911	2.89246	0.999992	0.0458186	3.26817
GOTERM_BP_FAT	GO:0034767~positive regulation of ion transmembrane transport	16	1.5625	0.00169049	Fxyd1, Bmp4, Edn3, Tesc, Atp1B2, Stim1, Ager, Capn3, Gstm7, Hspa2, Ank3, Wnk4, Pkd2, Rgn, Rapgef3, S100A1	875	130	17911	2.51935	0.999993	0.0457759	3.27789
GOTERM_BP_FAT	GO:0051050~positive regulation of transport	71	6.93359	0.00169237	Edn3, Rarres2, Atp1B2, Il18, Nell2, Sorl1, Tgfb3, Pink1, Vtn, Adora1, Rhou, Gstm7, Il17Rb, Ednrb, Ank3, Apoe, Wnk4, Rgn, Slmo1, Angpt1, Pak1, Rapgef3, Map2K6, S100A1, Sgk2, Magi2, Cckbr, Stim1, Pfkm, Cdkl2, Prkd1, Prkcq, Abat, Bin1, Add1, Fxyd1, Prkcz, Pard3, Adora2A, Nnat, Hfe, Ppt1, Pex5L, Hspa1L, Sorbs1, Hspa2, Inpp5K, Rasgrp1, Agt, P2Ry1, Pkd2, Clasp2, Car2, Bmp4, Rab2B, Tesc, Mlc1, Hc, Flt3,…	875	1005	17911	1.44612	0.999993	0.0456488	3.28149
GOTERM_BP_FAT	GO:0090066~regulation of anatomical structure size	43	4.19922	0.00173875	Edn3, Clcn3, Adora2A, Mrvi1, Aqp4, Adora1, Ednrb, Ace, Arhgap5, Wnt3, Gsn, Apoe, Mapt, Agt, P2Ry1, Pls1, Rapgef3, Pak1, Lmod1, Cdc42Ep4, Olfm1, Aatk, Mt3, Ptger3, Slc12A2, Slc6A12, Vil1, Spire2, Atp1A2, Nkx6-1, Rnd2, Ntrk3, Fmn2, Bbs2, Sema6D, Rgs2, Plekhh2, Ulk2, Tmod2, Sema4D, Omg, Add1, Snta1	875	536	17911	1.64216	0.999995	0.0466909	3.36996
GOTERM_BP_FAT	GO:0019216~regulation of lipid metabolic process	29	2.83203	0.001746	Slc45A3, Dhh, Slc27A1, Rarres2, Thra, Abhd6, Prkag2, Rorc, Rora, Adora1, Wnt4, Sorbs1, Apoe, Agt, Ces1G, Rgn, Thrsp, Srebf1, Pdk2, Irs3, Rbl2, Ephx2, Igf2, Acacb, Mid1Ip1, Ppargc1A, Dkk3, Pcx, Dgat2	875	316	17911	1.87855	0.999995	0.0467016	3.38378
GOTERM_BP_FAT	GO:0001822~kidney development	28	2.73438	0.00175373	Fgfr2, Aph1A, Cited1, Ace, Wnt4, Lamb2, Osr1, Hey1, Agt, Bcl2, Wnk4, Pkd2, Rgn, Angpt1, Rarb, Cys1, Wnt6, Car2, Bmp4, Magi2, Foxj1, Upk3A, Klf15, Epha4, Sfrp1, Tacstd2, Pbx1, Mpst	875	301	17911	1.90416	0.999995	0.0467248	3.39853
GOTERM_BP_FAT	GO:1903035~negative regulation of response to wounding	11	1.07422	0.00180927	Epha4, Wnt4, Ptger3, Apoe, Abat, Wfdc1, Serping1, Neo1, Clasp2, Psg23, Ager	875	69	17911	3.26329	0.999997	0.0479869	3.50435
GOTERM_BP_FAT	GO:0032269~negative regulation of cellular protein metabolic process	68	6.64062	0.00182141	Fhit, Srcin1, Ctdspl, Cpeb3, Il18, Prkag2, Sorl1, Foxo1, Vtn, Chad, Ednrb, Ppp1R1B, Apoe, Ppp1R1A, Rgn, Angpt1, Itih2, Itih3, Pi16, Dhcr24, Mt3, Lrrc4, Serping1, Inca1, Wfdc18, Ppargc1A, Qk, Wfdc1, Sema4D, Prkcz, Pard3, Dbndd2, Spock3, Adora2A, Dag1, Serpinb1A, Prkdc, Hfe, Timp4, Spock1, Inpp5K, Inpp5J, Hexim1, Dusp16, Lrrtm1, Hhatl, Bmp4, Fktn, Klf15, Park2, Samd4, Birc2, Ager, Capn3, Sirt2, Sir…	875	956	17911	1.456	0.999997	0.0481185	3.52745
GOTERM_BP_FAT	GO:0051932~synaptic transmission, GABAergic	8	0.78125	0.00183337	Clcn3, Cckbr, Adora2A, Nlgn2, Cacnb4, Pak1, Adora1, Car2	875	37	17911	4.42588	0.999997	0.0482447	3.55023
GOTERM_BP_FAT	GO:0006835~dicarboxylic acid transport	10	0.976562	0.0018637	Myo6, Slc1A3, Adora2A, Ntrk2, Abat, Slc13A3, Slc22A6, Pak1, Slc19A1, Adora1	875	58	17911	3.52926	0.999998	0.0488397	3.60794
GOTERM_BP_FAT	GO:0072078~nephron tubule morphogenesis	12	1.17188	0.00186824	Bmp4, Wnt4, Hey1, Osr1, Tacstd2, Wnk4, Agt, Bcl2, Pkd2, Pbx1, Wnt6, Cited1	875	81	17911	3.03255	0.999998	0.048773	3.61658
GOTERM_BP_FAT	GO:0006469~negative regulation of protein kinase activity	22	2.14844	0.00187064	Lrrc4, Bmp4, Dbndd2, Srcin1, Adora2A, Sorl1, Prkag2, Inca1, Chad, Dusp3, Sfrp1, Rgs2, Inpp5K, Ppp1R1B, Hexim1, Apoe, Ppp1R1A, Dusp16, Lrrtm1, Smpd1, Rgn, Mapk8Ip1	875	214	17911	2.10436	0.999998	0.0486522	3.62114
GOTERM_BP_FAT	GO:0048762~mesenchymal cell differentiation	20	1.95312	0.00190692	Fgfr2, Nrp2, Bmp4, Wnt10A, Edn3, Sox10, Tgfb3, Ager, Ednrb, Wnt4, Msx1, Sfrp1, Sema6D, Osr1, Hey1, Bcl2, Bcl9L, Sema4D, Axin2, Olfm1	875	186	17911	2.20104	0.999998	0.0493892	3.69012
GOTERM_BP_FAT	GO:0019220~regulation of phosphate metabolic process	106	10.3516	0.00192575	Edn3, Rarres2, Srcin1, Ctdspl, Il18, Tgfb3, Foxo1, Dstyk, Itpkb, Vtn, Lpar1, Adora1, Chad, Map3K5, Dab1, Ppp1R1B, Apoe, Slc25A23, Ppp1R1A, Gab1, Rgn, Gdf9, Rapgef3, Map2K7, Map2K6, Lrrc4, Magi2, Rbl2, Ppargc1A, Emp2, Fgfr2, Dbndd2, Mob2, Adora2A, Enpp2, Pth1R, Dag1, Rundc3A, Hfe, Ace, Hexim1, Dusp16, P2Ry1, Entpd5, Axin2, Bmp4, Phactr1, Fktn, Myo1D, Ager, Ntrk3, Epha4, Sfrp1, Rgs2, Gpr37, Ntrk2, …	875	1632	17911	1.32953	0.999999	0.049681	3.72592
GOTERM_BP_FAT	GO:0051494~negative regulation of cytoskeleton organization	16	1.5625	0.00196871	Tmeff2, Vil1, Park2, Mid1Ip1, Kank2, Inpp5K, Tacstd2, Inpp5J, Plekhh2, Gsn, Tbcd, Tmod2, Clasp2, Lmod1, Stmn1, Add1	875	132	17911	2.48118	0.999999	0.050575	3.8075
GOTERM_BP_FAT	GO:0051174~regulation of phosphorus metabolic process	106	10.3516	0.00197029	Edn3, Rarres2, Srcin1, Ctdspl, Il18, Tgfb3, Foxo1, Dstyk, Itpkb, Vtn, Lpar1, Adora1, Chad, Map3K5, Dab1, Ppp1R1B, Apoe, Slc25A23, Ppp1R1A, Gab1, Rgn, Gdf9, Rapgef3, Map2K7, Map2K6, Lrrc4, Magi2, Rbl2, Ppargc1A, Emp2, Fgfr2, Dbndd2, Mob2, Adora2A, Enpp2, Pth1R, Dag1, Rundc3A, Hfe, Ace, Hexim1, Dusp16, P2Ry1, Entpd5, Axin2, Bmp4, Phactr1, Fktn, Myo1D, Ager, Ntrk3, Epha4, Sfrp1, Rgs2, Gpr37, Ntrk2, …	875	1633	17911	1.32871	0.999999	0.0504291	3.8105
GOTERM_BP_FAT	GO:0033559~unsaturated fatty acid metabolic process	15	1.46484	0.00197841	Acox1, Scd2, Ptgr2, Cyp2D22, Cyp2J9, Fads1, Cyp4F13, Ephx2, Cyp4F14, Fads2, Fam213B, Ggt1, Gstm7, Elovl7, Elovl6	875	119	17911	2.58022	0.999999	0.0504471	3.82592
GOTERM_BP_FAT	GO:0048588~developmental cell growth	22	2.14844	0.00198063	Nrp2, Prkcz, Park2, Ntrk3, Rnd2, Alcam, Rasal1, Wnt3, Lamb2, Sema6D, Apoe, Agt, Mapt, Ulk2, Gdf9, Pak1, Sema4D, Pi16, Dcx, Omg, Aatk, Mt3	875	215	17911	2.09458	0.999999	0.0503187	3.83014
GOTERM_BP_FAT	GO:0014044~Schwann cell development	7	0.683594	0.00198485	Pard3, Lamb2, Fa2H, Dag1, Lgi4, Ndrg1, Sirt2	875	28	17911	5.11743	0.999999	0.0502405	3.83814
GOTERM_BP_FAT	GO:0008286~insulin receptor signaling pathway	13	1.26953	0.00203005	Srebf1, Prkcq, Prkcz, Pdk2, Irs3, Sorbs1, Inpp5K, Kl, Ptpra, Foxo1, Igf2, Lmbrd1, Grb14	875	94	17911	2.83092	0.999999	0.0511708	3.92391
GOTERM_BP_FAT	GO:0055078~sodium ion homeostasis	9	0.878906	0.00206907	Ednrb, Tesc, Sgk2, Adora2A, Atp1B2, Agt, Atp1A2, Upk3A, Adora1	875	48	17911	3.83807	0.999999	0.0519419	3.99787
GOTERM_BP_FAT	GO:0072001~renal system development	29	2.83203	0.00208803	Fgfr2, Aph1A, Itgb4, Cited1, Ace, Wnt4, Lamb2, Osr1, Hey1, Agt, Bcl2, Wnk4, Pkd2, Rgn, Angpt1, Rarb, Cys1, Wnt6, Car2, Bmp4, Magi2, Foxj1, Upk3A, Klf15, Epha4, Sfrp1, Tacstd2, Pbx1, Mpst	875	320	17911	1.85507	1	0.0522181	4.03379
GOTERM_BP_FAT	GO:0010941~regulation of cell death	105	10.2539	0.00210389	Thra, Il18, Arnt2, Grik5, Tgfb3, Foxo1, Rorc, Itpkb, Lpar1, Adora1, Cited1, Kank2, Wnt4, Map3K5, Unc5B, Apoe, Grid2, Rgn, Gdf9, Rarb, Rapgef3, Unc5C, Map2K7, Map2K6, Tyro3, Pim2, Ppargc1A, Ncam1, Msx1, Sycp3, Bin1, Higd2A, Nrbp2, Fgfr2, Adora2A, Cntfr, Ppt1, Ace, Rilpl1, Axin2, Bmp4, Cideb, En2, Kcnk2, Ager, Ntrk3, Sfrp1, Gpr37, S100B, Ntrk2, Aldh2, Sorl1, Pink1, Kcnip3, Ednrb, Trim2, Osr1, Gsn, …	875	1620	17911	1.32674	1	0.052417	4.06383
GOTERM_BP_FAT	GO:0042692~muscle cell differentiation	35	3.41797	0.00216868	Fgfr2, Thra, Il18, Neo1, Cacnb4, Rora, Dmpk, Ednrb, Map3K5, Wnt4, Hey1, Smarcd3, Agt, Bcl2, Pak1, Rarb, Lmod1, Pi16, Map2K6, Bmp4, Ldb3, Stim1, Igf2, Capn3, Nebl, Qk, Msx1, Atp2A2, Sgcg, Hopx, Tmod2, Sort1, Bin1, Casq1, Smarca2	875	414	17911	1.73053	1	0.0537969	4.18646
GOTERM_BP_FAT	GO:0030278~regulation of ossification	22	2.14844	0.00221713	Bmp4, Fzd9, Kl, Tgfb3, Gpm6B, Cited1, Gdpd2, Prkd1, Wnt4, Omd, Sfrp1, Osr1, Hey1, Bcl2, Gdf10, Id4, Pbx1, Sema4D, Axin2, Gfra4, Bmpr1B, Chrd	875	217	17911	2.07527	1	0.0547722	4.27806
GOTERM_BP_FAT	GO:0007043~cell-cell junction assembly	11	1.07422	0.0022511	Arl2, Ace, Pard3, Ocln, Cldn3, Ugt8A, Agt, Tbcd, Pkp4, Ace2, Ptpn13	875	71	17911	3.17136	1	0.0553928	4.34224
GOTERM_BP_FAT	GO:0006575~cellular modified amino acid metabolic process	16	1.5625	0.00228403	Nat8, Slc27A1, Slc5A5, Gsta4, Hoga1, Gstt1, Ggt1, Gstt3, Gstm5, Gstm7, Gstm1, Aldh7A1, Gstm4, Ggt7, Oplah, Gstk1	875	134	17911	2.44414	1	0.0559837	4.4044
GOTERM_BP_FAT	GO:0006084~acetyl-CoA metabolic process	7	0.683594	0.00240079	Tdo2, Acaca, Mpc1, Aass, Acacb, Acss2, Pmvk	875	29	17911	4.94097	1	0.058558	4.62453
GOTERM_BP_FAT	GO:0033673~negative regulation of kinase activity	23	2.24609	0.00240269	Lrrc4, Bmp4, Dbndd2, Srcin1, Adora2A, Sorl1, Prkag2, Inca1, Park2, Chad, Dusp3, Sfrp1, Rgs2, Inpp5K, Ppp1R1B, Hexim1, Apoe, Ppp1R1A, Lrrtm1, Dusp16, Smpd1, Rgn, Mapk8Ip1	875	233	17911	2.02062	1	0.0583993	4.62811
GOTERM_BP_FAT	GO:0032868~response to insulin	23	2.24609	0.00240269	Srebf1, Slc27A1, Prkcz, Pdk2, Rarres2, Irs3, Kl, Fads1, Ptpra, Foxo1, Prkdc, Igf2, Lmbrd1, Cited1, Khk, Prkcq, Sorbs1, Slc2A4, Inpp5K, Agt, Sort1, Pak1, Grb14	875	233	17911	2.02062	1	0.0583993	4.62811
GOTERM_BP_FAT	GO:0044272~sulfur compound biosynthetic process	13	1.26953	0.00243037	Pdk2, Ggt7, Csad, Acaca, Mpc1, Angpt1, Elovl7, Ggt1, Acacb, Elovl6, Acss2, Papss1, Mpst	875	96	17911	2.77194	1	0.058848	4.68022
GOTERM_BP_FAT	GO:0006732~coenzyme metabolic process	28	2.73438	0.00243131	Ldhb, Acadsb, Aldoc, Prkag2, Aass, Acss2, Acot6, Pmvk, Acot5, Mccc2, Tdo2, Fmo1, Fmo2, Idh2, Entpd5, Elovl7, Elovl6, Hsd17B4, Pdk2, Qdpr, Acaca, Mpc1, Acacb, Pfkm, Ppargc1A, Khk, Dgat2, Gamt	875	308	17911	1.86088	1	0.058667	4.682
GOTERM_BP_FAT	GO:0036293~response to decreased oxygen levels	28	2.73438	0.00243131	Cldn3, Camk2G, Il18, Arnt2, Tgfb3, Pink1, Rora, Adora1, Slc2A4, Bcl2, Ptn, Ndrg1, Pak1, Dpp4, Mt3, Ppargc1A, Kcnk2, Ager, Birc2, Sod3, Sirt2, Itpr2, Vegfb, Fmn2, Sfrp1, Pygm, S100B, Abat	875	308	17911	1.86088	1	0.058667	4.682
GOTERM_BP_FAT	GO:0072171~mesonephric tubule morphogenesis	11	1.07422	0.00250242	Bmp4, Wnt4, Hey1, Osr1, Tacstd2, Agt, Bcl2, Pkd2, Pbx1, Wnt6, Cited1	875	72	17911	3.12732	1	0.0601247	4.81575
GOTERM_BP_FAT	GO:0072088~nephron epithelium morphogenesis	12	1.17188	0.00250798	Bmp4, Wnt4, Hey1, Osr1, Tacstd2, Wnk4, Agt, Bcl2, Pkd2, Pbx1, Wnt6, Cited1	875	84	17911	2.92424	1	0.060048	4.8262
GOTERM_BP_FAT	GO:0006970~response to osmotic stress	12	1.17188	0.00250798	Osr1, Slc2A4, Slc12A2, Tsc22D4, Fmo1, Agt, Pkd2, Map7, Capn3, Map2K7, Mylk, Rcsd1	875	84	17911	2.92424	1	0.060048	4.8262
GOTERM_BP_FAT	GO:0098660~inorganic ion transmembrane transport	43	4.19922	0.00264052	Fxyd1, Edn3, Clcn3, Clcn2, Atp1B2, Gabrb1, Kcna1, Utrn, Slc37A4, Cacnb1, Kcnj10, Cacnb4, Kcnk13, Gstm7, Kcnip3, Osr1, Hspa2, Ank3, Slc25A23, Ttyh1, Pkd2, Rgn, Rapgef3, Slc4A3, S100A1, Bmp4, Hcn2, Glrb, Tesc, Ptger3, Cacng7, Stim1, Atp1A2, Capn3, Kcnk2, Ager, Itpr2, Prkd1, P2Ry12, Atp2A2, Catsper2, Clcn6, Casq1	875	548	17911	1.6062	1	0.062908	5.075
GOTERM_BP_FAT	GO:0050803~regulation of synapse structure or activity	26	2.53906	0.00270357	Prkcz, Cpeb3, Adora2A, Abhd6, Ctnnd2, Kcnj10, Adora1, Ephb2, Dmpk, Apoe, Mapt, Agt, Lrrtm1, Ptn, Pak1, Fzd9, Lrrc4, Myo6, Nlgn2, Ncam1, Ntrk3, S100B, Gria1, Ntrk2, Lrrn1, C1Ql3	875	280	17911	1.90076	1	0.0641442	5.19313
GOTERM_BP_FAT	GO:0006814~sodium ion transport	20	1.95312	0.00273718	Fxyd1, Hcn2, Slc5A5, Tesc, Sgk2, Slc12A2, Slc20A2, Atp1B2, Utrn, Atp1A2, Osr1, Ank3, Cpox, Wnk4, Slc4A8, Pkd2, Slc13A3, Slc38A1, Slc5A11, Snta1	875	192	17911	2.13226	1	0.0646968	5.25606
GOTERM_BP_FAT	GO:0008285~negative regulation of cell proliferation	49	4.78516	0.00274223	Tgfb3, Adora1, Kank2, Apoe, Rgn, Pak1, Rarb, Dhcr24, Magi2, Foxj1, Six5, Inca1, Pim2, Ptpru, Ppargc1A, Msx1, Wfdc1, Smarca2, Fgfr2, Lims2, Adora2A, Pth1R, Bche, Bcl2, Agt, Idh2, Ptn, Ndrg1, Cnn1, Axin2, Bmp4, Dfna5, Fktn, Tesc, Nacc2, Klf13, Flt3, Ptprz1, Fbxo2, Gjb6, Kcnk2, Ager, Sirt2, Fbln1, Sfrp1, Irf6, Ift172, Ace2, Bmpr1B	875	649	17911	1.54548	1	0.064594	5.26551
GOTERM_BP_FAT	GO:0071705~nitrogen compound transport	52	5.07812	0.00279979	Edn3, Hnf1A, Slc6A20A, Slc15A2, Pink1, Kcnj10, Slc7A4, Adora1, Slc1A3, Slc25A23, Pak1, Slc22A2, Arl2, Ddc, Ptger3, Cckbr, Slc22A8, Pfkm, Rftn2, Qk, Abat, Slc38A1, Slc38A5, Adora2A, Nnat, Hfe, Gpm6B, Cacnb4, Slc19A1, Pex5L, Slc48A1, Pde1C, Agt, P2Ry1, Slc25A42, Car2, Srebf1, Slc12A2, Slc6A12, Slc6A13, Nlgn2, Upk3A, Park2, Gjb1, Nkx6-1, Sirt3, Tst, P2Ry12, Slc16A2, Sfrp1, Ace2, Slc13A3	875	700	17911	1.52061	1	0.0656848	5.37315
GOTERM_BP_FAT	GO:0030501~positive regulation of bone mineralization	8	0.78125	0.00292448	Bmp4, Fzd9, Wnt4, Osr1, Kl, Tgfb3, Gpm6B, Bmpr1B	875	40	17911	4.09394	1	0.068283	5.60596
GOTERM_BP_FAT	GO:0010810~regulation of cell-substrate adhesion	19	1.85547	0.00293816	Arl2, Prkcz, Spock2, Enpp2, Ptprz1, Utrn, Dag1, Vtn, Spock1, Gpm6B, Edil3, Fbln1, Wnt4, Tacstd2, Tbcd, Bcl2, Ptn, Clasp2, Emp2	875	179	17911	2.17276	1	0.0683634	5.63147
GOTERM_BP_FAT	GO:0072659~protein localization to plasma membrane	21	2.05078	0.00300333	Pacs2, Prkcz, Tesc, Vil1, Kcnip3, Bbs2, Golga7, Wnt4, Rilpl1, Sorbs1, Inpp5K, Tspan33, Ank3, P2Ry1, Pls1, Vamp4, Map7, Clasp2, Lyplal1, Ramp1, Emp2	875	208	17911	2.06665	1	0.0695963	5.7529
GOTERM_BP_FAT	GO:0006464~cellular protein modification process	203	19.8242	0.00300437	Mok, Edn3, Rarres2, Rorc, Lpar1, Adora1, Map3K5, Apoe, Ppp1R1B, Wnk4, Ppp1R1A, Pik3C3, Btbd3, Gab1, Gdf9, Rapgef3, Map2K7, Map2K6, Lrrc4, Tyro3, Magi2, Pim2, Ptpru, Ppargc1A, Vegfb, Mgat3, Nek8, Dbndd2, Mob2, Enpp2, Dag1, Hfe, Ppt1, Rab40B, Ephb2, Ace, Ephb6, Hexim1, Dusp16, Bmp4, Agbl3, Fbxo2, Ptpn13, Klf15, Ager, Ntrk3, Epha4, Lama1, Sfrp1, Rgs2, Ntrk2, Hopx, Cdc42Bpa, Slc27A1, Hnf1A, Camkk1, Z…	875	3474	17911	1.19613	1	0.0693896	5.75484
GOTERM_BP_FAT	GO:0036211~protein modification process	203	19.8242	0.00300437	Mok, Edn3, Rarres2, Rorc, Lpar1, Adora1, Map3K5, Apoe, Ppp1R1B, Wnk4, Ppp1R1A, Pik3C3, Btbd3, Gab1, Gdf9, Rapgef3, Map2K7, Map2K6, Lrrc4, Tyro3, Magi2, Pim2, Ptpru, Ppargc1A, Vegfb, Mgat3, Nek8, Dbndd2, Mob2, Enpp2, Dag1, Hfe, Ppt1, Rab40B, Ephb2, Ace, Ephb6, Hexim1, Dusp16, Bmp4, Agbl3, Fbxo2, Ptpn13, Klf15, Ager, Ntrk3, Epha4, Lama1, Sfrp1, Rgs2, Ntrk2, Hopx, Cdc42Bpa, Slc27A1, Hnf1A, Camkk1, Z…	875	3474	17911	1.19613	1	0.0693896	5.75484
GOTERM_BP_FAT	GO:0002028~regulation of sodium ion transport	12	1.17188	0.00302517	Fxyd1, Tesc, Sgk2, Osr1, Atp1B2, Ank3, Wnk4, Utrn, Nkain4, Atp1A2, Snta1, Dmpk	875	86	17911	2.85624	1	0.0696237	5.79357
GOTERM_BP_FAT	GO:0072028~nephron morphogenesis	12	1.17188	0.00302517	Bmp4, Wnt4, Hey1, Osr1, Tacstd2, Wnk4, Agt, Bcl2, Pkd2, Pbx1, Wnt6, Cited1	875	86	17911	2.85624	1	0.0696237	5.79357
GOTERM_BP_FAT	GO:0061333~renal tubule morphogenesis	12	1.17188	0.00302517	Bmp4, Wnt4, Hey1, Osr1, Tacstd2, Wnk4, Agt, Bcl2, Pkd2, Pbx1, Wnt6, Cited1	875	86	17911	2.85624	1	0.0696237	5.79357
GOTERM_BP_FAT	GO:0010675~regulation of cellular carbohydrate metabolic process	17	1.66016	0.00311257	Slc45A3, Pdk2, Pth1R, Rorc, Foxo1, Igf2, Acacb, Rora, Park2, Ppargc1A, Khk, Sorbs1, Inpp5K, Dgat2, P2Ry1, Ppp1R3F, Rgn	875	152	17911	2.28938	1	0.0713299	5.95611
GOTERM_BP_FAT	GO:0072006~nephron development	17	1.66016	0.00311257	Bmp4, Magi2, Foxj1, Klf15, Cited1, Wnt4, Lamb2, Hey1, Osr1, Tacstd2, Agt, Bcl2, Wnk4, Pkd2, Angpt1, Pbx1, Wnt6	875	152	17911	2.28938	1	0.0713299	5.95611
GOTERM_BP_FAT	GO:0016337~single organismal cell-cell adhesion	54	5.27344	0.00311929	Il18, Rorc, Itpkb, Rora, Wnt4, Dab1, Gsn, Ank3, Patz1, Dpp4, Tyro3, Satb1, Icosl, Ptger3, Efnb3, Foxj1, Ptpru, Ccr9, Ncam1, Prkcq, Arvcf, Abat, Sema4D, Jam3, Prkcz, Pard3, Lims2, Adora2A, Ctnnd2, Astn1, Hfe, Prkdc, Cacnb4, Ephb6, Il12Rb1, Rasgrp1, Bcl2, Ttyh1, Lfng, Bmp4, Flt3, Col13A1, Tnfrsf13C, Nlgn2, Myl12B, Igf2, Csrp1, Ager, P2Ry12, Dusp3, Lama3, Pkp4, Cyfip2, Igfbp2	875	738	17911	1.49778	1	0.071245	5.96859
GOTERM_BP_FAT	GO:0007167~enzyme linked receptor protein signaling pathway	59	5.76172	0.00312253	Nrp2, Hnf1A, Tgfb3, Foxo1, Dstyk, Adora1, Cited1, Zic2, Wnt4, Gab1, Gdf9, Frs3, Angpt1, Mt3, Nanog, Irs3, Magi2, Efnb3, Vil1, Zcchc18, Lmbrd1, Vegfb, Prkd1, Prkcq, Msx1, Sort1, Grb14, Fgfr2, Prkcz, Ctf1, Hfe, Neo1, Ephb2, Ephb6, Inpp5K, Sorbs1, Agt, Bcl9L, Srebf1, Bmp4, Pdk2, Flt3, Kl, Efemp1, Ptpra, Igf2, Npr2, Sirt2, Rasl11B, Ntrk3, Epha4, Nbl1, Sfrp1, Ntrk2, Gdf10, Bmpr1B, Gfra4, Pdzd3, Chrd	875	824	17911	1.46567	1	0.0710843	5.97462
GOTERM_BP_FAT	GO:0010942~positive regulation of cell death	47	4.58984	0.00312487	Adora2A, Il18, Grik5, Tgfb3, Trim13, Foxo1, Prkdc, Pink1, Lpar1, Itm2C, Zfp110, Aldh1A1, Map3K5, Ace, Unc5B, Gsn, Agt, Ptn, Unc5C, Rarb, Axin2, Map2K7, Map2K6, Mt3, Bmp4, Dfna5, Srpk2, Nacc2, Ptprz1, Cideb, Mal, Inca1, Park2, Ppargc1A, Kcnk2, Ager, Sirt2, Ntrk3, Msx1, Sfrp1, S100B, Smpd1, Sort1, Bmpr1B, Bin1, Apbb1, Smpd2	875	620	17911	1.55174	1	0.0709048	5.97896
GOTERM_BP_FAT	GO:0008203~cholesterol metabolic process	14	1.36719	0.00317732	Srebf1, Tm7Sf2, Hnf1A, Cyp46A1, Sorl1, Abca2, Pmvk, Fdft1, Cyp27A1, Apoe, Apof, Lcat, Dhcr24, Mt3	875	112	17911	2.55871	1	0.0718201	6.07637
GOTERM_BP_FAT	GO:0022607~cellular component assembly	147	14.3555	0.00320296	Hist2H2Aa2, Thra, Ocln, Chmp4C, Nell2, Tgfb3, Aqp4, Vtn, Lpar1, Tmem141, Kank2, Wnt4, 5330417C22Rik, Ank3, Apoe, Tbc1D14, Pik3C3, Pls1, Ces1G, Rapgef3, Lgi1, Tmeff2, Pld1, Myo6, Magi2, Spire2, Rsph9, Nebl, Ncam1, Sycp3, Tacstd2, Vamp4, Stmn1, Bin1, Smarca2, Emp2, Add1, Higd2A, Hacl1, Tppp3, Pacs2, Enpp2, Aldoc, Kcna1, Dag1, Itgb4, Llgl1, Ephb2, Ace, Ttyh1, Clasp2, Cdc42Ep4, Arhgef10L, Olfm1, Phac…	875	2418	17911	1.24444	1	0.0721459	6.12394
GOTERM_BP_FAT	GO:0031099~regeneration	20	1.95312	0.00325444	Fzd9, Nanog, Flt3, Ninj2, Hfe, Vtn, Neo1, Ptpru, Capn3, Ntrk3, Epha4, Ace, Lamb2, Apoe, Gsn, Bcl2, Hopx, Rgn, Omg, Jam3	875	195	17911	2.09946	1	0.0730287	6.2194
GOTERM_BP_FAT	GO:0060429~epithelium development	78	7.61719	0.00326921	Enah, Sox21, Thra, Cldn3, Apcdd1, Cited1, Zic3, Zic2, Pter, Wnt4, Wnt3, Osr1, Hey1, Wnk4, Rspo2, Angpt1, Rarb, Prkacb, Pak1, Rapgef3, Wnt6, Itpk1, Tmeff2, Wnt10A, Sox10, Myo6, Magi2, Foxj1, Fa2H, Vil1, Scel, Msx1, Tagln, Tacstd2, Ripk4, Fgfr2, Deaf1, Nkd1, Pard3, Sox3, Aldoc, Dag1, Prkdc, Astn2, Aldh1A1, Rilpl1, Lamb2, Agt, Bcl2, Gstk1, Pkd2, Tnfrsf19, Ptn, Hsd17B4, Clasp2, Axin2, Lfng, Car2, Bmp…	875	1157	17911	1.37998	1	0.0731136	6.24677
GOTERM_BP_FAT	GO:0015980~energy derivation by oxidation of organic compounds	23	2.24609	0.00327863	D2Hgdh, Phkg1, Phkb, Kl, Prkag2, Phka1, Slc37A4, Pink1, Igf2, Pfkm, Ppargc1A, Sirt3, Slc1A3, S100B, Sorbs1, Pygm, Inpp5K, Ppp1R1A, Ppp1R3F, Idh2, Gaa, Mt3, Pygb	875	239	17911	1.96989	1	0.073083	6.26422
GOTERM_BP_FAT	GO:1902531~regulation of intracellular signal transduction	100	9.76562	0.00333693	Edn3, Il18, Gna12, Tgfb3, Dstyk, Foxo1, Itpkb, Lpar1, Rora, Adora1, Chad, Gstm7, Sez6L2, Map3K5, Dab1, Unc5B, Apoe, Gab1, Rgn, Gdf9, Map2K7, Map2K6, Lrrc4, Magi2, Psd3, Pim2, Ncam1, Msx1, Nek8, Fgfr2, Gnai1, Arhgef28, Dag1, Pex5L, Rasal1, Hexim1, Dusp16, P2Ry1, Entpd5, Otud7B, Otud7A, Arhgef10L, Bmp4, Fktn, Ptpn13, Ager, S100A13, Ntrk3, Epha4, Sfrp1, Rgs2, Gpr37, S100B, Trim59, Ntrk2, Cdc42Bpa, S…	875	1552	17911	1.31892	1	0.074099	6.37215
GOTERM_BP_FAT	GO:0055088~lipid homeostasis	15	1.46484	0.00337217	Acox1, Acadsb, Dgat2, Apoe, Ivd, Lcat, Il18, Slc37A4, Acaca, Ephx2, Abca2, Rora, Acad8, Acad11, Abcb4	875	126	17911	2.43687	1	0.074616	6.43735
GOTERM_BP_FAT	GO:0050790~regulation of catalytic activity	106	10.3516	0.00338605	Edn3, Srcin1, Atp1B2, Il18, Tgfb3, Dstyk, Vtn, Lpar1, Adora1, Chad, Wnt4, Map3K5, Dab1, Ppp1R1B, Apoe, Tbc1D14, Ppp1R1A, Gab1, Rgn, Rapgef3, Pi16, Map2K7, Map2K6, Lrrc4, Magi2, Rbl2, Serping1, Wfdc18, Wfdc1, Bin1, Emp2, Fgfr2, Dbndd2, Adora2A, Dag1, Rabgap1L, Ppt1, Timp4, Rasal1, Ace, Hexim1, Dusp16, Ppp1R3F, Axin2, Bmp4, Myo1D, Cideb, Acacb, Ager, Ntrk3, Epha4, Sfrp1, Rgs2, Pkp4, Ntrk2, Cyfip2, …	875	1662	17911	1.30553	1	0.0746758	6.46303
GOTERM_BP_FAT	GO:0072507~divalent inorganic cation homeostasis	37	3.61328	0.00341011	Fxyd1, Edn3, Pth1R, Kcna1, Slc37A4, Lpar1, Cacnb4, Dmpk, Gstm7, Ednrb, Ank3, Apoe, Agt, Bcl2, P2Ry1, Pkd2, Mt1, Rgn, Sv2A, Cib2, Mt3, Bmp4, Ptger3, Cckbr, Kl, Stim1, Atp1A2, Park2, Capn3, Ager, Prkd1, Pygm, Atp2A2, S100B, Gtf2I, Slc41A1, Casq1	875	458	17911	1.65367	1	0.0749505	6.50749
GOTERM_BP_FAT	GO:0051493~regulation of cytoskeleton organization	36	3.51562	0.00341571	Chmp4C, Tgfb3, Gpm6B, Lpar1, Kank2, Wnt4, Inpp5K, Inpp5J, Gsn, Mapt, Rapgef3, Pak1, Clasp2, Lmod1, Cdc42Ep4, Arhgef10L, Arl2, Tmeff2, Vil1, Stmn4, Celsr1, Spire2, Mid1Ip1, Park2, Ntrk3, Fmn2, Prkcq, Rgs2, Tacstd2, Plekhh2, Tbcd, Tmod2, Ccl27A, Stmn1, Jam3, Add1	875	442	17911	1.66722	1	0.0748337	6.51783
GOTERM_BP_FAT	GO:0001558~regulation of cell growth	34	3.32031	0.00342221	Igfbpl1, Igfbp6, Ppt1, Rasal1, Wnt3, Apoe, Mapt, Agt, Bcl2, Gdf9, Pak1, Lgi1, Pi16, Olfm1, Crim1, Aatk, Mt3, Sgk2, Park2, Nkx6-1, Ntrk3, Rnd2, Msx1, Sfrp1, Sema6D, Ulk2, Kazald1, Wfdc1, Cirbp, Sema4D, Igfbp2, Omg, Apbb1, Smarca2	875	410	17911	1.69749	1	0.0747369	6.52985
GOTERM_BP_FAT	GO:0045778~positive regulation of ossification	13	1.26953	0.00342405	Fzd9, Bmp4, Kl, Tgfb3, Gpm6B, Gdpd2, Prkd1, Wnt4, Hey1, Osr1, Gdf10, Id4, Bmpr1B	875	100	17911	2.66106	1	0.0745429	6.53325
GOTERM_BP_FAT	GO:0048710~regulation of astrocyte differentiation	7	0.683594	0.00342496	Ntrk3, Mag, Epha4, Dab1, Id4, Bin1, Gpr37L1	875	31	17911	4.62219	1	0.0743306	6.53493
GOTERM_BP_FAT	GO:0010038~response to metal ion	29	2.83203	0.00354294	D2Hgdh, Kcna1, Hfe, Tshb, Itpkb, Gsn, Ank3, Pde1C, Cpox, Slc25A23, Bcl2, Lcat, Mt1, Car2, Mt3, Gsta4, Qdpr, Stim1, Ppargc1A, Capn3, S100A13, Sod3, Ncam1, Khk, Slc41A1, Abat, Igfbp2, Apbb1, Mylk	875	332	17911	1.78802	1	0.0765572	6.75264
GOTERM_BP_FAT	GO:0043409~negative regulation of MAPK cascade	17	1.66016	0.00354541	Bmp4, Fktn, Sorl1, Dag1, Foxo1, Park2, Sirt3, Fbln1, Dusp3, Sfrp1, Rgs2, Inpp5K, Apoe, Dusp16, Ace2, Smpd1, Mapk8Ip1	875	154	17911	2.25964	1	0.0763728	6.7572
GOTERM_BP_FAT	GO:0001655~urogenital system development	31	3.02734	0.00364009	Fgfr2, Aph1A, Itgb4, Cited1, Ephb2, Ace, Wnt4, Lamb2, Osr1, Hey1, Agt, Bcl2, Wnk4, Pkd2, Rgn, Angpt1, Rarb, Cys1, Wnt6, Car2, Bmp4, Magi2, Foxj1, Upk3A, Klf15, Epha4, Sfrp1, Tacstd2, Id4, Pbx1, Mpst	875	364	17911	1.7433	1	0.0780936	6.93157
GOTERM_BP_FAT	GO:0070838~divalent metal ion transport	34	3.32031	0.00368541	Mmgt2, Camk2G, Cacnb1, Hfe, Cacnb4, Gstm7, Ace, Hspa2, Inpp5K, Pacsin3, Slc25A23, Bcl2, Pkd2, Rgn, Nipal2, Rapgef3, Ramp1, S100A1, Mt3, Bmp4, Ptger3, Cacng7, Stim1, Tspan13, Atp1A2, Capn3, Itpr2, Prkd1, P2Ry12, Atp2A2, Catsper2, Slc41A1, Casq1, Mylk	875	412	17911	1.68925	1	0.0787867	7.01493
GOTERM_BP_FAT	GO:0042759~long-chain fatty acid biosynthetic process	5	0.488281	0.00380469	Plp1, Scd2, Fads1, Elovl6, Qk	875	14	17911	7.31061	1	0.0809878	7.23397
GOTERM_BP_FAT	GO:0006091~generation of precursor metabolites and energy	29	2.83203	0.00386481	Acox1, D2Hgdh, Phkb, Aldoc, Prkag2, Phka1, Slc37A4, Pink1, Aass, Slc1A3, Inpp5K, Sorbs1, Slc25A23, Ppp1R1A, Ppp1R3F, Entpd5, Idh2, Mt3, Kl, Phkg1, Igf2, Pfkm, Ppargc1A, Sirt3, Khk, Pygm, S100B, Gaa, Pygb	875	334	17911	1.77731	1	0.0819666	7.34419
GOTERM_BP_FAT	GO:0014911~positive regulation of smooth muscle cell migration	9	0.878906	0.00392349	Sema6D, Agt, Bcl2, Il18, Vtn, Rapgef3, Pak1, Lpar1, Ager	875	53	17911	3.47599	1	0.082909	7.45165
GOTERM_BP_FAT	GO:0042158~lipoprotein biosynthetic process	12	1.17188	0.00395838	Zdhhc1, Golga7, Apoe, Lcat, Pigh, Pik3C3, Pigb, Dpm1, Ppm1B, Pigp, Wdr45, Hhatl	875	89	17911	2.75996	1	0.0833642	7.51547
GOTERM_BP_FAT	GO:0009605~response to external stimulus	140	13.6719	0.00399613	Edn3, Enah, Rarres2, Il18, Foxo1, Ggt1, Cnp, D1Ertd622E, Rora, Cspg5, Lpar1, Adora1, Cited1, Zic2, Il17Rb, Kank2, Wnt4, Wnt3, Unc5B, 5330417C22Rik, Ank3, Apoe, Pik3C3, Grid2, Unc5C, Lgi1, Coch, Tyro3, Satb1, Pld1, Efnb3, Gstt1, Serping1, Pim2, Psg23, Ppargc1A, Ncam1, Vegfb, Ccr9, Tnfaip6, Abat, Wfdc1, Stmn1, Enpp2, Adora2A, Kcna1, Dag1, Hfe, Timp4, Cacnb4, Ephb2, Alcam, Ace, Lamb2, Il12Rb1, Bche,…	875	2301	17911	1.24544	1	0.0838741	7.5845
GOTERM_BP_FAT	GO:0060993~kidney morphogenesis	13	1.26953	0.00403141	Bmp4, Foxj1, Cited1, Wnt4, Hey1, Osr1, Tacstd2, Bcl2, Wnk4, Agt, Pkd2, Pbx1, Wnt6	875	102	17911	2.60889	1	0.084331	7.64897
GOTERM_BP_FAT	GO:0072511~divalent inorganic cation transport	34	3.32031	0.00413252	Mmgt2, Camk2G, Cacnb1, Hfe, Cacnb4, Gstm7, Ace, Hspa2, Inpp5K, Pacsin3, Slc25A23, Bcl2, Pkd2, Rgn, Nipal2, Rapgef3, Ramp1, S100A1, Mt3, Bmp4, Ptger3, Cacng7, Stim1, Tspan13, Atp1A2, Capn3, Itpr2, Prkd1, P2Ry12, Atp2A2, Catsper2, Slc41A1, Casq1, Mylk	875	415	17911	1.67704	1	0.086099	7.83346
GOTERM_BP_FAT	GO:0006694~steroid biosynthetic process	16	1.5625	0.00426571	Tm7Sf2, Srebf1, Hnf1A, Hint2, Igf2, Pmvk, Ppargc1A, Tecr, Fdft1, Dkk3, Wnt4, Apoe, Sdr42E1, H2-Ke6, Pbx1, Dhcr24	875	143	17911	2.29032	1	0.0884898	8.07599
GOTERM_BP_FAT	GO:1990138~neuron projection extension	17	1.66016	0.00428654	Nrp2, Prkcz, Park2, Ntrk3, Alcam, Rasal1, Wnt3, Lamb2, Sema6D, Apoe, Mapt, Ulk2, Sema4D, Pak1, Dcx, Aatk, Mt3	875	157	17911	2.21647	1	0.0886402	8.11385
GOTERM_BP_FAT	GO:0019637~organophosphate metabolic process	66	6.44531	0.00435267	Fhit, Slc27A1, Ldhb, Prkag2, Pink1, Itpkb, Cnp, Lpar1, Rora, Pmvk, Fdft1, Mccc2, Apoe, Serac1, Lcat, Atp5S, Slc25A23, Pigh, Pik3C3, Pigb, Pde8A, Pcyt2, Itpk1, Ramp1, Pld1, Ptger3, Pfkm, Ppargc1A, Pigp, Chpt1, Pla2G7, Pde9A, Adora2A, Enpp2, Enpp3, Abhd6, Aldoc, Pth1R, Rundc3A, Cacnb4, Aplp1, Inpp5K, Inpp5J, Fmo1, Pde1C, Fmo2, P2Ry1, Entpd5, Pkd2, Idh2, Papss1, Pla2G16, Pnliprp2, Cap2, Ak3, Mpc1, N…	875	957	17911	1.4117	1	0.0896824	8.23399
GOTERM_BP_FAT	GO:0009065~glutamine family amino acid catabolic process	6	0.585938	0.00441437	Asrgl1, Aldh4A1, Ddah2, Oat, Prodh, Fah	875	23	17911	5.33993	1	0.0906301	8.34594
GOTERM_BP_FAT	GO:0050798~activated T cell proliferation	8	0.78125	0.00445414	Satb1, Ephb6, Icosl, Il12Rb1, Il18, Igf2, Igfbp2, Ager	875	43	17911	3.80832	1	0.0911426	8.41803
GOTERM_BP_FAT	GO:0031103~axon regeneration	8	0.78125	0.00445414	Ntrk3, Epha4, Lamb2, Apoe, Bcl2, Neo1, Omg, Jam3	875	43	17911	3.80832	1	0.0911426	8.41803
GOTERM_BP_FAT	GO:0042157~lipoprotein metabolic process	15	1.46484	0.0044754	Zdhhc1, Ppt1, Ppm1B, Pigp, Golga7, Apoe, Pigh, Lcat, Pik3C3, Pigb, Dpm1, Pla2G7, Lyplal1, Wdr45, Hhatl	875	130	17911	2.36189	1	0.0912912	8.45656
GOTERM_BP_FAT	GO:0048167~regulation of synaptic plasticity	18	1.75781	0.00451119	Prkcz, Myo6, Adora2A, Cpeb3, Abhd6, Ctnnd2, Kcnj10, Adora1, Ephb2, Ncam1, S100B, Gria1, Agt, Mapt, Ntrk2, Lrrtm1, Ptn, Pak1	875	172	17911	2.14218	1	0.0917211	8.52137
GOTERM_BP_FAT	GO:0044248~cellular catabolic process	90	8.78906	0.00456192	Fhit, Acox1, Chmp4C, Cpeb3, Gna12, Ggt1, Cnp, Gstm5, Gstm7, Fah, Mccc2, Tdo2, Gstm4, Pacsin3, Apoe, Mccc1, Btbd3, Usp11, Tmub1, Rgn, Acad8, Pde8A, Prkacb, Ddah2, Mt3, Aldh6A1, Pld1, Qdpr, Pfkm, Ddo, Dnase2A, Prdx6, Gaa, Abat, Pde9A, Oat, Ctsf, Prodh, Hacl1, Acadsb, Ech1, Usp2, Enpp2, Enpp3, Abhd6, Trim13, Aass, Hfe, Timp4, Ppt1, Ttc3, Dtd1, Ace, Ivd, Csad, Pde1C, Naga, Otud7B, Entpd5, Asrgl1, Otu…	875	1387	17911	1.32824	1	0.092437	8.61314
GOTERM_BP_FAT	GO:1902580~single-organism cellular localization	66	6.44531	0.00462516	Thra, Il18, Grik5, Tgfb3, Adora1, Rtn2, Kcnip3, Golga7, Wnt4, Apoe, Ank3, Mapt, Pls1, Angpt1, Pak1, Ramp1, Il13Ra2, Mt3, Lrrc4, Magi2, Vil1, Rftn2, Spire2, Prkd1, Fmn2, Bbs2, Prkcq, Kif1B, Vamp4, Emp2, Fgfr2, Pacs2, Prkcz, Pard3, Cacnb1, Dag1, Abca2, Ppm1B, Pex5L, Llgl1, Rilpl1, Sorbs1, Ap3M2, Tspan33, Inpp5K, Rasgrp1, Agt, P2Ry1, Pkd2, Ptn, Lyplal1, Clasp2, Axin2, Fzd9, Bmp4, Glrb, Tesc, Syt11, …	875	960	17911	1.40729	1	0.0933892	8.72744
GOTERM_BP_FAT	GO:1902652~secondary alcohol metabolic process	14	1.36719	0.00463634	Srebf1, Tm7Sf2, Hnf1A, Cyp46A1, Sorl1, Abca2, Pmvk, Fdft1, Cyp27A1, Apoe, Apof, Lcat, Dhcr24, Mt3	875	117	17911	2.44937	1	0.0933354	8.74764
GOTERM_BP_FAT	GO:0061387~regulation of extent of cell growth	14	1.36719	0.00463634	Nkx6-1, Rnd2, Ntrk3, Wnt3, Sema6D, Apoe, Ulk2, Mapt, Sema4D, Pak1, Omg, Olfm1, Aatk, Mt3	875	117	17911	2.44937	1	0.0933354	8.74764
GOTERM_BP_FAT	GO:0060485~mesenchyme development	23	2.24609	0.00463714	Fgfr2, Bmp4, Nrp2, Wnt10A, Sox10, Edn3, Hnf1A, Tgfb3, Ager, Zic2, Ednrb, Wnt4, Msx1, Sfrp1, Sema6D, Osr1, Hey1, Bcl2, Pkd2, Bcl9L, Sema4D, Axin2, Olfm1	875	246	17911	1.91384	1	0.093083	8.74908
GOTERM_BP_FAT	GO:0048640~negative regulation of developmental growth	13	1.26953	0.00472239	Bmp4, Bbs2, Nkd1, Wnt3, Sema6D, Sfrp1, Ulk2, Pak1, Sema4D, Pi16, Kcnk2, Aatk, Mt3	875	104	17911	2.55871	1	0.0944439	8.90291
GOTERM_BP_FAT	GO:0035116~embryonic hindlimb morphogenesis	7	0.683594	0.00474277	Bmp4, Wnt3, Lmbr1, Msx1, Osr1, Rspo2, Rarb	875	33	17911	4.34206	1	0.0945623	8.93964
GOTERM_BP_FAT	GO:1901021~positive regulation of calcium ion transmembrane transporter activity	7	0.683594	0.00474277	Bmp4, Hspa2, Pkd2, Stim1, Rgn, S100A1, Gstm7	875	33	17911	4.34206	1	0.0945623	8.93964
GOTERM_BP_FAT	GO:0032956~regulation of actin cytoskeleton organization	27	2.63672	0.00477602	Tgfb3, Gpm6B, Lpar1, Kank2, Wnt4, Inpp5K, Gsn, Rapgef3, Pak1, Lmod1, Clasp2, Cdc42Ep4, Arhgef10L, Tmeff2, Vil1, Park2, Spire2, Celsr1, Ntrk3, Fmn2, Prkcq, Tacstd2, Plekhh2, Tmod2, Ccl27A, Jam3, Add1	875	308	17911	1.79442	1	0.094924	8.99956
GOTERM_BP_FAT	GO:0014031~mesenchymal cell development	18	1.75781	0.00478244	Fgfr2, Nrp2, Bmp4, Edn3, Sox10, Tgfb3, Ager, Ednrb, Wnt4, Msx1, Sema6D, Sfrp1, Hey1, Bcl2, Bcl9L, Sema4D, Axin2, Olfm1	875	173	17911	2.1298	1	0.0947767	9.01112
GOTERM_BP_FAT	GO:0098661~inorganic anion transmembrane transport	9	0.878906	0.00494871	Fxyd1, Clcn3, Glrb, Clcn2, Gabrb1, Ttyh1, Slc37A4, Clcn6, Slc4A3	875	55	17911	3.34959	1	0.0976368	9.31009
GOTERM_BP_FAT	GO:0031532~actin cytoskeleton reorganization	11	1.07422	0.00495513	Ntrk3, Phactr1, Prkcz, Fryl, Gsn, Cdc42Bpa, Ccl27A, Rapgef3, Pak1, Antxr1, Gdpd2	875	79	17911	2.85021	1	0.0974827	9.32162
GOTERM_BP_FAT	GO:0045860~positive regulation of protein kinase activity	32	3.125	0.00500677	Slc27A1, Edn3, Prkcz, Srcin1, Il18, Prkag2, Tgfb3, Dag1, Lpar1, Gprc5B, Adora1, Camkk1, Map3K5, Ace, Dab1, Hspa2, Rasgrp1, Agt, Gab1, Pkd2, Mmd2, Angpt1, Pak1, Axin2, Map2K7, Map2K6, Mt3, Bmp4, Ager, Ntrk3, Epha4, Emp2	875	388	17911	1.68822	1	0.0981738	9.41428
GOTERM_BP_FAT	GO:0006915~apoptotic process	111	10.8398	0.00504907	Fhit, Thra, Il18, Arnt2, Grik5, Tgfb3, Foxo1, Rorc, Itpkb, Lpar1, Adora1, Cited1, Dmpk, Kank2, Wnt4, Map3K5, Unc5B, Apoe, Grid2, Rgn, Rarb, Unc5C, Rapgef3, Map2K7, Map2K6, Tyro3, Pim2, Ppargc1A, Msx1, Sycp3, Bin1, Higd2A, Nrbp2, Fgfr2, Pacs2, Adora2A, Aldoc, Cntfr, Ppt1, Ace, Bmp4, Cideb, Gas2, En2, Ager, Ntrk3, Sfrp1, S100B, Ntrk2, Aldh2, Cyfip2, Slc5A11, Hint2, Pink1, Kcnip3, Ednrb, Jade1, Trim…	875	1779	17911	1.2772	1	0.0986865	9.49011
GOTERM_BP_FAT	GO:0043407~negative regulation of MAP kinase activity	10	0.976562	0.00507053	Bmp4, Dusp3, Sfrp1, Rgs2, Inpp5K, Apoe, Sorl1, Dusp16, Smpd1, Mapk8Ip1	875	67	17911	3.05518	1	0.0988098	9.52856
GOTERM_BP_FAT	GO:0061041~regulation of wound healing	15	1.46484	0.00512755	Ptger3, Vil1, Serping1, Psg23, Ager, Capn3, Prkcq, Wnt4, Gsn, Apoe, Hopx, Wfdc1, Abat, Clasp2, Mylk	875	132	17911	2.3261	1	0.0995892	9.63063
GOTERM_BP_FAT	GO:0046890~regulation of lipid biosynthetic process	17	1.66016	0.00514986	Slc45A3, Srebf1, Dhh, Slc27A1, Abhd6, Igf2, Mid1Ip1, Ppargc1A, Dkk3, Pcx, Wnt4, Sorbs1, Dgat2, Apoe, Agt, Rgn, Thrsp	875	160	17911	2.17491	1	0.0997246	9.67054
GOTERM_BP_FAT	GO:0042060~wound healing	33	3.22266	0.00532073	Pard3, Wnt5B, Tgfb3, Ninj2, Wnt4, Map3K5, Gsn, Apoe, P2Ry1, Pak1, Clasp2, Cables1, Fzd9, Tmeff2, Tyro3, Nanog, Ptger3, Syt11, Myl12B, Serping1, Csrp1, Celsr1, Psg23, Capn3, Ager, P2Ry12, Prkcq, Fbln1, Hopx, Wfdc1, Abat, Serpind1, Mylk	875	406	17911	1.66379	1	0.102582	9.97566
GOTERM_BP_FAT	GO:0016125~sterol metabolic process	14	1.36719	0.005353	Srebf1, Tm7Sf2, Hnf1A, Cyp46A1, Sorl1, Abca2, Pmvk, Fdft1, Cyp27A1, Apoe, Apof, Lcat, Dhcr24, Mt3	875	119	17911	2.4082	1	0.10289	10.0332
GOTERM_BP_FAT	GO:0048675~axon extension	14	1.36719	0.005353	Nrp2, Ntrk3, Alcam, Lamb2, Wnt3, Sema6D, Apoe, Ulk2, Mapt, Sema4D, Pak1, Dcx, Aatk, Mt3	875	119	17911	2.4082	1	0.10289	10.0332
GOTERM_BP_FAT	GO:0042104~positive regulation of activated T cell proliferation	6	0.585938	0.0053556	Icosl, Il12Rb1, Il18, Igf2, Igfbp2, Ager	875	24	17911	5.11743	1	0.102656	10.0378
GOTERM_BP_FAT	GO:0048714~positive regulation of oligodendrocyte differentiation	6	0.585938	0.0053556	Aspa, Enpp2, Ptpra, Dag1, Olig2, Qk	875	24	17911	5.11743	1	0.102656	10.0378
GOTERM_BP_FAT	GO:0048732~gland development	38	3.71094	0.00545755	Fgfr2, Thra, Clcn2, Hnf1A, Lims2, Sox3, Tgfb3, Dag1, Hfe, Prkdc, Vtn, Cacnb4, Zic3, Wnt4, Arhgap5, Wnt3, Bcl2, Pkd2, Ptn, Rgn, Bmp4, Sox10, Wnt10A, Slc12A2, Cckbr, Fa2H, Qdpr, Igf2, Ppdpf, Dkk3, Lama1, Msx1, Sfrp1, Dbp, Irf6, Id4, Pbx1, Mpst	875	488	17911	1.59395	1	0.104224	10.2193
GOTERM_BP_FAT	GO:0050806~positive regulation of synaptic transmission	16	1.5625	0.00551197	Prkcz, Cckbr, Adora2A, Cpeb3, Nlgn2, Pink1, Adora1, Slc1A3, S100B, Gria1, Ntrk2, Lrrtm1, Ptn, Abat, Lgi1, Car2	875	147	17911	2.228	1	0.104924	10.316
GOTERM_BP_FAT	GO:0014037~Schwann cell differentiation	7	0.683594	0.00552596	Pard3, Lamb2, Fa2H, Dag1, Lgi4, Ndrg1, Sirt2	875	34	17911	4.21435	1	0.104891	10.3408
GOTERM_BP_FAT	GO:0019218~regulation of steroid metabolic process	12	1.17188	0.00554484	Srebf1, Dhh, Dkk3, Wnt4, Dgat2, Apoe, Agt, Ephx2, Rorc, Igf2, Rora, Ppargc1A	875	93	17911	2.64125	1	0.104947	10.3744
GOTERM_BP_FAT	GO:0045185~maintenance of protein location	12	1.17188	0.00554484	Arl2, Nbl1, Thra, Gsn, Ank3, Sorl1, Pkd2, Sun2, Grik5, Dag1, Pink1, Pex5L	875	93	17911	2.64125	1	0.104947	10.3744
GOTERM_BP_FAT	GO:0031346~positive regulation of cell projection organization	32	3.125	0.00554723	Mob2, Enpp2, Cpeb3, Tgfb3, Lpar1, Gprc5B, Rasal1, Wnt3, Gpm6A, Apoe, Mapt, Ptn, Pak1, Cdc42Ep4, Bmp4, Ptprd, Magi2, Ptprz1, Vil1, Efemp1, Nlgn2, Park2, Qk, Prkd1, Ntrk3, Rnd2, Prkcq, Epha4, Ntrk2, Sema4D, Apbb1, Fez1	875	391	17911	1.67527	1	0.104707	10.3786
GOTERM_BP_FAT	GO:0015698~inorganic anion transport	14	1.36719	0.00574315	Fxyd1, Clcn3, Glrb, Slc5A5, Clcn2, Slc12A2, Slc20A2, Gabrb1, Slc37A4, Wnk4, Ttyh2, Ttyh1, Clcn6, Slc4A3	875	120	17911	2.38813	1	0.107917	10.7258
GOTERM_BP_FAT	GO:0045666~positive regulation of neuron differentiation	32	3.125	0.0057479	Mob2, Cpeb3, Lpar1, Gprc5B, Rasal1, Dab1, Wnt3, Apoe, Mapt, Bcl2, Ptn, Mmd2, Pak1, Rarb, Bmp4, Ptprd, Magi2, Ptprz1, Nlgn2, Park2, Nkx6-1, Qk, Rnf112, Prkd1, Ntrk3, Rnd2, Nbl1, Epha4, Ntrk2, Sema4D, Apbb1, Fez1	875	392	17911	1.671	1	0.107713	10.7342
GOTERM_BP_FAT	GO:0015850~organic hydroxy compound transport	19	1.85547	0.00581687	Pnlip, Hnf1A, Ptger3, Selm, Adora2A, Pink1, Gpm6B, Abca2, Park2, Abcb4, P2Ry12, Apoe, Agt, Apof, Lcat, P2Ry1, Slco1C1, Abat, Slc22A2	875	191	17911	2.03625	1	0.108645	10.8561
GOTERM_BP_FAT	GO:0019725~cellular homeostasis	60	5.85938	0.00593717	Slc22A17, Edn3, Atp1B2, Nell2, Grik5, Aqp4, Lpar1, Dmpk, Gstm7, Ckb, Ednrb, Apoe, Wnk4, Mt1, Rgn, Sv2A, Cib2, Slc4A3, Mt3, Tyro3, Ptger3, Sgk2, Cckbr, Stim1, Pfkm, Ppargc1A, Prkd1, Dgat2, Gtf2I, Prdx6, Gaa, Slc41A1, Casq1, Add1, Fxyd1, Clcn3, Fggy, Pth1R, Slc37A4, Hfe, Ppt1, Cacnb4, Bcl2, Agt, P2Ry1, Slc4A8, Pkd2, Car2, Bmp4, Tesc, Slc12A2, Slc6A12, Gjb6, Atp1A2, Park2, Capn3, Atp2A2, S100B, Pygm…	875	866	17911	1.41823	1	0.110475	11.0683
GOTERM_BP_FAT	GO:0023014~signal transduction by protein phosphorylation	50	4.88281	0.00610629	Edn3, Il18, Sorl1, Tgfb3, Dstyk, Foxo1, Itpkb, Lpar1, Adora1, Map3K5, Osr1, Apoe, Gab1, Angpt1, Pak1, Map2K7, Map2K6, Mt3, Cckbr, Gpr37L1, Fgfr2, Phlpp1, Prkcz, Dag1, Zfp110, Inpp5K, Agt, Rasgrp1, P2Ry1, Dusp16, Tnfrsf19, Bmp4, Fktn, Kl, Igf2, Mapk10, Park2, Ager, Sirt3, Ntrk3, Epha4, Fbln1, Dusp3, Sfrp1, Gpr37, Rgs2, Ntrk2, Smpd1, Ace2, Mapk8Ip1	875	695	17911	1.47264	1	0.113145	11.3659
GOTERM_BP_FAT	GO:0042476~odontogenesis	14	1.36719	0.00615568	Bmp4, Fgfr2, Wnt10A, Itgb4, Foxo1, Stim1, Dlx3, Msx1, Pax9, Osr1, Rspo2, Wnt6, Axin2, Car2	875	121	17911	2.3684	1	0.113709	11.4526
GOTERM_BP_FAT	GO:0051246~regulation of protein metabolic process	148	14.4531	0.00616259	Edn3, Fhit, Rarres2, Srcin1, Ctdspl, Il18, Gna12, Tgfb3, Foxo1, Dstyk, Vtn, Itpkb, Lpar1, Adora1, Chad, Map3K5, Dab1, Pacsin3, Ppp1R1B, Apoe, Ppp1R1A, Gab1, Btbd3, Rgn, Gdf9, Rapgef3, Prkacb, Pi16, Map2K7, Map2K6, Lrrc4, Icosl, Magi2, Wfdc18, Serping1, Ppargc1A, Wfdc1, Emp2, Fgfr2, Dbndd2, Mob2, Enpp2, Adora2A, Dag1, Hfe, Timp4, Ace, Hexim1, P2Ry1, Dusp16, Axin2, Olfm1, Bmp4, Srebf1, Fktn, Fbxo2,…	875	2483	17911	1.2201	1	0.11353	11.4647
GOTERM_BP_FAT	GO:1901019~regulation of calcium ion transmembrane transporter activity	10	0.976562	0.00616568	Bmp4, Hspa2, Pkd2, Cacnb1, Stim1, Rgn, Atp1A2, Cacnb4, S100A1, Gstm7	875	69	17911	2.96663	1	0.113286	11.4702
GOTERM_BP_FAT	GO:0097164~ammonium ion metabolic process	9	0.878906	0.00616727	Slc27A1, Aldh7A1, Bche, Enpp2, Lcat, Pla2G7, Smpd1, Abhd3, Chpt1	875	57	17911	3.23206	1	0.113017	11.473
GOTERM_BP_FAT	GO:0010817~regulation of hormone levels	39	3.80859	0.00620074	Edn3, Slc5A5, Hnf1A, Nell2, Nnat, Hfe, Pex5L, Adora1, Aldh1A1, Ace, Wnt4, Pde1C, Sult1A1, Agt, P2Ry1, Gdf9, Hsd17B4, Pcsk6, Srebf1, Ptger3, Selm, Cckbr, Nlgn2, Igf2, Park2, Pfkm, Ppargc1A, Ddo, Nkx6-1, Sirt3, Dkk3, Slc16A2, Sfrp1, Ace2, Abat, H2-Ke6, Bmpr1B, Bco2, Retsat	875	509	17911	1.56841	1	0.1133	11.5317
GOTERM_BP_FAT	GO:0043434~response to peptide hormone	31	3.02734	0.00620731	Prkcz, Slc27A1, Rarres2, Il18, Dag1, Foxo1, Prkdc, Timp4, Cited1, Slc2A4, Inpp5K, Sorbs1, Agt, Pak1, Car2, Srebf1, Pdk2, Pld1, Irs3, Kl, Fads1, Ptpra, Qdpr, Igf2, Lmbrd1, Nkx6-1, Khk, Prkcq, Atp2A2, Sort1, Grb14	875	378	17911	1.67873	1	0.113118	11.5432
GOTERM_BP_FAT	GO:0044092~negative regulation of molecular function	63	6.15234	0.00630705	Thra, Srcin1, Prkag2, Sorl1, Vtn, Gstm7, Chad, Osr1, Hey1, Apoe, Ank3, Ppp1R1B, Ppp1R1A, Rgn, Itih2, Itih3, Cys1, Pi16, Ppp1R14A, Mt3, Dhcr24, Arl2, Lrrc4, Foxj1, Serping1, Inca1, Wfdc18, Pim2, Ppargc1A, Lrpap1, Msx1, Wfdc1, Sort1, Sema4D, Prkcz, Dbndd2, Spock3, Adora2A, Serpinb1A, Hfe, Timp4, Spock1, Ace, Inpp5K, Hexim1, Dusp16, P2Ry1, Lrrtm1, Pkd2, Mepce, Bmp4, Myo1D, Acacb, Atp1A2, Park2, Birc…	875	922	17911	1.39869	1	0.114535	11.7179
GOTERM_BP_FAT	GO:0032869~cellular response to insulin stimulus	18	1.75781	0.0063462	Srebf1, Prkcz, Pdk2, Rarres2, Irs3, Kl, Ptpra, Foxo1, Prkdc, Igf2, Lmbrd1, Prkcq, Sorbs1, Inpp5K, Slc2A4, Agt, Pak1, Grb14	875	178	17911	2.06997	1	0.114908	11.7864
GOTERM_BP_FAT	GO:0050770~regulation of axonogenesis	18	1.75781	0.0063462	Nkx6-1, Ephb2, Ntrk3, Rnd2, Epha4, Wnt3, Dab1, Sema6D, Apoe, Ulk2, Mapt, Ntrk2, Sema4D, Pak1, Omg, Olfm1, Aatk, Mt3	875	178	17911	2.06997	1	0.114908	11.7864
GOTERM_BP_FAT	GO:0001941~postsynaptic membrane organization	7	0.683594	0.00639959	Lrrc4, Fzd9, Glrb, Magi2, Apoe, Ptn, Nlgn2	875	35	17911	4.09394	1	0.115521	11.8797
GOTERM_BP_FAT	GO:0032292~peripheral nervous system axon ensheathment	6	0.585938	0.0064302	Pard3, Fa2H, Dag1, Lgi4, Ndrg1, Sirt2	875	25	17911	4.91273	1	0.115744	11.9332
GOTERM_BP_FAT	GO:0022011~myelination in peripheral nervous system	6	0.585938	0.0064302	Pard3, Fa2H, Dag1, Lgi4, Ndrg1, Sirt2	875	25	17911	4.91273	1	0.115744	11.9332
GOTERM_BP_FAT	GO:0050890~cognition	26	2.53906	0.00656115	Deaf1, Fzd9, Prkcz, Gpr155, Thra, Ptprz1, Cpeb3, Ctnnd2, Ppt1, Igf2, Atp1A2, Park2, Adora1, Kcnk2, Ephb2, Ncam1, S100B, Bche, Gria1, Ppp1R1B, Ntrk2, Tmod2, Ptn, Pak1, Apbb1, Atp8A1	875	300	17911	1.77404	1	0.117662	12.1615
GOTERM_BP_FAT	GO:0001764~neuron migration	16	1.5625	0.00662745	Nrp2, Fktn, Ptprz1, Astn1, Spock1, Celsr1, Neo1, Nkx6-1, Ntrk3, Dab1, Gpm6A, Mapt, Ntrk2, Dcx, Apbb1, Olfm1	875	150	17911	2.18344	1	0.118478	12.2769
GOTERM_BP_FAT	GO:0007166~cell surface receptor signaling pathway	137	13.3789	0.00667058	Edn3, Enah, Thra, Tspan2, Tspan3, Il18, Tgfb3, Grik5, Foxo1, Dstyk, Itpkb, Adora1, Cited1, Zic2, Chad, Dmpk, Wnt4, Wnt3, Unc5B, Gab1, Grid2, Frs3, Gdf9, Prkacb, Cib2, Wnt6, Lrrc4, Wnt10A, Irs3, Magi2, Efnb3, Ptpru, Ppargc1A, Ncam1, Vegfb, Ccr9, Mgat3, Msx1, Abat, Gpr50, Emp2, Grb14, Fgfr2, Wnt5B, Adora2A, Pth1R, Itgb4, Hfe, Cntfr, Timp4, Cacnb4, Ephb2, Ephb6, P2Ry1, Axin2, Lfng, Bmp4, Srebf1, Evc…	875	2278	17911	1.23106	1	0.118901	12.3519
GOTERM_BP_FAT	GO:0061045~negative regulation of wound healing	9	0.878906	0.00685584	Wnt4, Ptger3, Apoe, Abat, Wfdc1, Serping1, Clasp2, Psg23, Ager	875	58	17911	3.17633	1	0.121695	12.6734
GOTERM_BP_FAT	GO:0008015~blood circulation	35	3.41797	0.00686991	Fxyd1, Edn3, Thra, Adora2A, Il18, Mrvi1, Adora1, Dmpk, Ednrb, Ace, Slc2A5, Apoe, Sult1A1, Agt, P2Ry1, Angpt1, Map2K6, S100A1, Srebf1, Hcn2, Ptger3, Kl, Ephx2, Atp1A2, Vegfb, Bbs2, Sgcg, Atp2A2, Rgs2, Hopx, Gaa, Ace2, Abat, Emp2, Snta1	875	446	17911	1.60637	1	0.121622	12.6977
GOTERM_BP_FAT	GO:0048729~tissue morphogenesis	47	4.58984	0.00697662	Fgfr2, Nrp2, Deaf1, Nkd1, Enah, Pard3, Hnf1A, Dag1, Itgb4, Astn2, Zic3, Cited1, Zic2, Aldh1A1, Wnt4, Wnt3, Osr1, Hey1, Wnk4, Bcl2, Agt, Rspo2, Pkd2, Angpt1, Pak1, Clasp2, Prkacb, Wnt6, Car2, Bmp4, Tmeff2, Sox10, Wnt10A, Nanog, Slc12A2, Celsr1, Epha4, Lama1, Msx1, Sfrp1, Tacstd2, Ift172, Id4, Pbx1, Ripk4, Chrd, Mylk	875	647	17911	1.48698	1	0.123085	12.8823
GOTERM_BP_FAT	GO:0051046~regulation of secretion	53	5.17578	0.00698116	Edn3, Hnf1A, Sncaip, Srcin1, Nell2, Grik5, Tgfb3, Pink1, Adora1, Il17Rb, Ednrb, Wnk4, Pik3C3, Gdf9, Angpt1, Map2K6, Il13Ra2, Ptger3, Myo6, Cckbr, Pfkm, Ncam1, Prkcq, Abat, Prkcz, Adora2A, Nnat, Hfe, Neo1, Pex5L, Llgl1, Pde1C, Rasgrp1, Agt, P2Ry1, Idh2, Clasp2, Srebf1, Rab2B, Flt3, Hc, Syt11, Nlgn2, Celsr1, Park2, Nkx6-1, Sirt3, P2Ry12, Sfrp1, Cadps2, Atp2A2, Ntrk2, Apbb1	875	751	17911	1.4446	1	0.122851	12.8902
GOTERM_BP_FAT	GO:0098656~anion transmembrane transport	12	1.17188	0.0070342	Fxyd1, Clcn3, Glrb, Clcn2, Slc16A11, Gabrb1, Ttyh1, Slc37A4, Slc4A8, Mpc1, Clcn6, Slc4A3	875	96	17911	2.55871	1	0.123418	12.9818
GOTERM_BP_FAT	GO:0010906~regulation of glucose metabolic process	14	1.36719	0.00705139	Slc45A3, Pdk2, Rorc, Foxo1, Igf2, Acacb, Rora, Park2, Khk, Sorbs1, Inpp5K, Dgat2, Ppp1R3F, Rgn	875	123	17911	2.32989	1	0.123392	13.0115
GOTERM_BP_FAT	GO:0071453~cellular response to oxygen levels	15	1.46484	0.00709678	Pink1, Foxo1, Rora, Lpar1, Ppargc1A, Kcnk2, Sirt2, Fmn2, S100B, Slc2A4, Sfrp1, Bcl2, Ptn, Ndrg1, Mt3	875	137	17911	2.24121	1	0.123829	13.0898
GOTERM_BP_FAT	GO:0042493~response to drug	35	3.41797	0.00709808	Adora2A, Slc15A2, Gna12, Timp4, Slc19A1, Aldh1A1, Gstm1, Slc1A3, Dab1, Bche, Bcl2, Ptn, Ppp1R14A, Map2K6, Mt3, Srebf1, Ddc, Myo6, Qdpr, Gstt1, Igf2, Acacb, Ppargc1A, Nkx6-1, Abcb4, Ncam1, Vegfb, Sfrp1, Smpd1, Abat, Wfdc1, Dpyd, Igfbp2, Add3, Mylk	875	447	17911	1.60277	1	0.123543	13.092
GOTERM_BP_FAT	GO:0007611~learning or memory	24	2.34375	0.00719178	Deaf1, Fzd9, Prkcz, Thra, Ptprz1, Cpeb3, Ctnnd2, Igf2, Ppt1, Park2, Atp1A2, Kcnk2, Ephb2, Ncam1, S100B, Ppp1R1B, Gria1, Bche, Ntrk2, Tmod2, Ptn, Pak1, Apbb1, Atp8A1	875	271	17911	1.81282	1	0.124764	13.2534
GOTERM_BP_FAT	GO:0008347~glial cell migration	8	0.78125	0.00734784	P2Ry12, Epha4, Dab1, Ptprz1, P2Ry1, Idh2, Apcdd1, Dcx	875	47	17911	3.48421	1	0.126987	13.5216
GOTERM_BP_FAT	GO:0051926~negative regulation of calcium ion transport	8	0.78125	0.00734784	Ace, Ptger3, Pacsin3, Inpp5K, Bcl2, Pkd2, Atp1A2, Gstm7	875	47	17911	3.48421	1	0.126987	13.5216
GOTERM_BP_FAT	GO:0045937~positive regulation of phosphate metabolic process	70	6.83594	0.00734871	Slc27A1, Edn3, Rarres2, Srcin1, Il18, Prkag2, Tgfb3, Dstyk, Pink1, Vtn, Lpar1, Adora1, Camkk1, Ednrb, Map3K5, Dab1, Apoe, Gab1, Rgn, Mmd2, Angpt1, Gdf9, Pak1, Rapgef3, Ramp1, Map2K7, Map2K6, Mt3, Magi2, Ptger3, Ppargc1A, Gpr37L1, Prkd1, Sema4D, Emp2, Fgfr2, Prkcz, Mob2, Adora2A, Enpp2, Ctf1, Pth1R, Dag1, Rundc3A, Hfe, Gprc5B, Ace, Hspa2, Rasgrp1, Agt, Bcl2, P2Ry1, Entpd5, Pkd2, Tnfrsf19, Axin2, B…	875	1053	17911	1.36076	1	0.126689	13.5231
GOTERM_BP_FAT	GO:0010562~positive regulation of phosphorus metabolic process	70	6.83594	0.00734871	Slc27A1, Edn3, Rarres2, Srcin1, Il18, Prkag2, Tgfb3, Dstyk, Pink1, Vtn, Lpar1, Adora1, Camkk1, Ednrb, Map3K5, Dab1, Apoe, Gab1, Rgn, Mmd2, Angpt1, Gdf9, Pak1, Rapgef3, Ramp1, Map2K7, Map2K6, Mt3, Magi2, Ptger3, Ppargc1A, Gpr37L1, Prkd1, Sema4D, Emp2, Fgfr2, Prkcz, Mob2, Adora2A, Enpp2, Ctf1, Pth1R, Dag1, Rundc3A, Hfe, Gprc5B, Ace, Hspa2, Rasgrp1, Agt, Bcl2, P2Ry1, Entpd5, Pkd2, Tnfrsf19, Axin2, B…	875	1053	17911	1.36076	1	0.126689	13.5231
GOTERM_BP_FAT	GO:0060675~ureteric bud morphogenesis	10	0.976562	0.0074343	Bmp4, Wnt4, Hey1, Tacstd2, Agt, Bcl2, Pkd2, Pbx1, Wnt6, Cited1	875	71	17911	2.88306	1	0.127757	13.6699
GOTERM_BP_FAT	GO:0042592~homeostatic process	106	10.3516	0.00743784	Slc22A17, Edn3, Thra, Atp1B2, Il18, Nell2, Grik5, Foxo1, Aqp4, Itpkb, Rora, Lpar1, Adora1, Gstm7, Dmpk, Slc2A4, Ank3, Apoe, Wnk4, Lcat, Slc25A23, Rgn, Cib2, Map2K7, Slc4A3, Tyro3, Stim1, Ppargc1A, Abat, Add1, Fxyd1, Acadsb, Clcn3, Adora2A, Kcna1, Pth1R, Hfe, Sfxn4, Ppt1, Abca2, Cacnb4, Ivd, P2Ry1, Bmp4, Tesc, Klf13, Slc6A12, Ephx2, Acaca, Tnfrsf13C, Acacb, Upk3A, Ager, Abcb4, Atp2A2, S100B, Nxn, …	875	1707	17911	1.27111	1	0.127502	13.6759
GOTERM_BP_FAT	GO:0010648~negative regulation of cell communication	76	7.42188	0.00744211	Edn3, Sorl1, Tgfb3, Foxo1, Pink1, Rora, Apcdd1, Adora1, Gstm7, Kank2, Chad, Jade1, Wnt4, Dab1, Unc5B, Hey1, Apoe, Mpv17L, Mapt, Prkacb, Lrrc4, Tyro3, Sox10, Nanog, Magi2, Ptger3, Padi2, Lmbrd1, Gpr37L1, Lrpap1, Prkcq, Grb14, Phlpp1, Prkcz, Nkd1, Wnt5B, Gnai1, Abhd6, Dag1, Ppm1B, Rasal1, Inpp5K, Pde1C, Bche, Agt, Bcl2, Dusp16, Lrrtm1, Otud7B, Pkd2, Otud7A, Bcl9L, Axin2, Lfng, Bmp4, Srebf1, Ptprd, …	875	1160	17911	1.34112	1	0.127259	13.6833
GOTERM_BP_FAT	GO:0070887~cellular response to chemical stimulus	154	15.0391	0.00744756	Edn3, Rarres2, Thra, Gabrb1, Il18, Tgfb3, Grik5, Foxo1, Rorc, Dstyk, Aqp4, Itpkb, Rora, Lpar1, Gstm5, Cited1, Kank2, Chad, Gstm7, Gstm1, Wnt4, Map3K5, Slc2A5, Gstm4, Slc2A4, Ank3, Slc25A23, Sult1A1, Gab1, St3Gal6, Rgn, Frs3, Gdf9, Rapgef3, Rarb, Cib2, Map2K6, Gbp8, Lrrc4, Wnt10A, Irs3, Magi2, Qdpr, Gstt1, Colec12, Ppargc1A, Vegfb, Ccr9, Msx1, Grb14, Add1, Fgfr2, Gnai1, Enpp2, Kcna1, Hfe, Cntfr, I…	875	2607	17911	1.20918	1	0.127037	13.6926
GOTERM_BP_FAT	GO:0001505~regulation of neurotransmitter levels	18	1.75781	0.00746799	Edn3, Sncaip, Adora2A, Syt11, Grik5, Gpm6B, Kcnj10, Ppt1, Park2, Celsr1, Atp1A2, Cadps2, Atp2A2, Ntrk2, Abat, Sv2A, Pak1, Prima1	875	181	17911	2.03566	1	0.127055	13.7276
GOTERM_BP_FAT	GO:0060348~bone development	19	1.85547	0.00755491	Fgfr2, Bmp4, Tesc, Col13A1, Tgfb3, Rabgap1L, Npr2, Chad, Col9A1, Msx1, Comp, Ift172, Rgn, Sema4D, Rarb, Pip4K2A, Axin2, Bmpr1B, Thbs3	875	196	17911	1.98431	1	0.128129	13.8763
GOTERM_BP_FAT	GO:1905114~cell surface receptor signaling pathway involved in cell-cell signaling	36	3.51562	0.00757266	Fgfr2, Prkcz, Nkd1, Thra, Wnt5B, Adora2A, Grik5, Ctnnd2, Foxo1, Apcdd1, Gprc5B, Adora1, Dmpk, Jade1, Wnt4, Wnt3, Rspo2, Grid2, Bcl9L, Wnt6, Axin2, Wnt8B, Bmp4, Fzd9, Sox10, Wnt10A, Nlgn2, Celsr1, Ptpru, Park2, Dkk3, Rnf43, Mgat3, Sfrp1, Nxn, Abat	875	465	17911	1.58475	1	0.128101	13.9066
GOTERM_BP_FAT	GO:0010033~response to organic substance	173	16.8945	0.00761095	Rarres2, Thra, Ocln, Gabrb1, Il18, Arnt2, Tgfb3, Grik5, Foxo1, Rorc, Dstyk, Aqp4, Cnp, Rora, Lpar1, Cited1, Chad, Kank2, Gstm7, Wnt4, Map3K5, Slc2A5, Slc2A4, Ppp1R1B, Lcat, Sult1A1, Cpox, Pik3C3, Gab1, St3Gal6, Tmub1, Frs3, Gdf9, Rapgef3, Prkacb, Rarb, Cib2, Map2K7, Map2K6, Gbp8, Lrrc4, Wnt10A, Pld1, Irs3, Magi2, Cyp2D22, Qdpr, Gstt1, Colec12, Ptpru, Ppargc1A, Ncam1, Ccr9, Msx1, Abat, Wfdc1, Grb1…	875	2972	17911	1.19154	1	0.128398	13.972
GOTERM_BP_FAT	GO:0032870~cellular response to hormone stimulus	41	4.00391	0.0076424	Prkcz, Slc27A1, Slc5A5, Rarres2, Thra, Il18, Foxo1, Prkdc, Rorc, Tshb, Rora, Kank2, Hey1, Inpp5K, Slc2A4, Sorbs1, Agt, Pak1, Rarb, Car2, Mt3, Bmp4, Srebf1, Pdk2, Irs3, Flt3, Kl, Ptpra, Acaca, Padi2, Igf2, Atp1A2, Lmbrd1, Ppargc1A, Nkx6-1, Prkcq, Bbs2, Sfrp1, Ntrk2, Igfbp2, Grb14	875	549	17911	1.5287	1	0.128586	14.0257
GOTERM_BP_FAT	GO:0090075~relaxation of muscle	6	0.585938	0.00764734	Rgs2, Atp2A2, Camk2G, P2Ry1, Mrvi1, Adora1	875	26	17911	4.72378	1	0.128356	14.0341
GOTERM_BP_FAT	GO:0032232~negative regulation of actin filament bundle assembly	6	0.585938	0.00764734	Tmeff2, Inpp5K, Tacstd2, Clasp2, Park2, Kank2	875	26	17911	4.72378	1	0.128356	14.0341
GOTERM_BP_FAT	GO:0003013~circulatory system process	35	3.41797	0.00772371	Fxyd1, Edn3, Thra, Adora2A, Il18, Mrvi1, Adora1, Dmpk, Ednrb, Ace, Slc2A5, Apoe, Sult1A1, Agt, P2Ry1, Angpt1, Map2K6, S100A1, Srebf1, Hcn2, Ptger3, Kl, Ephx2, Atp1A2, Vegfb, Bbs2, Sgcg, Atp2A2, Rgs2, Hopx, Gaa, Ace2, Abat, Emp2, Snta1	875	450	17911	1.59209	1	0.129247	14.1644
GOTERM_BP_FAT	GO:0044093~positive regulation of molecular function	82	8.00781	0.00772472	Pnlip, Slc27A1, Edn3, Srcin1, Atp1B2, Il18, Prkag2, Sorl1, Tgfb3, Dstyk, Pink1, Vtn, Lpar1, Adora1, Camkk1, Gstm7, Zic2, Map3K5, Wnt4, Dab1, Gsn, Ank3, Apoe, Wnk4, Tbc1D14, Gab1, Rgn, Mmd2, Angpt1, Pak1, Rapgef3, Map2K7, S100A1, Map2K6, Mt3, Magi2, Sgk2, Foxj1, Stim1, Mid1Ip1, Ppargc1A, Prkd1, Prkcq, Tbcd, Sema4D, Ripk4, Bin1, Emp2, Add1, Fgfr2, Prkcz, Aph1A, Adora2A, Slc37A4, Dag1, Trim13, Rabga…	875	1270	17911	1.32167	1	0.128955	14.1661
GOTERM_BP_FAT	GO:0051130~positive regulation of cellular component organization	81	7.91016	0.00787581	Edn3, Hnf1A, Cpeb3, Tgfb3, Pink1, Vtn, Lpar1, Rhou, Wnt4, Wnt3, 5330417C22Rik, Gsn, Apoe, Ank3, Mapt, Pls1, Slmo1, Angpt1, Lmod1, Pak1, Rapgef3, Map2K7, Arl2, Magi2, Vil1, Spire2, Ppargc1A, Cdkl2, Qk, Rnd2, Prkd1, Fmn2, Prkcq, Msx1, Sema4D, Bin1, Add1, Pard3, Mob2, Enpp2, Dag1, Hfe, Ppt1, Gprc5B, Ephb2, Hspa1L, Rasal1, Sorbs1, Gpm6A, Agt, Lrrtm1, Ptn, Bcl9L, Clasp2, Cdc42Ep4, Axin2, Olfm1, Arhgef…	875	1253	17911	1.32326	1	0.131002	14.4232
GOTERM_BP_FAT	GO:0023057~negative regulation of signaling	76	7.42188	0.00790681	Edn3, Sorl1, Tgfb3, Foxo1, Pink1, Rora, Apcdd1, Adora1, Gstm7, Kank2, Chad, Jade1, Wnt4, Dab1, Unc5B, Hey1, Apoe, Mpv17L, Mapt, Prkacb, Lrrc4, Tyro3, Sox10, Nanog, Magi2, Ptger3, Padi2, Lmbrd1, Gpr37L1, Lrpap1, Prkcq, Grb14, Phlpp1, Prkcz, Nkd1, Wnt5B, Gnai1, Abhd6, Dag1, Ppm1B, Rasal1, Inpp5K, Pde1C, Bche, Agt, Bcl2, Dusp16, Lrrtm1, Otud7B, Pkd2, Otud7A, Bcl9L, Axin2, Lfng, Bmp4, Srebf1, Ptprd, …	875	1164	17911	1.33651	1	0.131173	14.4758
GOTERM_BP_FAT	GO:0006873~cellular ion homeostasis	44	4.29688	0.00806811	Fxyd1, Slc22A17, Edn3, Clcn3, Atp1B2, Pth1R, Slc37A4, Hfe, Ppt1, Lpar1, Cacnb4, Dmpk, Gstm7, Ckb, Ednrb, Apoe, Wnk4, Bcl2, Agt, P2Ry1, Slc4A8, Pkd2, Mt1, Rgn, Sv2A, Cib2, Slc4A3, Car2, Mt3, Bmp4, Tesc, Ptger3, Sgk2, Cckbr, Stim1, Atp1A2, Capn3, Prkd1, Pygm, Atp2A2, S100B, Gtf2I, Slc41A1, Casq1	875	602	17911	1.49613	1	0.133357	14.7493
GOTERM_BP_FAT	GO:1990778~protein localization to cell periphery	21	2.05078	0.00827832	Pacs2, Prkcz, Tesc, Vil1, Kcnip3, Bbs2, Golga7, Wnt4, Rilpl1, Sorbs1, Inpp5K, Tspan33, Ank3, P2Ry1, Pls1, Vamp4, Map7, Clasp2, Lyplal1, Ramp1, Emp2	875	228	17911	1.88537	1	0.136276	15.1045
GOTERM_BP_FAT	GO:0030198~extracellular matrix organization	21	2.05078	0.00827832	Hapln2, Fmod, Spock2, Dag1, Vtn, Gpm6B, Aplp1, Lama1, Fbln1, Lama3, Lamb2, Gsn, Agt, Kazald1, Comp, Serac1, Clasp2, Antxr1, Vwa1, Apbb1, Dpp4	875	228	17911	1.88537	1	0.136276	15.1045
GOTERM_BP_FAT	GO:2000027~regulation of organ morphogenesis	19	1.85547	0.00835809	Fgfr2, Bmp4, Wnt10A, Nkd1, Lims2, Tgfb3, Celsr1, Cited1, Chad, Wnt4, Msx1, Pax9, Sfrp1, Tacstd2, Agt, Bcl2, Rspo2, Ptn, Wnt6	875	198	17911	1.96427	1	0.137178	15.2389
GOTERM_BP_FAT	GO:0090002~establishment of protein localization to plasma membrane	15	1.46484	0.00854082	Pacs2, Tesc, Vil1, Bbs2, Wnt4, Rilpl1, Golga7, Sorbs1, Inpp5K, Tspan33, Ank3, Pls1, Vamp4, Lyplal1, Clasp2	875	140	17911	2.19318	1	0.139643	15.5461
GOTERM_BP_FAT	GO:2000377~regulation of reactive oxygen species metabolic process	17	1.66016	0.00861832	Clcn3, Il18, Foxo1, Pink1, Park2, Ager, Birc2, Sirt2, Sirt3, Agt, Bcl2, Mpv17L, Pkd2, Rgn, Ddah2, Bco2, Mt3	875	169	17911	2.05908	1	0.140495	15.676
GOTERM_BP_FAT	GO:0007169~transmembrane receptor protein tyrosine kinase signaling pathway	38	3.71094	0.00862104	Fgfr2, Nrp2, Prkcz, Foxo1, Dstyk, Adora1, Ephb2, Wnt4, Ephb6, Inpp5K, Sorbs1, Agt, Gab1, Angpt1, Frs3, Mt3, Srebf1, Bmp4, Pdk2, Irs3, Efnb3, Flt3, Kl, Efemp1, Ptpra, Vil1, Igf2, Lmbrd1, Sirt2, Ntrk3, Prkd1, Vegfb, Prkcq, Epha4, Ntrk2, Sort1, Gfra4, Grb14	875	503	17911	1.54642	1	0.14021	15.6806
GOTERM_BP_FAT	GO:0070482~response to oxygen levels	30	2.92969	0.00862991	Cldn3, Camk2G, Il18, Arnt2, Tgfb3, Foxo1, Pink1, Rora, Lpar1, Adora1, Slc2A4, Bcl2, Ptn, Ndrg1, Pak1, Dpp4, Mt3, Ppargc1A, Kcnk2, Ager, Birc2, Sod3, Sirt2, Itpr2, Vegfb, Fmn2, Sfrp1, Pygm, S100B, Abat	875	371	17911	1.65523	1	0.14002	15.6954
GOTERM_BP_FAT	GO:0000165~MAPK cascade	49	4.78516	0.00866779	Edn3, Il18, Sorl1, Tgfb3, Dstyk, Foxo1, Itpkb, Lpar1, Adora1, Map3K5, Apoe, Gab1, Angpt1, Pak1, Map2K7, Map2K6, Mt3, Cckbr, Gpr37L1, Phlpp1, Fgfr2, Prkcz, Dag1, Zfp110, Inpp5K, Agt, Rasgrp1, P2Ry1, Dusp16, Tnfrsf19, Bmp4, Fktn, Kl, Igf2, Mapk10, Park2, Ager, Sirt3, Ntrk3, Epha4, Fbln1, Dusp3, Gpr37, Rgs2, Sfrp1, Ntrk2, Smpd1, Ace2, Mapk8Ip1	875	691	17911	1.45154	1	0.140268	15.7589
GOTERM_BP_FAT	GO:0043062~extracellular structure organization	21	2.05078	0.00866912	Hapln2, Fmod, Spock2, Dag1, Vtn, Gpm6B, Aplp1, Lama1, Fbln1, Lama3, Lamb2, Gsn, Agt, Kazald1, Comp, Serac1, Clasp2, Antxr1, Vwa1, Apbb1, Dpp4	875	229	17911	1.87714	1	0.139966	15.7611
GOTERM_BP_FAT	GO:0048511~rhythmic process	30	2.92969	0.00877866	Phlpp1, Ermp1, Adora2A, Usp2, Gabrb1, Rorc, Prkdc, Timp4, Rora, Adora1, Agt, Bcl2, Ptn, Angpt1, Lfng, Map2K6, Bmp4, Srebf1, Ddc, Tyro3, Ptger3, Cckbr, Mapk10, Ppargc1A, Ntrk3, Dbp, Ntrk2, Id4, Dpyd, Bmpr1B	875	372	17911	1.65078	1	0.141285	15.9443
GOTERM_BP_FAT	GO:0015748~organophosphate ester transport	10	0.976562	0.00889304	Apoe, Slc25A23, Atp9A, Slc37A4, Slmo1, Abca2, Slc25A42, Gjb1, Atp8A1, Abcb4	875	73	17911	2.80407	1	0.142669	16.1351
GOTERM_BP_FAT	GO:0043408~regulation of MAPK cascade	48	4.6875	0.00903143	Fgfr2, Phlpp1, Edn3, Prkcz, Sorl1, Dag1, Tgfb3, Foxo1, Dstyk, Lpar1, Adora1, Zfp110, Map3K5, Inpp5K, Apoe, Rasgrp1, Agt, Dusp16, P2Ry1, Gab1, Tnfrsf19, Angpt1, Gdf9, Pak1, Map2K7, Map2K6, Mt3, Bmp4, Fktn, Kl, Igf2, Park2, Lmbrd1, Ager, Gpr37L1, Sirt3, Ntrk3, Epha4, Fbln1, Dusp3, Sfrp1, Rgs2, Gpr37, Ntrk2, Ace2, Smpd1, Gdf10, Mapk8Ip1	875	675	17911	1.45562	1	0.1444	16.3655
GOTERM_BP_FAT	GO:0012501~programmed cell death	114	11.1328	0.00930712	Fhit, Thra, Il18, Arnt2, Grik5, Tgfb3, Foxo1, Rorc, Itpkb, Lpar1, Adora1, Cited1, Dmpk, Kank2, Wnt4, Map3K5, Unc5B, Apoe, Grid2, Rgn, Gdf9, Rarb, Rapgef3, Unc5C, Map2K7, Map2K6, Tyro3, Pim2, Ppargc1A, Msx1, Sycp3, Bin1, Nrbp2, Higd2A, Fgfr2, Pacs2, Adora2A, Aldoc, Cntfr, Ppt1, Ace, Bmp4, Cideb, Gas2, En2, Ager, Ntrk3, Sfrp1, S100B, Ntrk2, Aldh2, Cyfip2, Slc5A11, Hint2, Pink1, Kcnip3, Ednrb, Jade1…	875	1870	17911	1.24789	1	0.148146	16.8226
GOTERM_BP_FAT	GO:0015672~monovalent inorganic cation transport	33	3.22266	0.00932203	Fxyd1, Edn3, Slc5A5, Slc20A2, Atp1B2, Utrn, Kcna1, Kcnj10, Kcnk13, Adora1, Kcnip3, Osr1, Ank3, Atp5S, Cpox, Wnk4, Slc4A8, Pkd2, Rapgef3, Hcn2, Tesc, Ptger3, Sgk2, Slc12A2, Pm20D1, Atp1A2, Kcnk2, Ager, P2Ry12, Slc13A3, Slc38A1, Slc5A11, Snta1	875	422	17911	1.60071	1	0.148031	16.8473
GOTERM_BP_FAT	GO:0045927~positive regulation of growth	24	2.34375	0.00932853	Fgfr2, Flt3, Vil1, Prkdc, Igf2, Acacb, Park2, Capn3, Ntrk3, Ncam1, Rnd2, Bbs2, Rasal1, Wnt3, Sfrp1, Apoe, Agt, Mapt, Bcl2, Hopx, Pls1, Pak1, Sema4D, Lgi1	875	277	17911	1.77355	1	0.147792	16.858
GOTERM_BP_FAT	GO:0033674~positive regulation of kinase activity	33	3.22266	0.00953003	Slc27A1, Edn3, Prkcz, Srcin1, Il18, Prkag2, Tgfb3, Dag1, Dstyk, Lpar1, Gprc5B, Adora1, Camkk1, Map3K5, Ace, Dab1, Hspa2, Rasgrp1, Agt, Gab1, Pkd2, Mmd2, Angpt1, Pak1, Axin2, Map2K7, Map2K6, Mt3, Bmp4, Ager, Ntrk3, Epha4, Emp2	875	423	17911	1.59693	1	0.150407	17.1905
GOTERM_BP_FAT	GO:0098801~regulation of renal system process	7	0.683594	0.00961956	Ednrb, Ptger3, Inpp5K, Adora2A, Agt, Adora1, Emp2	875	38	17911	3.77074	1	0.151373	17.3378
GOTERM_BP_FAT	GO:0021762~substantia nigra development	7	0.683594	0.00961956	Plp1, Padi2, Cnp, S100A1, Sirt2, Ckb, Mbp	875	38	17911	3.77074	1	0.151373	17.3378
GOTERM_BP_FAT	GO:0030901~midbrain development	11	1.07422	0.00972351	Fgfr2, Plp1, Wnt3, Msx1, Padi2, Cnp, En2, S100A1, Sirt2, Ckb, Mbp	875	87	17911	2.58812	1	0.152543	17.5086
GOTERM_BP_FAT	GO:0071417~cellular response to organonitrogen compound	39	3.80859	0.00978678	Prkcz, Slc5A5, Rarres2, Cpeb3, Gabrb1, Il18, Foxo1, Prkdc, Gstm7, Aplp1, Slc2A4, Inpp5K, Sorbs1, Agt, Rapgef3, Pak1, Cib2, Car2, Srebf1, Hcn2, Pdk2, Ddc, Nanog, Irs3, Kl, Ptpra, Igf2, Klf15, Lmbrd1, Ppargc1A, Sirt2, Nkx6-1, Itpr2, P2Ry12, Prkcq, Msx1, Sfrp1, Ntrk2, Grb14	875	524	17911	1.52351	1	0.153119	17.6123
GOTERM_BP_FAT	GO:0098609~cell-cell adhesion	72	7.03125	0.00980498	Cadm4, Cldn3, Il18, Rorc, Itpkb, Rora, Cdh20, Wnt4, Dab1, Gsn, Ank3, Grid2, Patz1, Dpp4, Satb1, Tyro3, Icosl, Myo6, Ptger3, Efnb3, Foxj1, Ptpru, Ccr9, Ncam1, Arvcf, Prkcq, Prdx6, Tacstd2, Abat, Sema4D, Jam3, Add1, Prkcz, Pard3, Lims2, Adora2A, Ctnnd2, Astn1, Prkdc, Hfe, Anln, Cacnb4, Cldn11, Cldn14, Alcam, Ephb6, Il12Rb1, Rasgrp1, Bcl2, Ttyh1, Ndrg1, Lfng, Bmp4, Ptprd, Col13A1, Flt3, Pcdh10, Tnfr…	875	1101	17911	1.33862	1	0.153041	17.6422
GOTERM_BP_FAT	GO:0051348~negative regulation of transferase activity	23	2.24609	0.0099004	Lrrc4, Bmp4, Dbndd2, Srcin1, Adora2A, Sorl1, Prkag2, Inca1, Park2, Chad, Dusp3, Sfrp1, Rgs2, Inpp5K, Ppp1R1B, Hexim1, Apoe, Ppp1R1A, Lrrtm1, Dusp16, Smpd1, Rgn, Mapk8Ip1	875	263	17911	1.79013	1	0.154074	17.7984
GOTERM_BP_FAT	GO:0014061~regulation of norepinephrine secretion	5	0.488281	0.00995699	P2Ry12, Ptger3, Adora2A, Agt, P2Ry1	875	18	17911	5.68603	1	0.154545	17.8908
GOTERM_BP_FAT	GO:0072087~renal vesicle development	5	0.488281	0.00995699	Bmp4, Wnt4, Hey1, Osr1, Cited1	875	18	17911	5.68603	1	0.154545	17.8908
M5 (darkorange)	Cell cycle, DNA replication, Immune response (innate and adaptive), Inflammation, Microglial cell activation, Apoptosis
Category	Term	Count	%	PValue	Genes	List Total	Pop Hits	Pop Total	Fold Enrichment	Bonferroni	Benjamini	FDR
GOTERM_BP_FAT	GO:0007049~cell cycle	187	24.0669	3.48311e-49	Kifc1, Stil, Rad51C, Prc1, Dbf4, Chmp6, Iqgap3, Ttk, Sae1, Aurka, Aurkb, Eif4Ebp1, Mis18A, Incenp, Map3K8, Ralb, Nup37, H2Afx, Ccna2, Cdca5, Orc1, Aspm, Cdca3, Dtl, Lig1, Rbl1, Pole, Sgol1, Pim1, Skp2, Topbp1, Miip, Tacc3, Ncapd2, Hhex, Stra13, Uhrf1, Mad2L1, Timeless, Zwint, Sdcbp, Bin3, Mapk7, Mcts1, Lmnb1, Nek2, Mre11A, Anapc15, Sox4, Gipc1, Chek1, Rcc1, Mybl2, Itgb1, Tal1, Vrk1, Ncapg2, Skil,…	724	1440	17911	3.21263	2.29851e-45	2.29851e-45	6.82216e-46
GOTERM_BP_FAT	GO:1903047~mitotic cell cycle process	127	16.3449	8.05799e-48	Kifc1, Rad51C, Stil, Dbf4, Chmp6, Iqgap3, Ttk, Aurka, Aurkb, Eif4Ebp1, Mis18A, Incenp, Nup37, Ccna2, Cdca5, Aspm, Cdca3, Lig1, Sgol1, Pole, Skp2, Topbp1, Miip, Tacc3, Ncapd2, Stra13, Mad2L1, Timeless, Zwint, Bin3, Lmnb1, Nek2, Mre11A, Anapc15, Sox4, Chek1, Mybl2, Rcc1, Itgb1, Vrk1, Ncapg2, Ska1, Hells, Ercc6L, Ckap2, Gins1, Ptpn6, Eme1, Nuf2, Spdl1, Cdc20, Ndc80, Pmf1, Dna2, Cdkn1A, Fam64A, Nedd1…	724	702	17911	4.47557	5.31747e-44	2.65873e-44	1.57827e-44
GOTERM_BP_FAT	GO:0022402~cell cycle process	158	20.3346	4.59417e-46	Kifc1, Rad51C, Stil, Prc1, Dbf4, Chmp6, Iqgap3, Ttk, Aurka, Aurkb, Eif4Ebp1, Mis18A, Incenp, Ralb, Nup37, H2Afx, Ccna2, Cdca5, Orc1, Aspm, Cdca3, Dtl, Lig1, Sgol1, Pole, Skp2, Topbp1, Miip, Tacc3, Ncapd2, Stra13, Mad2L1, Timeless, Zwint, Bin3, Lmnb1, Nek2, Mre11A, Anapc15, Sox4, Gipc1, Chek1, Mybl2, Rcc1, Itgb1, Vrk1, Ncapg2, Skil, Ska1, Hells, Ercc6L, Ckap2, Gins1, Ptpn6, Mki67, Eme1, Nuf2, Brca…	724	1109	17911	3.52458	3.03169e-42	1.01056e-42	8.99831e-43
GOTERM_BP_FAT	GO:0000278~mitotic cell cycle	132	16.9884	5.90215e-46	Kifc1, Rad51C, Stil, Dbf4, Chmp6, Iqgap3, Ttk, Aurka, Aurkb, Eif4Ebp1, Mis18A, Incenp, Nup37, Ccna2, Cdca5, Aspm, Cdca3, Lig1, Sgol1, Pole, Skp2, Topbp1, Miip, Tacc3, Ncapd2, Stra13, Mad2L1, Timeless, Zwint, Bin3, Lmnb1, Nek2, Mre11A, Anapc15, Sox4, Chek1, Mybl2, Rcc1, Itgb1, Tal1, Vrk1, Ncapg2, Ska1, Hells, Ercc6L, Ckap2, Gins1, Ptpn6, Mki67, Eme1, Nuf2, Brca2, Spdl1, Cdc20, Ndc80, Pmf1, Dna2, C…	724	787	17911	4.14935	3.89483e-42	9.73707e-43	1.15602e-42
GOTERM_BP_FAT	GO:0000280~nuclear division	101	12.9987	1.75518e-36	Kifc1, Rad51C, Stil, Chmp6, Ttk, Aurka, Aurkb, Mis18A, Incenp, Nup37, Cdca5, Ccna2, Aspm, Cdca3, Sgol1, Topbp1, Tacc3, Ncapd2, Stra13, Mad2L1, Timeless, Zwint, Nek2, Mre11A, Anapc15, Chek1, Mybl2, Rcc1, Vrk1, Ncapg2, Ska1, Hells, Ercc6L, Mki67, Eme1, Nuf2, Syce2, Brca2, Ndc80, Cdc20, Spdl1, Pmf1, Fam64A, Nedd1, Plk1, Kif23, Kif22, Ccne2, Actr3, Ccne1, Kif2C, Seh1L, Mastl, Usp16, Top2A, Cdc6, Cdk1…	724	576	17911	4.33791	1.15824e-32	2.31648e-33	3.43776e-33
GOTERM_BP_FAT	GO:0007059~chromosome segregation	73	9.39511	6.75085e-36	Kif23, Kifc1, Rad51C, Stil, Kif22, Chmp6, Ttk, Aurkb, Ccne2, Actr3, Ccne1, Kif2C, Seh1L, Incenp, Mis18A, Nup37, Top2A, Cdca5, Cdc6, Kif11, Dsn1, Sgol1, Nusap1, Tacc3, Ube2C, Ect2, Ncapd2, Stra13, Mad2L1, Zwint, Bub1B, Rad18, Smarcad1, Nek2, Mre11A, Anapc15, Rcc1, Ndc1, Ncaph, Ncapg, Cenpa, Bub1, Ska1, Fen1, Trip13, Kifc5B, Cenpn, Cenpq, Eme1, Psrc1, Nuf2, Kif18A, Cenpf, Syce2, Brca2, Cenpe, Spdl1…	724	299	17911	6.03994	4.45488e-32	7.42481e-33	1.32225e-32
GOTERM_BP_FAT	GO:0051301~cell division	98	12.6126	1.06479e-35	Kif23, Kifc1, Prc1, Chmp6, E2F8, Aurka, Aurkb, Mitd1, Daxx, Actr3, Ccne2, Ccne1, Kif2C, Cdc45, Seh1L, Incenp, Mis18A, Ralb, Nup37, Mastl, Usp16, Ccna2, Cdca5, Top2A, Aspm, Cdca3, Cdc7, Cdk1, Cdc6, Kif11, Dsn1, Lig1, Ccnf, Sgol1, Tpx2, Nusap1, Ube2C, Cdk4, Ect2, Mcm5, Cdk2, Ncapd2, Stra13, Mad2L1, Timeless, Tial1, Zwint, Bub1B, Bin3, Haus8, Chfr, Haus4, Cks1B, Nek2, Anapc15, Gipc1, Cep55, Rcc1, Ta…	724	554	17911	4.3762	7.02657e-32	1.0038e-32	2.08554e-32
GOTERM_BP_FAT	GO:0048285~organelle fission	102	13.1274	1.19583e-34	Kifc1, Rad51C, Stil, Chmp6, Ttk, Aurka, Aurkb, Mis18A, Incenp, Nup37, Cdca5, Ccna2, Aspm, Cdca3, Sgol1, Topbp1, Tacc3, Ncapd2, Stra13, Mad2L1, Timeless, Zwint, Nek2, Mre11A, Anapc15, Chek1, Mybl2, Rcc1, Vrk1, Ncapg2, Ska1, Hells, Ercc6L, Mki67, Eme1, Nuf2, Syce2, Brca2, Spdl1, Ndc80, Cdc20, Pmf1, Fam64A, Nedd1, Plk1, Kif23, Kif22, Mtfr2, Ccne2, Actr3, Ccne1, Kif2C, Seh1L, Mastl, Usp16, Top2A, Cdc…	724	616	17911	4.09638	7.89127e-31	9.86408e-32	2.34219e-31
GOTERM_BP_FAT	GO:0007067~mitotic nuclear division	83	10.6821	7.32776e-34	Kif23, Kifc1, Kif22, Stil, Chmp6, Aurka, Aurkb, Kif2C, Seh1L, Incenp, Mis18A, Nup37, Mastl, Usp16, Ccna2, Cdca5, Aspm, Cdca3, Cdc6, Cdk1, Kif11, Dsn1, Sgol1, Ccnf, Tpx2, Nusap1, Ube2C, Tacc3, Cdk2, Ncapd2, Stra13, Mad2L1, Timeless, Zwint, Bub1B, Haus8, Chfr, Haus4, Tnf, Nek2, Anapc15, Chek1, Cep55, Mybl2, Rcc1, Ncaph, Vrk1, Ncapg2, Ncapg, Cenpa, Bub1, Ska1, Zwilch, Hells, Ercc6L, Kifc5B, Cenpn, P…	724	418	17911	4.91228	4.83559e-30	5.37288e-31	1.43524e-30
GOTERM_BP_FAT	GO:0002682~regulation of immune system process	142	18.2754	3.53185e-30	Apobec3, Cd209A, Tlr1, Tlr2, Tlr4, Tlr6, Pnp, Tlr8, Btk, Cfp, Csf3R, Clec4D, Adam8, Twist2, Syk, Rbfox2, C5Ar1, Socs6, Pim1, F7, Cd40, Clec4N, Lat2, Arrb2, Eif2S1, Ccr2, C3Ar1, Itgal, Hmgb2, Il1R1, Ccl3, Lst1, Ccl2, Fgr, Adora2B, Klrk1, Itgb3, Ccl4, Ada, Ccl7, Tal1, Slc11A1, Gmip, Rac2, Nrarp, Fcer1G, Runx1, Havcr2, Ptpn6, Vav3, Mafb, Tnfrsf13B, Slamf6, Myo1G, Myo1F, Nckap1L, Atp11C, Itga4, Vav1,…	724	1249	17911	2.81259	2.33067e-26	2.33067e-27	6.91761e-27
GOTERM_BP_FAT	GO:0002684~positive regulation of immune system process	108	13.8996	1.12071e-29	Tlr1, Tlr2, Tlr4, Tlr6, Pnp, Tlr8, Btk, Cfp, Adam8, Syk, C5Ar1, F7, Cd40, Clec4N, Lat2, Arrb2, Ccr2, C3Ar1, Itgal, Ccl3, Il1R1, Hmgb2, Ccl2, Fgr, Adora2B, Klrk1, Itgb3, Ccl4, Ada, Ccl7, Tal1, Slc11A1, Rac2, Fcer1G, Runx1, Havcr2, Ptpn6, Vav3, Myo1G, Slamf6, Nckap1L, Atp11C, Itga4, Vav1, Fcgr1, Aim2, Fcgr3, Cdkn1A, Coro1A, Cxcl14, Ets1, Plcg2, Sash3, Nkap, Il27Ra, Cd1D1, Fes, Skap2, Tmem173, Hlx, …	724	782	17911	3.41663	7.39553e-26	6.72321e-27	2.19506e-26
GOTERM_BP_FAT	GO:0006955~immune response	139	17.8893	3.97518e-29	Apobec3, S100A8, Tlr1, S100A9, Tlr2, Tlr4, Tlr6, Pnp, Tlr8, Btk, Batf, Cfp, Clec4D, Adam8, Syk, C5Ar1, Pik3Cd, Cd40, Clec4N, Lat2, Arrb2, Ccr5, Ccr2, Oas1A, Clec5A, C3Ar1, Itgal, Hmgb2, Mfng, Ccl3, Lst1, Ccl2, Fgr, Adora2B, Klrk1, Ccl9, Ccl4, Ada, Ccl7, Ccl6, Irak4, Slc11A1, Dock2, Rac2, Nrros, Fcer1G, Havcr2, Ptpn6, Vav3, Tnfrsf13B, Slamf6, Myo1G, Myo1F, Nckap1L, Vav1, Fcgr1, Aim2, Fcgr3, Ikbke,…	724	1233	17911	2.7889	2.62322e-25	2.18602e-26	7.78594e-26
GOTERM_BP_FAT	GO:0098813~nuclear chromosome segregation	57	7.33591	9.50187e-28	Kif23, Kifc1, Rad51C, Stil, Kif22, Chmp6, Ttk, Aurkb, Ccne2, Actr3, Ccne1, Kif2C, Seh1L, Top2A, Cdca5, Cdc6, Dsn1, Sgol1, Nusap1, Tacc3, Ube2C, Ncapd2, Stra13, Mad2L1, Zwint, Bub1B, Nek2, Mre11A, Anapc15, Ndc1, Ncaph, Cenpa, Ncapg, Bub1, Fen1, Trip13, Kifc5B, Cenpq, Psrc1, Eme1, Kif18A, Nuf2, Cenpf, Syce2, Brca2, Cenpe, Ndc80, Cdc20, Spdl1, Racgap1, Knstrn, Smc2, Gsg2, Smc4, Ccnb1, Plk1, Phb2	724	236	17911	5.97509	6.27028e-24	4.8233e-25	1.86107e-24
GOTERM_BP_FAT	GO:0045321~leukocyte activation	106	13.6422	1.32813e-27	Cd209A, Tlr1, Tlr2, Tlr4, Tlr6, Pnp, Tlr8, Btk, Batf, Bak1, Clec4D, Adam8, Syk, Pik3Cd, Socs6, Cd40, Hhex, Lat2, Ccr2, Itgal, Mfng, Ccl3, Lst1, Ccl2, Fgr, Adora2B, Klrk1, Sox4, Itgb2, Ada, Slc11A1, Dock2, Rac2, Nrarp, Itgav, Fcer1G, Runx2, Hells, Havcr2, Ptpn6, Tcf7, Vav3, Mafb, Tnfrsf13B, Fcgr4, Slamf6, Myo1F, Nckap1L, Dock8, Atp11C, Vav1, Fcgr3, Cdkn1A, Coro1A, Plcg2, Sash3, Nkap, Hprt, Il27Ra,…	724	800	17911	3.27791	8.7643e-24	6.26021e-25	2.60132e-24
GOTERM_BP_FAT	GO:0001775~cell activation	113	14.5431	2.30791e-26	Cd209A, Tlr1, Tlr2, Tlr4, Tlr6, Pnp, Tlr8, Btk, Batf, Bak1, Clec4D, Adam8, Syk, Pik3Cd, Socs6, Cd40, Hhex, Lat2, Ccr2, Itgal, Mfng, Ccl3, Lst1, Ccl2, Fgr, Adora2B, Klrk1, Sox4, Itgb2, Itgb3, Ada, Timp1, Slc11A1, Dock2, Rac2, Nrarp, Itgav, Fcer1G, Runx2, Hells, Havcr2, Ptpn6, Tcf7, Vav3, Mafb, Tnfrsf13B, Fcgr4, Slamf6, Myo1F, Nckap1L, Evl, Dock8, Atp11C, Vav1, Fcgr3, Cdkn1A, Coro1A, Plcg2, Sash3, …	724	926	17911	3.0189	1.52299e-22	1.01532e-23	4.52035e-23
GOTERM_BP_FAT	GO:0006259~DNA metabolic process	109	14.0283	1.70246e-25	Rad51C, Dbf4, Aurkb, Mcm10, Pnp, Batf, Prim1, Mis18A, Prim2, H2Afx, Ppp4C, Orc1, Cdca5, Mms22L, Polh, Dtl, Neil3, Lig1, Pole, Topbp1, Cd40, Eepd1, Rfc5, Stra13, Uhrf1, Rfc3, Rfc4, Arrb2, Timeless, Rfc2, Rad18, C3Ar1, Hmgb2, Nek2, Mre11A, Chek1, Tk1, Pfn1, Pole2, Hells, Gins1, Tcf7, Mki67, Eme1, Fam111A, Brca2, Atr, Dppa3, 2810417H13Rik, Rad54L, Dna2, Cct5, Cdkn1A, Pold1, Pcna, Chaf1B, Kif22, Il27…	724	891	17911	3.02643	1.12346e-21	7.0216e-23	3.33451e-22
GOTERM_BP_FAT	GO:0006954~inflammatory response	87	11.1969	1.20374e-24	S100A8, Tlr1, S100A9, Tlr2, Tlr4, Hp, Tlr6, Tlr8, Btk, Ccrl2, Ptgir, Tnfrsf11A, Casp4, Seh1L, Hmox1, Adam8, Syk, Zfp36, Nfkbiz, Icam1, Hyal2, Ptger2, C5Ar1, Ncf1, Pik3Cd, Saa3, Ackr1, Pbk, Cd40, Sigirr, Chst1, Ccr5, Ccr2, C3Ar1, Hmgb2, Ccl3, Tnf, Ccl2, Adora2B, Cxcl5, Crlf2, Ccr1, Ffar2, Gpsm3, Fpr1, Ccl9, Acp5, Itgb2, Fpr2, Ccl4, Clec10A, Ada, Ccl7, Ccl6, Plaa, Slc11A1, Tnfrsf1B, Naip2, Rel, Itg…	724	613	17911	3.51107	7.94349e-21	4.67264e-22	2.35769e-21
GOTERM_BP_FAT	GO:0051726~regulation of cell cycle	102	13.1274	8.07348e-24	Kifc1, Rad51C, Stil, Dbf4, Ttk, Sae1, Aurka, Aurkb, Bak1, Eif4Ebp1, Orc1, Cdca5, Ccna2, Aspm, Dtl, Rbl1, Skp2, Pim1, Topbp1, Miip, Tacc3, Junb, Hhex, Mad2L1, Zwint, Sdcbp, Lmnb1, Nek2, Mre11A, Anapc15, Sox4, Chek1, Gipc1, Rcc1, Itgb1, Tal1, Skil, Ptpn6, Mki67, Eme1, Brca2, Ndc80, Cdc20, 2810417H13Rik, Cdkn1A, Plk4, Plk1, Kif23, E2F1, Fignl1, E2F8, Ezh2, Slfn1, Cdt1, Ccne2, Ccne1, Cdc45, Casp3, Nu…	724	834	17911	3.02563	5.32769e-20	2.95983e-21	1.5813e-20
GOTERM_BP_FAT	GO:0006260~DNA replication	54	6.94981	1.15893e-23	Dbf4, E2F8, Mcm10, Cdt1, Prim1, Ccne2, Ccne1, Cdc45, Mcm7, Prim2, Orc1, Top2A, Cdc7, Cdc6, Cdk1, Mms22L, Polh, Dtl, Lig1, Pole, Topbp1, Mcm2, Mcm3, Mcm5, Cdk2, Mcm6, Rad51, Rfc5, Stra13, Rfc3, Rfc4, Rfc2, Rrm2, Rrm1, Thoc1, Mre11A, Pola1, Pola2, Rpa3, Pole2, Fen1, Gins1, Gmnn, Nasp, Fam111A, Eme1, Brca2, Atr, 2810417H13Rik, Dna2, Pold1, Pcna, Chtf18, Chaf1B	724	252	17911	5.3012	7.64779e-20	4.02515e-21	2.26993e-20
GOTERM_BP_FAT	GO:0000819~sister chromatid segregation	44	5.66281	1.56247e-23	Kif23, Kifc1, Kif22, Stil, Rad51C, Nek2, Chmp6, Mre11A, Anapc15, Ttk, Aurkb, Kif2C, Ncaph, Cenpa, Seh1L, Ncapg, Bub1, Cdca5, Top2A, Fen1, Kifc5B, Cdc6, Dsn1, Psrc1, Kif18A, Nusap1, Cenpe, Spdl1, Ndc80, Cdc20, Racgap1, Ube2C, Tacc3, Knstrn, Smc2, Gsg2, Smc4, Ncapd2, Ccnb1, Mad2L1, Plk1, Phb2, Zwint, Bub1B	724	163	17911	6.678	1.03108e-19	5.15538e-21	3.06032e-20
GOTERM_BP_FAT	GO:0006261~DNA-dependent DNA replication	39	5.01931	2.33458e-23	Mre11A, E2F8, Pola1, Pola2, Mcm10, Cdt1, Prim1, Ccne2, Ccne1, Cdc45, Mcm7, Pole2, Prim2, Top2A, Fen1, Gins1, Cdc7, Cdc6, Mms22L, Lig1, Eme1, Brca2, Topbp1, Mcm2, Mcm3, Mcm5, Cdk2, Mcm6, Rad51, Rfc5, Stra13, Dna2, Rfc3, Rfc4, Rfc2, Pold1, Pcna, Chtf18, Thoc1	724	125	17911	7.71855	1.54059e-19	7.33614e-21	4.5726e-20
GOTERM_BP_FAT	GO:0006952~defense response	142	18.2754	8.93399e-23	Apobec3, S100A8, Tlr1, S100A9, Tlr2, Tlr4, Pmaip1, Tlr6, Tlr8, Btk, Batf, Cfp, Ptgir, Clec4D, Adam8, Syk, C5Ar1, Ncf1, Pik3Cd, Cd40, Clec4N, Arrb2, Ccr5, Eif2S1, Ccr2, Defa3, Oas1A, Clec5A, C3Ar1, Hmgb2, Il1R1, Ccl3, Ccl2, Fgr, Adora2B, Klrk1, Ccl9, Acp5, Itgb2, Ccl4, Ada, Ccl7, Ccl6, Irak4, Plaa, Slc11A1, Gmip, Chil3, Itgav, Nrros, Fcer1G, Spp1, Havcr2, Ptpn6, Il1Rn, Slamf6, Myo1F, Vav1, Fcgr1, …	724	1481	17911	2.372	5.89554e-19	2.67979e-20	1.74985e-19
GOTERM_BP_FAT	GO:0048584~positive regulation of response to stimulus	160	20.592	1.42372e-21	Gdf3, S100A8, Fam110C, S100A9, Tlr1, Tlr2, Iqgap3, Tlr4, Pmaip1, Tlr6, Pnp, Tlr8, Rgl2, Btk, Cfp, Wnt2, Bak1, Ptgir, Dab2, Htra2, Adam8, Aspm, Syk, Nqo2, C5Ar1, Skp2, F7, Cd40, Clec4N, Hhex, Lat2, Timeless, Ccr5, Arrb2, Ccr2, Sdcbp, Xdh, Itgal, C3Ar1, Hmgb2, Il1R1, Ccl3, Mfng, Ccl2, Lmnb1, Adora2B, Fgr, Klrk1, Ccl9, Sox4, Gipc1, Itgb3, Itgb1, Ccl4, Ccl7, Ada, Ccl6, Irak4, Slc11A1, Dock2, Rac2, Nr…	724	1834	17911	2.15825	9.39511e-18	4.08483e-19	2.78855e-18
GOTERM_BP_FAT	GO:0050776~regulation of immune response	82	10.5534	2.95428e-21	Il27Ra, Tlr1, Tlr2, Tlr4, Tlr6, Cd1D1, Fes, Skap2, Pnp, Tlr8, Btk, Cfp, Tmem173, Hlx, Hmox1, Pik3Ap1, Clec4D, Adam8, Csk, Syk, C5Ar1, Prkch, Nfam1, Cd40, Was, Vasp, Clec4N, Cd86, Lat2, Arrb2, Ccr2, Lcp2, Thoc1, C3Ar1, Hmgb2, Tnf, Fgr, Adora2B, Ccr1, Ffar2, Klrk1, Fpr1, Fpr2, Ada, Slc11A1, Lpxn, Rac2, Pycard, Fcer1G, Sh2B2, Inpp5D, Zbp1, Havcr2, Fyb, Ptprc, Ptpn6, Msh6, Vav3, Myo1G, Anxa1, Slamf6,…	724	620	17911	3.27193	1.94953e-17	8.12304e-19	5.78636e-18
GOTERM_BP_FAT	GO:0000070~mitotic sister chromatid segregation	38	4.8906	4.76792e-21	Kif23, Kifc1, Kif22, Stil, Nek2, Chmp6, Anapc15, Aurkb, Kif2C, Ncaph, Cenpa, Seh1L, Ncapg, Bub1, Cdca5, Kifc5B, Cdc6, Dsn1, Psrc1, Kif18A, Nusap1, Cenpe, Cdc20, Ndc80, Spdl1, Racgap1, Ube2C, Tacc3, Knstrn, Smc2, Gsg2, Smc4, Ncapd2, Ccnb1, Mad2L1, Plk1, Zwint, Bub1B	724	135	17911	6.96356	3.14635e-17	1.25854e-18	9.33863e-18
GOTERM_BP_FAT	GO:0046649~lymphocyte activation	86	11.0682	6.92482e-21	Nkap, Cd209A, Hprt, Il27Ra, Elf4, Spi1, Tlr4, Cd1D1, Skap2, Pnp, Slfn1, Btk, Batf, Bak1, Casp3, Hlx, Clec4D, Adam8, Csk, Syk, Rhoh, Icam1, Pik3Cd, Socs6, Nfam1, Cd40, Was, Prkcd, Hhex, Lat2, Cd86, Cd80, Ccr2, D930015E06Rik, Lcp1, Thoc1, Itgal, Cd244, Mfng, Lst1, Ccl2, Klrk1, Sox4, Itgb2, Ada, Slc11A1, Dock2, Rac2, Nrarp, Ptk2B, Itgav, Pycard, Fcer1G, Il2Rg, Inpp5D, Runx2, Hells, Nfatc1, Exo1, Hav…	724	683	17911	3.11501	4.56969e-17	1.75757e-18	1.35632e-17
GOTERM_BP_FAT	GO:0050778~positive regulation of immune response	69	8.88031	3.50013e-20	Il27Ra, Tlr1, Tlr2, Tlr4, Tlr6, Cd1D1, Skap2, Pnp, Tlr8, Btk, Cfp, Tmem173, Hlx, Pik3Ap1, Adam8, Syk, C5Ar1, Prkch, Nfam1, Cd40, Was, Vasp, Clec4N, Cd86, Lat2, Arrb2, Ccr2, Lcp2, C3Ar1, Hmgb2, Tnf, Fgr, Adora2B, Ffar2, Klrk1, Fpr1, Fpr2, Ada, Slc11A1, Lpxn, Pycard, Fcer1G, Sh2B2, Zbp1, Fyb, Havcr2, Ptprc, Ptpn6, Msh6, Vav3, Slamf6, Myo1G, Anxa1, Nckap1L, Vav1, Fcgr1, Aim2, Fcgr3, Nras, Kcnn4, Cyb…	724	474	17911	3.60124	2.30974e-16	8.55457e-18	6.85549e-17
GOTERM_BP_FAT	GO:0050900~leukocyte migration	54	6.94981	8.08233e-20	S100A8, S100A9, Tlr2, Csf3R, Adam8, Syk, Icam1, C5Ar1, F7, Ccr2, C3Ar1, Ccl3, Il1R1, Ccl2, Tnf, Cxcl5, Ccr1, Ffar2, Gpsm3, Ccl9, Klrk1, Fpr1, Itgb2, Itgb3, Fpr2, Ccl4, Itgb1, Ccl7, Ada, Ccl6, Irak4, Rac2, Ptk2B, Pycard, Tnfrsf18, Fcer1G, Thbs1, Gcnt1, Spp1, Vav3, Myo1G, Anxa1, Nckap1L, Itga4, Dock8, Vav1, Fcgr3, Ccl12, Gpr35, Coro1A, Cxcl14, Itga6, Rpl13A, Sele	724	303	17911	4.40892	5.33353e-16	1.90483e-17	1.58304e-16
GOTERM_BP_FAT	GO:0044770~cell cycle phase transition	58	7.46461	1.06292e-19	E2F1, Rad51C, Stil, Dbf4, Ezh2, Iqgap3, Ttk, Slfn1, Ccne2, Ccne1, Cdc45, Eif4Ebp1, Mastl, Cdca5, Ccna2, Cdc7, Cdc6, Cdk1, Pole, Skp2, Topbp1, Miip, Tacc3, Ube2C, Cdk4, Cdk2, Inhba, Rfwd3, Mad2L1, Timeless, Bub1B, Cks1B, Lmnb1, Foxm1, Mre11A, Anapc15, Sox4, Chek1, Rcc1, Itgb1, Hinfp, Bub1, Nfatc1, Ptpn6, Ptprc, Anxa1, Cenpf, Cenpe, Birc5, Ndc80, Cdc25C, Gsg2, Ccnb1, Cdkn1A, Plk1, Phb2, Cks2, Tcf19	724	350	17911	4.0996	7.01418e-16	2.41868e-17	2.08187e-16
GOTERM_BP_FAT	GO:0044772~mitotic cell cycle phase transition	55	7.07851	1.24896e-19	E2F1, Rad51C, Stil, Dbf4, Ezh2, Iqgap3, Slfn1, Ccne2, Ccne1, Cdc45, Eif4Ebp1, Mastl, Cdca5, Ccna2, Cdc7, Cdc6, Cdk1, Pole, Skp2, Topbp1, Miip, Tacc3, Ube2C, Cdk4, Cdk2, Inhba, Rfwd3, Mad2L1, Bub1B, Cks1B, Lmnb1, Foxm1, Mre11A, Anapc15, Sox4, Chek1, Rcc1, Itgb1, Hinfp, Bub1, Nfatc1, Ptpn6, Anxa1, Cenpf, Cenpe, Birc5, Ndc80, Cdc25C, Gsg2, Ccnb1, Cdkn1A, Plk1, Phb2, Cks2, Tcf19	724	317	17911	4.29225	8.24186e-16	2.74729e-17	2.44625e-16
GOTERM_BP_FAT	GO:0033554~cellular response to stress	147	18.9189	1.32451e-19	Rad51C, Tlr4, Pmaip1, Mcm10, Tlr6, Aqp1, Pnp, Btk, Batf, Bak1, Eif4Ebp1, Dab2, Htra2, Plod2, Ralb, Creb3L1, H2Afx, Ppp4C, Adam8, Ccna2, Tfpi2, Cdca5, Syk, Mms22L, Polh, Dtl, Neil3, Lig1, Pole, Topbp1, Eepd1, Adamts7, Stra13, Uhrf1, Timeless, Eif2S1, Txndc5, Rad18, Has2, Mapk7, Mcts1, Xdh, Lmnb1, Mre11A, Sox4, Chek1, Txn1, Irak4, Arg1, Vrk2, Gmip, Pole2, Tfec, Nrros, Skil, Angptl4, Spp1, Vav3, Nrb…	724	1690	17911	2.15185	8.74044e-16	2.8195e-17	2.59424e-16
GOTERM_BP_FAT	GO:0006974~cellular response to DNA damage stimulus	83	10.6821	1.46132e-19	Steap3, E2F1, Kif22, Rad51C, Fignl1, Pmaip1, Mcm10, Pnp, Batf, Fancl, Bak1, Cdc45, Casp3, Mcm7, Htra2, Hmox1, Prmt6, H2Afx, Mastl, Usp16, Ppp4C, Top2A, Cdca5, Fancc, Cdc7, Cdk1, Mms22L, Polh, Dtl, Lig1, Neil3, Pole, Topbp1, Prkcd, Eepd1, Cdk2, Gtf2H2, Rad51, Eya3, Stra13, Uhrf1, Rfwd3, Timeless, Rad18, Psme4, Mcts1, Ube2T, Thoc1, Smarcad1, Tnf, Foxm1, Mre11A, Pola1, Sox4, Chek1, Hic1, Rpa3, Tnfrs…	724	674	17911	3.04649	9.64327e-16	3.01352e-17	2.8622e-16
GOTERM_BP_FAT	GO:0008283~cell proliferation	157	20.2059	1.95592e-19	Cd209A, Prc1, Fst, Tlr2, Iqgap3, Tlr4, Pmaip1, Aurkb, Mcm10, Aqp1, Gdnf, Pnp, Btk, Wnt2, Bak1, Dab2, Ptgir, Ccna2, Orc1, Twist2, Aspm, Nqo2, Syk, C5Ar1, Ncf1, Pim1, Skp2, Cd40, Tacc3, Junb, Hhex, Uhrf1, Ccr5, Tial1, Ccr2, Sdcbp, Cdca7L, Has2, Xdh, Itgal, C3Ar1, Hmgb2, Lst1, Ccl2, Adora2B, Mre11A, Ifi30, Sox4, Chek1, Itgb2, Itgb3, Itgb1, Ada, Timp1, Irak4, Arg1, Slc11A1, Dock2, Rac2, Ncapg2, Nrarp…	724	1874	17911	2.07258	1.29071e-15	3.91124e-17	3.83093e-16
GOTERM_BP_FAT	GO:0002274~myeloid leukocyte activation	39	5.01931	7.8162e-19	Cd244, Ccl3, Fgr, Adora2B, Tlr1, Klrk1, Spi1, Tlr2, Tlr4, Tlr6, Fes, Cd1D1, Tlr8, Btk, Batf, Slc11A1, Dock2, Rac2, Hmox1, Pycard, Fcer1G, Snap23, Thbs1, Casp1, Rhoh, Syk, Havcr2, Fyb, Hyal2, Myo1F, Prkcd, Fcgr3, Pirb, Lat2, Cd86, Fcgr2B, Ccr2, Ifi204, Lcp2	724	164	17911	5.88304	5.15791e-15	1.51703e-16	1.53091e-15
GOTERM_BP_FAT	GO:0002252~immune effector process	86	11.0682	3.91588e-18	Apobec3, Il27Ra, Tlr2, Tlr4, Pmaip1, Fes, Cd1D1, Pnp, Tlr8, Btk, Batf, Cfp, Fancl, Tmem173, Hlx, Hmox1, Clec4D, Ifngr2, Syk, Icam1, Hyal2, Ncf1, Cd40, Was, Prkcd, Tarbp2, Lat2, Cd86, Rfwd3, Arrb2, Eif2S1, Ccr2, Ctsc, Oas1A, Lcp1, Thoc1, Itgal, Cd244, Mfng, Ccl3, Tnf, Ccl2, Fgr, Adora2B, Cxcl5, Crlf2, Ffar2, Klrk1, Ada, Irak4, Slc11A1, Dock2, Gmip, Rac2, Ptk2B, Pycard, Fcer1G, Inpp5D, Snap23, Zbp1…	724	755	17911	2.81795	2.58409e-14	7.38311e-16	7.66979e-15
GOTERM_BP_FAT	GO:0080134~regulation of response to stress	113	14.5431	1.132e-17	Apobec3, Cd209A, S100A8, Tlr1, S100A9, Tlr2, Tlr4, Pmaip1, Tlr6, Pnp, Tlr8, Btk, Bak1, Dab2, Creb3L1, Ppp4C, Adam8, Syk, F7, Clec4N, Arrb2, Ccr5, Timeless, Eif2S1, Ccr2, Mapk7, Xdh, Hmgb2, Il1R1, Ccl3, Ccl2, Fgr, Adora2B, Lmnb1, Ccl9, Klrk1, Acp5, Txn1, Chek1, Ccl4, Ada, Ccl7, Ccl6, Gmip, Fcer1G, Skil, Spp1, Havcr2, Ptpn6, Il1Rn, Slamf6, Myo1F, Atr, Vav1, Fcgr1, Aim2, Fcgr3, Tmem39A, Dhfr, Ets1, …	724	1191	17911	2.34719	7.47009e-14	2.07503e-15	2.21719e-14
GOTERM_BP_FAT	GO:0007159~leukocyte cell-cell adhesion	67	8.62291	2.53363e-17	Nkap, Cd209A, S100A8, Elf4, Fermt3, S100A9, Cd1D1, Pnp, Slfn1, Batf, Casp3, Hlx, Clec4D, Adam8, Csk, Syk, Rhoh, Icam1, Socs6, Was, Cd86, Cd80, Ccr2, D930015E06Rik, Has2, Lcp1, Itgal, Cd244, Ccl2, Tnf, Sox4, Itgb2, Itgb1, Ada, Slc11A1, Dock2, Rac2, Nrarp, Itgav, Pycard, Fcer1G, Il2Rg, Runx2, Gcnt1, Havcr2, Ptprc, Ptpn6, Tcf7, Olr1, Mafb, Il7, Anxa1, Slamf6, Fcgr4, Cenpf, Nckap1L, Dock8, Itga4, Vav…	724	509	17911	3.2564	1.67195e-13	4.51877e-15	4.96247e-14
GOTERM_BP_FAT	GO:0007346~regulation of mitotic cell cycle	60	7.72201	3.21722e-17	E2F1, Rad51C, Stil, Dbf4, Ezh2, Ttk, Sae1, Slfn1, Cdc45, Eif4Ebp1, Top2A, Cdca5, Ccna2, Cdc7, Cdc6, Cdk1, Kif11, Pim1, Tpx2, Nusap1, Topbp1, Miip, Tacc3, Ube2C, Cdk4, Rfwd3, Mad2L1, Zwint, Sdcbp, Bub1B, Chfr, Cks1B, Tnf, Lmnb1, Nek2, Mre11A, Anapc15, Sox4, Chek1, Rcc1, Rpa3, Tal1, Bub1, Zwilch, Ptpn6, Mki67, Psrc1, Eme1, Anxa1, Cenpf, Brca2, Cenpe, Birc5, Ndc80, Gsg2, Ccnb1, Cdkn1A, Plk1, Phb2, C…	724	420	17911	3.53414	2.12304e-13	5.58695e-15	6.30136e-14
GOTERM_BP_FAT	GO:0001816~cytokine production	74	9.52381	6.85489e-17	Il27Ra, Tlr1, Tlr2, Tlr4, Tlr6, Cd1D1, Tlr8, Btk, Batf, Tmem173, Casp4, Seh1L, Hmox1, Adam8, Csk, Casp1, Twist2, Syk, Zfp36, Hyal2, C5Ar1, Ackr1, Nfam1, Cd40, Prkcd, Clec4N, Sigirr, Arrb2, Ccr5, Ripk1, Ccr2, Clec5A, Lcp2, Cd300Ld, C3Ar1, Cd244, Hmgb2, Ccl3, Ccl2, Tnf, Fgr, Adora2B, Cxcl5, Ffar2, Crlf2, Gpsm3, Klrk1, Acp5, Trim16, Traip, Ccl4, Irak4, Slc11A1, Rel, Pycard, Fcer1G, Inpp5D, Runx1, Th…	724	616	17911	2.97189	7.32636e-13	1.87628e-14	2.22045e-13
GOTERM_BP_FAT	GO:0034097~response to cytokine	78	10.0386	7.28802e-17	Btk, Actr3, Tmem173, Tnfrsf11A, Htra2, Casp8, Csf2Rb, Ifngr2, Syk, Zfp36, Icam1, Hyal2, Saa3, Ackr1, Socs6, Mcm2, Cdk4, Junb, Sigirr, Adamts7, Cd86, Ripk1, Ccr2, Has2, Mapk7, Ccl3, Il1R1, Tnf, Ccl2, Cxcl5, Csf2Rb2, Ccr1, Ccl9, Acp5, Traip, Ccl4, Ccl7, Timp1, Gch1, Ccl6, Irak4, Arg1, Slc11A1, Vrk2, Rel, Ptk2B, Pycard, Sh2B2, Skil, Thbs1, Gba, Zbp1, Cebpa, Ptprc, Ptpn6, Tcf7, Hcls1, Il1Rn, Anxa1, D…	724	674	17911	2.86296	7.32636e-13	1.83187e-14	2.22045e-13
GOTERM_BP_FAT	GO:0031347~regulation of defense response	73	9.39511	7.56496e-17	Apobec3, S100A8, Tlr1, S100A9, Tlr2, Tlr4, Tlr6, Tlr8, Btk, Fancl, Tmem173, Tnfrsf11A, Casp4, Pik3Ap1, Adam8, Casp1, Syk, Zfp36, Hyal2, Pbk, Clec4N, Tarbp2, Cd86, Rfwd3, Arrb2, Ccr5, Eif2S1, Ccr2, Hmgb2, Ccl3, Il1R1, Ccl2, Tnf, Fgr, Adora2B, Cxcl5, Ccr1, Ffar2, Gpsm3, Ccl9, Klrk1, Acp5, Ccl4, Ccl7, Ada, Ccl6, Tnfrsf1B, Gmip, Alox5Ap, Pycard, Fcer1G, Zbp1, Havcr2, Ptpn6, Anxa1, Slamf6, Samhd1, Myo…	724	603	17911	2.99493	7.32636e-13	1.78746e-14	2.22045e-13
GOTERM_BP_FAT	GO:0002764~immune response-regulating signaling pathway	48	6.17761	9.76445e-17	C3Ar1, Tnf, Ffar2, Tlr1, Klrk1, Fpr1, Tlr2, Tlr4, Fpr2, Tlr6, Skap2, Tlr8, Ada, Btk, Lpxn, Fcer1G, Pik3Ap1, Sh2B2, Clec4D, Adam8, Syk, Fyb, Havcr2, Ptprc, Ptpn6, Vav3, C5Ar1, Myo1G, Prkch, Nckap1L, Nfam1, Cd40, Was, Vasp, Clec4N, Nras, Kcnn4, Cyba, Rps6Ka3, Cd86, Lat2, Arrb2, Bax, Plcg2, Cmtm3, Themis2, Cd14, Lcp2	724	284	17911	4.18123	7.32636e-13	1.74305e-14	2.22045e-13
GOTERM_BP_FAT	GO:0070887~cellular response to chemical stimulus	189	24.3243	1.88162e-16	Gdf3, S100A8, Fst, S100A9, Tlr2, Iqgap3, Tlr4, Pmaip1, Aqp1, Gdnf, Btk, Wnt2, Bak1, Ptgir, Dab2, Eif4Ebp1, Htra2, Ralb, Csf3R, Creb3L1, Adam8, Ccna2, Syk, Rbfox2, C5Ar1, Ncf2, Socs6, Pim1, Skp2, F7, Cd40, Junb, Adamts7, Hhex, Timeless, Arrb2, Eif2S1, Ccr2, Defa3, Ryr1, Sdcbp, Has2, Mapk7, Xdh, C3Ar1, Hmgb2, Il1R1, Ccl3, Ccl2, Lmnb1, Csf2Rb2, Klrk1, Ccl9, Sox4, Gipc1, Itgb2, Txn1, Itgb3, Itgb1, Cc…	724	2607	17911	1.7935	1.46527e-12	3.40838e-14	4.32987e-13
GOTERM_BP_FAT	GO:0002520~immune system development	98	12.6126	2.19844e-16	Nkap, Apobec3, Il27Ra, Fst, Spi1, Cd1D1, Fes, Pnp, Btk, Batf, Bak1, Dab2, Casp3, Tnfrsf11A, Fli1, Hlx, Casp8, Csf3R, Ptbp3, Spib, Clec4D, Adam8, Tmem14C, Top2A, Twist2, Syk, Rhoh, Zfp36, Rbfox2, Sgpl1, Hyal2, Pim1, Nfam1, Cd40, Tacc3, Sirpa, Junb, Inhba, Hhex, Cd86, Papd4, Ripk1, Ccr2, D930015E06Rik, Cd300Lf, Clec5A, Melk, Thoc1, C3Ar1, Hmgb2, Ccl3, Mfng, Tnf, Prtn3, Ccr1, Pabpc4, Sox4, Itgb3, Ad…	724	984	17911	2.46384	1.46527e-12	3.33067e-14	4.32987e-13
GOTERM_BP_FAT	GO:0010564~regulation of cell cycle process	66	8.49421	2.99929e-16	Kif23, E2F1, Kifc1, Rad51C, Stil, Dbf4, E2F8, Ezh2, Ttk, Aurka, Aurkb, Slfn1, Cdt1, Cdc45, Nubp1, Ccna2, Orc1, Cdca5, Cdc7, Cdc6, Cdk1, Kif11, Ccnf, Tpx2, Nusap1, Topbp1, Miip, Cdk4, Tacc3, Ube2C, Ect2, Rfwd3, Mad2L1, Bub1B, Thoc1, Tnf, Lmnb1, Nek2, Foxm1, Mre11A, Anapc15, Sox4, Chek1, Gipc1, Rcc1, Bub1, Fen1, Kifc5B, Ptpn6, Mki67, Psrc1, Anxa1, Cenpf, Brca2, Cenpe, Birc5, Ndc80, Cdc20, Racgap1, …	724	516	17911	3.16428	2.19791e-12	4.88498e-14	6.55032e-13
GOTERM_BP_FAT	GO:0031349~positive regulation of defense response	47	6.04891	3.52072e-16	Ccl3, Hmgb2, Ccl2, Tnf, S100A8, Adora2B, Ffar2, Tlr1, Gpsm3, S100A9, Klrk1, Ccl9, Tlr2, Tlr4, Tlr6, Ccl4, Ccl7, Tlr8, Ccl6, Btk, Tmem173, Tnfrsf11A, Alox5Ap, Pycard, Fcer1G, Pik3Ap1, Adam8, Zbp1, Syk, Havcr2, Hyal2, Slamf6, Fcgr1, Vav1, Clec4N, Aim2, Fcgr3, Ccl12, Cyba, Rps6Ka3, Cd86, Arrb2, Ccr5, Ets1, Plcg2, Ccr2, Cd14	724	279	17911	4.16749	2.19791e-12	4.77396e-14	6.55032e-13
GOTERM_BP_FAT	GO:0002757~immune response-activating signal transduction	45	5.79151	1.18236e-15	C3Ar1, Tnf, Ffar2, Tlr1, Klrk1, Fpr1, Tlr2, Tlr4, Fpr2, Tlr6, Skap2, Tlr8, Ada, Lpxn, Fcer1G, Pik3Ap1, Sh2B2, Adam8, Syk, Fyb, Havcr2, Ptprc, Ptpn6, Vav3, C5Ar1, Myo1G, Prkch, Nckap1L, Nfam1, Was, Vasp, Clec4N, Nras, Cyba, Kcnn4, Rps6Ka3, Cd86, Lat2, Arrb2, Bax, Plcg2, Cmtm3, Themis2, Cd14, Lcp2	724	266	17911	4.18516	8.059e-12	1.71418e-13	2.38698e-12
GOTERM_BP_FAT	GO:0030097~hemopoiesis	90	11.583	1.64472e-15	Nkap, Apobec3, Fst, Spi1, Cd1D1, Fes, Pnp, Btk, Batf, Bak1, Dab2, Casp3, Tnfrsf11A, Fli1, Hlx, Casp8, Csf3R, Ptbp3, Spib, Clec4D, Adam8, Tmem14C, Top2A, Twist2, Syk, Rhoh, Zfp36, Rbfox2, Sgpl1, Hyal2, Pim1, Nfam1, Tacc3, Sirpa, Junb, Inhba, Hhex, Cd86, Papd4, Ripk1, Ccr2, D930015E06Rik, Cd300Lf, Clec5A, Melk, Hmgb2, Mfng, Ccl3, Tnf, Prtn3, Ccr1, Pabpc4, Sox4, Itgb3, Ada, Tal1, Dock2, Nrarp, Ptk2B…	724	892	17911	2.49608	1.09895e-11	2.28928e-13	3.26406e-12
GOTERM_BP_FAT	GO:0001817~regulation of cytokine production	68	8.75161	1.65979e-15	Il27Ra, Tlr1, Tlr2, Tlr4, Tlr6, Cd1D1, Tlr8, Btk, Tmem173, Casp4, Hmox1, Adam8, Csk, Casp1, Twist2, Syk, Zfp36, Hyal2, C5Ar1, Ackr1, Nfam1, Cd40, Clec4N, Sigirr, Arrb2, Ccr5, Ripk1, Ccr2, Clec5A, Cd300Ld, C3Ar1, Cd244, Ccl3, Hmgb2, Ccl2, Tnf, Fgr, Adora2B, Cxcl5, Ffar2, Gpsm3, Klrk1, Acp5, Trim16, Traip, Ccl4, Slc11A1, Rel, Pycard, Fcer1G, Inpp5D, Runx1, Thbs1, Gba, Havcr2, Slamf6, Anxa1, Cenpf, …	724	564	17911	2.98271	1.09895e-11	2.24265e-13	3.26406e-12
GOTERM_BP_FAT	GO:0002253~activation of immune response	49	6.30631	1.8967e-15	C3Ar1, Tnf, Ffar2, Tlr1, Klrk1, Fpr1, Tlr2, Tlr4, Fpr2, Tlr6, Skap2, Ada, Tlr8, Cfp, Lpxn, Tmem173, Pycard, Fcer1G, Pik3Ap1, Sh2B2, Adam8, Syk, Fyb, Havcr2, Ptprc, Ptpn6, Vav3, C5Ar1, Myo1G, Prkch, Nckap1L, Nfam1, Was, Vasp, Aim2, Clec4N, Nras, Kcnn4, Cyba, Rps6Ka3, Cd86, Lat2, Arrb2, Bax, Plcg2, Cmtm3, Themis2, Cd14, Lcp2	724	316	17911	3.8361	1.24548e-11	2.49134e-13	3.69704e-12
GOTERM_BP_FAT	GO:1902589~single-organism organelle organization	138	17.7606	2.36709e-15	Kifc1, Rad51C, Stil, Gda, Prc1, Chmp6, Capza1, S100A9, Iqgap2, Ttk, Aurka, Aurkb, Pmaip1, Aqp1, Bak1, Plod2, Cdca5, Tbpl1, Aspm, Sgol1, Tacc3, Sirpa, Ncapd2, Adamts7, Mad2L1, Eif2S1, Zwint, Sdcbp, Mcts1, Nek2, Mre11A, Anapc15, Chek1, Mybl2, Rcc1, Itgb1, Pfn1, Dock2, Vrk1, Rac2, Gmip, Arpc3, Ska1, Ckap2, Vav3, Rab8B, Brca2, Nckap1L, Spdl1, Cdc20, Evl, Ndc80, 2810417H13Rik, Tmem39A, Dna2, Coro1B, C…	724	1714	17911	1.99182	1.53854e-11	3.01648e-13	4.56302e-12
GOTERM_BP_FAT	GO:0045087~innate immune response	73	9.39511	3.20976e-15	Apobec3, S100A8, Elf4, Tlr1, S100A9, Tlr2, Tlr4, Tlr6, Cd1D1, Fes, Tlr8, Btk, Cfp, Tmem173, Casp4, Pik3Ap1, Clec4A2, Clec4D, Adam8, Csk, Ppp1R14B, Syk, Pik3Cd, Clec4N, Cd86, Arrb2, Oas1A, Clec5A, Cd244, Ccl3, Hmgb2, Ccl2, Tnf, Fgr, Ffar2, Ccr1, Ccl9, Klrk1, Ccl4, Ccl7, Gch1, Ccl6, Irak4, Slc11A1, Naip2, Rel, Ptk2B, Pstpip1, Pycard, Nrros, Fcer1G, Zbp1, Havcr2, Ptpn6, Hck, Slamf6, Anxa1, Samhd1, M…	724	643	17911	2.80862	2.12464e-11	4.08562e-13	6.30607e-12
GOTERM_BP_FAT	GO:0002443~leukocyte mediated immunity	50	6.43501	3.84801e-15	Il27Ra, Tlr2, Tlr4, Cd1D1, Fes, Pnp, Btk, Batf, Hmox1, Syk, Icam1, Ncf1, Cd40, Prkcd, Was, Lat2, Arrb2, Ccr2, Ctsc, Thoc1, Ccl3, Tnf, Adora2B, Fgr, Cxcl5, Crlf2, Klrk1, Irak4, Slc11A1, Rac2, Fcer1G, Inpp5D, Snap23, Exo1, Havcr2, Ptpn6, Msh6, Ptprc, Myo1G, Slamf6, Myo1F, Cenpf, Vav1, Fcgr1, Fcgr3, Pirb, Coro1A, Fcgr2B, Jak3, Sash3	724	334	17911	3.70344	2.56423e-11	4.83835e-13	7.61613e-12
GOTERM_BP_FAT	GO:0016337~single organismal cell-cell adhesion	79	10.1673	4.93468e-15	Nkap, Cd209A, S100A8, Elf4, Fermt3, S100A9, Cd53, Cd1D1, Pnp, Slfn1, Batf, Casp3, Hlx, Clec4D, Adam8, Csk, Syk, Rhoh, Rap2B, Icam1, Socs6, Fblim1, Was, Prkcd, Cd86, Ccr5, Cd80, Ccr2, D930015E06Rik, Has2, Mapk7, Lcp1, Itgal, Cd244, Lims1, Tnf, Ccl2, Sox4, Itgb2, Itgb3, Itgb1, Ada, Slc11A1, Dock2, Rac2, Nrarp, Itgav, Pycard, Fcer1G, Il2Rg, Runx2, Gcnt1, Havcr2, Ptprc, Rpsa, Ptpn6, Tcf7, Olr1, Plek,…	724	738	17911	2.64821	3.2236e-11	5.96967e-13	9.57012e-12
GOTERM_BP_FAT	GO:0051276~chromosome organization	100	12.87	6.73506e-15	Kifc1, Rad51C, Stil, Chmp6, Ttk, Aurkb, Mis18A, H2Afx, Cdca5, Nudt5, Rbl1, Tacc3, Ncapd2, Stra13, Hhex, Uhrf1, Mad2L1, Zwint, Hmgb2, Nek2, Mre11A, Anapc15, Chek1, Tal1, Vrk1, Ncapg2, Asf1B, Wdhd1, Hells, Mki67, Syce2, Brca2, Ndc80, Cdc20, Spdl1, Atr, Dppa3, Rad54L, Dna2, Cct5, Plk1, Pcna, Chaf1B, Kif23, Kif22, Ezh2, Spi1, Daxx, Ccne2, Kif2C, Ccne1, Cdc45, Mcm7, Seh1L, Prmt6, Usp16, Usp15, Top2A, …	724	1075	17911	2.3013	4.46908e-11	8.12572e-13	1.32672e-11
GOTERM_BP_FAT	GO:0002250~adaptive immune response	54	6.94981	7.99985e-15	Il27Ra, Tlr6, Cd1D1, Pnp, Btk, Batf, Tnfrsf11A, Hlx, Clec4A2, Clec4D, Csk, Syk, Icam1, Pik3Cd, Cd40, Was, Prkcd, Clec4N, Cd86, Lat2, Il18Bp, Ccr2, Ctsc, Thoc1, C3Ar1, Cd244, Tnf, Crlf2, Klrk1, Ada, Slc11A1, Ptk2B, Pycard, Fcer1G, Inpp5D, Cd7, Havcr2, Exo1, Ptpn6, Msh6, Ptprc, Tnfrsf13B, Slamf6, Myo1G, Anxa1, Cenpf, Samsn1, Fcgr1, Fcgr3, Pirb, Nras, Fcgr2B, Jak3, Sash3	724	391	17911	3.41663	5.27498e-11	9.41913e-13	1.56541e-11
GOTERM_BP_FAT	GO:0065009~regulation of molecular function	162	20.8494	1.34264e-14	Stil, S100A8, Stk38, S100A9, Tlr1, Tlr2, Iqgap3, Iqgap2, Aurka, Tlr4, Aurkb, Pmaip1, Tlr6, Aqp1, Gdnf, Wnt2, Bak1, Dab2, Htra2, Ralb, Adam8, Ccna2, Tfpi2, Twist2, Syk, Rbl1, Socs6, Pim1, Cd40, Rfc5, Hhex, Rfc3, Rfc4, Mad2L1, Cst6, Arrb2, Rfc2, Eif2S1, Cstb, Mapk7, Xdh, Hmgb2, Ccl3, Mfng, Ccl2, Lmnb1, Adora2B, Fgr, Nek2, Mre11A, Klrk1, Ccl9, Apoc2, Itgb2, Txn1, Itgb3, Itgb1, Ccl4, Ccl7, Timp1, Ccl…	724	2201	17911	1.82086	8.8649e-11	1.5552e-12	2.63123e-11
GOTERM_BP_FAT	GO:0048534~hematopoietic or lymphoid organ development	91	11.7117	1.35818e-14	Nkap, Apobec3, Fst, Spi1, Cd1D1, Fes, Pnp, Btk, Batf, Bak1, Dab2, Casp3, Tnfrsf11A, Fli1, Hlx, Casp8, Csf3R, Ptbp3, Spib, Clec4D, Adam8, Tmem14C, Top2A, Twist2, Syk, Rhoh, Zfp36, Rbfox2, Sgpl1, Hyal2, Pim1, Nfam1, Tacc3, Sirpa, Junb, Inhba, Hhex, Cd86, Papd4, Ripk1, Ccr2, D930015E06Rik, Cd300Lf, Clec5A, Melk, Hmgb2, Mfng, Ccl3, Tnf, Prtn3, Ccr1, Pabpc4, Sox4, Itgb3, Ada, Tal1, Dock2, Nrarp, Ptk2B…	724	940	17911	2.39494	8.93816e-11	1.5411e-12	2.65343e-11
GOTERM_BP_FAT	GO:0060326~cell chemotaxis	43	5.53411	1.44595e-14	C3Ar1, Hmgb2, Ccl3, Ccl2, Cxcl5, S100A8, Ffar2, Ccr1, Gpsm3, S100A9, Klrk1, Ccl9, Fpr1, Itgb2, Fpr2, Ccl4, Ccl7, Ccl6, Rac2, Ptk2B, Csf3R, Fcer1G, Thbs1, Adam8, Spp1, Syk, C5Ar1, Vav3, Saa3, Anxa1, Nckap1L, F7, Vav1, Prkcd, Fcgr3, Ccl12, Coro1B, Coro1A, Gpr35, Arrb2, Cxcl14, Rpl13A, Ccr2	724	261	17911	4.07577	9.52427e-11	1.61426e-12	2.82663e-11
GOTERM_BP_FAT	GO:0008219~cell death	151	19.4337	2.11806e-14	Gdf3, Stil, S100A8, S100A9, Aurka, Tlr4, Aurkb, Pmaip1, Aqp1, Pnp, Gdnf, Rgl2, Btk, Bak1, Dab2, Htra2, Map3K8, Ralb, Creb3L1, Adam8, Twist2, Nqo2, Sgpl1, C5Ar1, Ncf2, Ncf1, Pim1, Skp2, Cd40, Nme4, Mad2L1, Arrb2, Ccr5, Tial1, Eif2S1, Rad18, Mapk7, Clec5A, Emp1, Xdh, Hmgb2, Ccl3, Ccl2, Mre11A, Klrk1, Sox4, Chek1, Txn1, Itgb3, Mybl2, Itgb1, Ada, Timp1, Itgav, Fcer1G, Skil, Hells, Angptl4, Spp1, Ckap…	724	2003	17911	1.86499	1.39934e-10	2.33225e-12	4.15334e-11
GOTERM_BP_FAT	GO:0006796~phosphate-containing compound metabolic process	195	25.0965	2.92499e-14	Gdf3, Aurka, Aurkb, Aqp1, Btk, Bak1, Map3K8, Adam8, Ccna2, Tbpl1, Syk, C5Ar1, Ncf2, Ncf1, Pik3Cd, Pim1, Cd40, Nme4, Eif2S1, Pgm1, Mapk7, Lmnb1, Nek2, Mre11A, Acp5, Chek1, Txn1, Ada, Tk1, Slc11A1, Vrk1, Vrk2, Nrbf2, Trpc6, Il1Rn, Nckap1L, Atr, Dhfr, Ezh2, Daxx, Ccne1, Tnfrsf11A, Fxn, Pik3Ap1, Mastl, Usp15, Cdc7, Rap2B, Zfp36, Cdc6, Icam1, Hyal2, Saa3, Tpx2, Gtf2H2, Rad51, Inhba, Dok1, Dok2, Dok4, …	724	2869	17911	1.68146	1.92683e-10	3.1587e-12	5.71876e-11
GOTERM_BP_FAT	GO:0042127~regulation of cell proliferation	131	16.8597	3.00855e-14	Cd209A, Prc1, Iqgap3, Tlr2, Tlr4, Pmaip1, Aqp1, Gdnf, Pnp, Btk, Wnt2, Bak1, Dab2, Ptgir, Ccna2, Orc1, Twist2, Aspm, Syk, Nqo2, C5Ar1, Pim1, Skp2, Cd40, Junb, Hhex, Ccr5, Tial1, Ccr2, Sdcbp, Cdca7L, Has2, Xdh, C3Ar1, Itgal, Hmgb2, Lst1, Ccl2, Fgr, Adora2B, Ifi30, Sox4, Chek1, Itgb3, Itgb1, Ada, Timp1, Irak4, Arg1, Tal1, Rac2, Nrarp, Itgav, Runx1, Runx2, Havcr2, Ptpn6, Tcf7, Vav3, Tnfrsf13B, Brca2,…	724	1642	17911	1.97369	1.98544e-10	3.20233e-12	5.89306e-11
GOTERM_BP_FAT	GO:0010033~response to organic substance	200	25.74	3.1206e-14	Gdf3, S100A8, Fst, Aqp1, Btk, Bak1, Htra2, Creb3L1, Ccna2, Syk, C5Ar1, Ncf2, Pim1, Skp2, F7, Cd40, Adamts7, Rfc3, Ccr5, Ccr2, Ryr1, Has2, Mapk7, Il1R1, Csf2Rb2, Acp5, Ada, Pfn1, Slc11A1, Arg1, Cd68, Vrk2, Fcer1G, Gcnt1, Spp1, Tcf7, Mki67, Il1Rn, Fcgr4, Pbp2, Fcgr1, Dhfr, Ets1, Pcna, Rbmxl1, Msr1, Ezh2, Spi1, Daxx, Actr3, Tnfrsf11A, Usp15, Zfp36, Cdc6, Icam1, Hyal2, Saa3, Ackr1, Sigirr, Rad51, Inh…	724	2972	17911	1.6648	2.05871e-10	3.26783e-12	6.11067e-11
GOTERM_BP_FAT	GO:0006793~phosphorus metabolic process	195	25.0965	3.33843e-14	Gdf3, Aurka, Aurkb, Aqp1, Btk, Bak1, Map3K8, Adam8, Ccna2, Tbpl1, Syk, C5Ar1, Ncf2, Ncf1, Pik3Cd, Pim1, Cd40, Nme4, Eif2S1, Pgm1, Mapk7, Lmnb1, Nek2, Mre11A, Acp5, Chek1, Txn1, Ada, Tk1, Slc11A1, Vrk1, Vrk2, Nrbf2, Trpc6, Il1Rn, Nckap1L, Atr, Dhfr, Ezh2, Daxx, Ccne1, Tnfrsf11A, Fxn, Pik3Ap1, Mastl, Usp15, Cdc7, Rap2B, Zfp36, Cdc6, Icam1, Hyal2, Saa3, Tpx2, Gtf2H2, Rad51, Inhba, Dok1, Dok2, Dok4, …	724	2873	17911	1.67911	2.20523e-10	3.44569e-12	6.54587e-11
GOTERM_BP_FAT	GO:0071345~cellular response to cytokine stimulus	64	8.23681	3.40155e-14	Btk, Actr3, Tmem173, Tnfrsf11A, Htra2, Csf2Rb, Ifngr2, Syk, Zfp36, Icam1, Hyal2, Saa3, Ackr1, Socs6, Mcm2, Cdk4, Sigirr, Adamts7, Cd86, Ripk1, Ccr2, Has2, Ccl3, Il1R1, Ccl2, Tnf, Cxcl5, Csf2Rb2, Ccr1, Ccl9, Traip, Ccl4, Ccl7, Ccl6, Irak4, Arg1, Vrk2, Ptk2B, Pycard, Sh2B2, Thbs1, Gba, Zbp1, Cebpa, Ptprc, Ptpn6, Tcf7, Hcls1, Il1Rn, Dpysl3, Itga4, Pck2, Aim2, Pirb, Ccl12, Cyba, Gpr35, Coro1A, Irf5, …	724	542	17911	2.9212	2.24187e-10	3.44902e-12	6.65357e-11
[truncated: 1,255 more rows]
