# Supplementary material for: Transcriptome Analyses Reveal Systematic Molecular Pathology After Optic Nerve Crush
Source: Front Cell Neurosci. 2022 Jan 10;15:800154. doi: 10.3389/fncel.2021.800154 (PMC8784559; doi:10.3389/fncel.2021.800154)
Supplement: Supplementary Table S2 — Cell type terms of each module. [file Table_2.xlsx]

## Sheet: Sheet1
Table S2. Cell type terms of each module
M1	Genes with MM > 0.6	Cell type terms	Enrichment score		M2	Genes with MM > 0.6	Cell type terms	Enrichment score		M3	Genes with MM > 0.6	Cell type terms	Enrichment score		M4	Genes with MM > 0.6	Cell type terms	Enrichment score		M5	Genes with MM > 0.6	Cell type terms	Enrichment score		M6	Genes with MM > 0.6	Cell type terms	Enrichment score		M7	Genes with MM > 0.6	Cell type terms	Enrichment score		M8	Genes with MM > 0.6	Cell type terms	Enrichment score		M9	Genes with MM > 0.6	Cell type terms	Enrichment score
	Nsf	Retina	4.55759			C1qtnf6	Macrophage Peri	65.6076			Map7d1	Spinal Cord	5.65692			Hhatl	Spinal Cord	61.3629			Adam8	Microglia	64.1548			Prepl	Amygdala	36.204			Eci3	Osteoblast Day21	16.4552			Grwd1	Macrophage Peri Lps 1Hrs	2.0187			Dysf	Lung	16.9549
	Cldn23	Cerebral Cortex	3.86316			Hgf	Macrophage Peri Lps 1Hrs	60.1213			Aebp1	Dorsal Root Ganglia	5.18527			Gstk1	Hypothalamus	48.6657			Cfp	Macrophage Bone Marrow	63.0129			Mtfp1	Hippocampus	34.675			Gstm2	Uterus	13.6247			Fosl1	3T3-L1	1.89486			Plxnd1	Heart	13.0179
	Impdh1	Dorsal Root Ganglia	3.45938			Ms4a7	Microglia	50.0498			Supt6	Olfactory Bulb	4.12477			Aass	Hippocampus	43.1556			Fam111a	Osteoclasts	59.6546			Gdap1	Retina	33.7232			Serpinb6c	Bladder	13.5195			Clcf1	Osteoblast Day5	1.87286			Adcy4	Adipose Brown	9.52513
	Mtmr7	Neuro2a Neuroblastoma Cells	2.94298			Igf1	Osteoclasts	49.6744			Iqsec1	Cerebral Cortex	3.2135			Adi1	Olfactory Bulb	42.0458			Ms4a6d	Macrophage Bone Marrow Lps 2Hrs	58.833			Ina	Olfactory Bulb	32.9412			Pdzk1ip1	Osteoblast Day14	13.4676			Nppb	NIH 3T3	1.78458			Esam	Uterus	6.46685
	Pard6b	Cerebral Cortex Prefrontal	2.92784			Bcl2l11	Macrophage Bone Marrow Lps 24 Hrs	48.4702			Ksr1	Cerebellum	3.03223			Slc22a17	Cerebellum	40.6309			Apoc2	Macrophage Bone Marrow Lps 6Hrs	55.6183			Amph	Spinal Cord	31.7383			Cdh1	Umbilical Cord	12.101			Gjb4	Macrophage Bone Marrow Lps 24 Hrs	1.67145			Pecam1	Skeletal Muscle	6.19731
	Arg2	Iris	2.68195			Ppic	Macrophage Bone Marrow	44.9296			Fbf1	Hippocampus	2.64496			Car11	Cerebral Cortex	38.4283			Alox5ap	Macrophage Bone Marrow Lps 24 Hrs	52.8893			Nap1l5	Cerebral Cortex	31.6826			Cyp4v3	Osteoblast Day5	11.7262			Gadd45g	C2C12	1.61598			Col4a1	Mammary Gland Non-Lactating	6.13933
	Cadm1	Retinal Pigment Epithelium	2.53226			Lipa	Macrophage Bone Marrow Lps 2Hrs	43.8078			Mink1	Skeletal Muscle	2.63516			Cyp27a1	Dorsal Striatum	38.1845			Wnt2	Macrophage Peri	50.3817			Chd3os	Hypothalamus	31.1117			Fam26e	Prostate	9.63141			Wdr74	Macrophage Peri Lps 7Hrs	1.54759			Palmd	Mammary Gland	6.02595
	Suv39h2	Spinal Cord	2.51944			Emr1	Lymph Nodes	42.6328			Kif13a	Pituitary	2.61459			Pxmp2	Nucleus Accumbens	36.5945			Rac2	Macrophage Peri Lps 1Hrs	46.9277			Rlbp1	Cerebral Cortex Prefrontal	30.955			Itgbl1	Liver	8.76304			Nol12	Embryonic Stem Line V26 2 P16	1.46197			Robo4	Lymph Nodes	5.59755
	Samd11	Hypothalamus	2.43348			Creg1	Macrophage Peri Lps 7Hrs	37.6433			Itsn1	Cerebral Cortex Prefrontal	2.60057			Sort1	Cerebral Cortex Prefrontal	35.054			Hn1	CD8a+ Dend. Cells Myeloid	45.1975			Slc3a1	Cerebellum	30.5706			Foxc1	Lung	8.31393			Bysl	Macrophage Bone Marrow Lps 6Hrs	1.23855			Ehd4	Ovary	5.46328
	Prkab1	Small Intestine	2.32191			Plxnc1	Osteoblast Day21	34.2022			Cdk5rap2	Hypothalamus	2.51257			Inca1	Amygdala	34.3043			Tmem173	RAW 264.7 Cells	44.5325			Rhot2	Dorsal Root Ganglia	26.6681			Cdkn1c	Ovary	8.2172			Fbl	Embryonic Stem Line Bruce4 P13	1.14287			Fbln2	Placenta	5.04008
	Sh3bgrl2	mIMCD-3 Cells	2.28688			Pon3	Macrophage Bone Marrow Lps 6Hrs	33.2036			Phc1	Nucleus Accumbens	2.22852			Tcea2	Dorsal Root Ganglia	27.0721			Aprt	Granulocytes	41.7215			Rgs7	Dorsal Striatum	26.4011			Tmc4	Iris	7.70001			Il11	Embryonic Fibroblasts	1.09537			Arap3	Adrenal Gland	4.51668
	Rorb	Amygdala	2.2676			Fstl1	Spleen	30.6829			Scrib	Amygdala	2.12114			Pink1	Adipose Brown	24.7222			Pirb	Macrophage Peri Lps 7Hrs	36.3884			Rab3a	Nucleus Accumbens	24.5212			Serpinb9	Eyecup	7.29136			Mak16	Stem Cells C3H/10T1/2	1.03552			Elk3	Adipose White	4.12093
	Btc	Stomach	2.13818			Aoah	B220+ Dend. Cells	26.6187			Aco2	Retinal Pigment Epithelium	2.03113			Mettl7a1	Liver	21.2535			Ccr2	Bone Marrow	30.4042			Slc6a15	MIN6 cells	22.144			Foxc2	Stem Cells C3H/10T1/2	6.98651			Tsr1	mIMCD-3 Cells	0.743268			Col4a2	Umbilical Cord	3.88014
	Glmn	Cerebellum	2.04137			Cd5l	CD8a+ Dend. Cells Myeloid	25.8601			Gpatch1	Cornea	1.97504			Abcc5	Kidney	20.9635			Csf2rb	Lymph Nodes	27.621			Kcnip4	Retinal Pigment Epithelium	17.2179			Scara3	Salivary Gland	6.95252			Pa2g4	Microglia	0.732642			Sox18	Embryonic Fibroblasts	3.69037
	Slco5a1	Pituitary	1.97746			Mylip	Follicular B Cells	21.8762			Ik	Mammary Gland Non-Lactating	1.82603			Sdr42e1	Iris	20.3686			Ncf4	Bone	26.7232			Fgf12	Neuro2a Neuroblastoma Cells	14.1747			Lmo4	Lacrimal Gland	6.81902			Odc1	Megaerythrocyte Progenitor	0.730888			Plekhg2	Mast Cells	2.87709
	Cabp1	Placenta	1.79976			AF251705	CD8a+ Dend. Cells Lymphoid	21.2831			Clpb	Uterus	1.77846			Nrbp2	Ciliary Bodies	19.9639			Nrros	Spleen	24.2371			Rufy3	Pituitary	12.4955			Rnase4	Stomach	6.60088			Cct7	Macrophage Bone Marrow Lps 2Hrs	0.682674			Gimap6	Osteoblast Day5	2.54823
	Got1	Hippocampus	1.79716			Pla2g15	RAW 264.7 Cells	21.2806			Ubr4	Retina	1.67917			Osbpl1a	Lens	18.0037			Slc15a3	Mast Cells IgE 1hr	21.4623			Stmn3	Iris	6.02291			Eya2	Kidney	6.37462			Aimp2	Mast Cells IgE 1hr	0.486879			Myo1b	Follicular B Cells	2.36395
	Lyar	CD8a+ Dend. Cells Lymphoid	1.78776			Nox4	Osteoblast Day14	20.0352			Arhgef18	Embryonic Stem Line Bruce4 P13	1.51012			Klf15	Pituitary	17.0159			Gpr35	B220+ Dend. Cells	21.2344			Pax6	Adrenal Gland	4.80034			Bace2	Mammary Gland	5.87229			Srxn1	Placenta	0.395472			Emcn	Bladder	2.30894
	Slc4a7	Olfactory Bulb	1.78346			Rnasel	Bone	19.7471			Myo18a	Stem Cells C3H/10T1/2	1.46546			Tmem246	Retinal Pigment Epithelium	14.9938			Entpd7	CD8a+ Dend. Cells Lymphoid	20.1496			Plekhb2	Ciliary Bodies	4.31605			C8g	Placenta	5.84196			Ppan	BA/F3	0.347225			Kcnq1	Osteoblast Day14	2.29889
	Bdnf	Bladder	1.77567			Rgs18	B Cells Marginal Zone	17.152			Plekha7	Heart	1.46275			Aldh1a1	Heart	13.8546			Nans	Mast Cells IgE 6hr	18.1564			Calb2	Lens	2.93745			Mxd4	Large Intestine	5.39669			Pgs1	Macrophage Peri	0.302257			Smtn	NIH 3T3	2.25182
	Hif1a	Large Intestine	1.67947			Glipr1	B Cells (GL7 pos; Alum)	17.0267			Rrp1	Lung	1.39503			Rarres2	Adrenal Gland	13.8165			Arpc3	Mast Cells	17.1201			Caln1	Eyecup	2.45149			Sptssb	Ciliary Bodies	5.30114			Ebna1bp2	Mast Cells IgE 6hr	0.263417			Myo7a	3T3-L1	2.17783
	Myb	C2C12	1.54106			B3gnt8	B Cells (GL7 pos; KLH)	16.6701			Tanc1	Embryonic Stem Line V26 2 P16	1.3917			Ntrk3	Mammary Gland Non-Lactating	12.5795			Fcgr4	Hematopoietic Stem Cells	16.9602			Cacng3	Ovary	1.87568			Slc38a2	Pancreas	4.89816			Mthfd2	Mast Cells	0.258145			Gimap1	Stem Cells C3H/10T1/2	2.14596
	Nptx1	Lung	1.49933			Cd28	B Cells (GL7 neg; KLH)	16.2667			Arhgap23	Prostate	1.39098			BC029722	Skeletal Muscle	12.356			Bin3	Granulo Monoprogenitor	16.1288			Nap1l2	Kidney	1.32791			Arhgap6	Embryonic Fibroblasts	4.76458			Gnl3	Osteoblast Day14	0.188829			Tie1	Kidney	2.04648
		Cornea	1.42247			Cd22	Uterus	16.0439			Tnk2	Lacrimal Gland	1.38726			Macrod1	Ovary	11.0657			Pbdc1	Common Myeloid Progenitor	15.8572			Dync1i1	Heart	1.29992			Fkbp7	3T3-L1	4.66089			Smyd5	Neuro2a Neuroblastoma Cells	0.167536			Golm1	Spleen	2.03908
		Embryonic Stem Line Bruce4 P13	1.38609			Anpep	B Cells (GL7 neg; Alum)	15.8527			Klc2	Neuro2a Neuroblastoma Cells	1.35658			Cspg5	Retina	10.1589			Pole2	Mast Cells IgE	13.7853			Rab6b	Uterus	1.29044			Epha3	Small Intestine	4.44664			Ctps	Mammary Gland Non-Lactating	0.155299			Icam2	CD4+ T cells	1.81431
		Macrophage Bone Marrow Lps 6Hrs	1.34221			Adcy3	Bone Marrow	15.1165			Numa1	Bladder	1.13013			Tesc	Adipose White	9.318			Ifi30	B Cells Marginal Zone	12.981			2900011O08Rik	Pancreas	1.25289			Fcgrt	Cornea	4.24985			Hars	Granulo Monoprogenitor	0.152934			She	CD8+ T cells	1.81157
		Megaerythrocyte Progenitor	1.28147			Eln	3T3-L1	14.6261			Dab2ip	Salivary Gland	1.1189			Ptprz1	Lung	9.06819			Kcnn4	BA/F3	12.8118			Scamp5	Large Intestine	1.01852			Msrb2	mIMCD-3 Cells	3.72944			Tead4	Granulocytes	0.143139				Foxp3+ Tcells	1.7662
		Uterus	1.23267			H2-Ab1	Osteoblast Day5	14.5586			Gtf3c1	Epidermis	1.11103			Ckb	Bladder	7.85359			C3ar1	Follicular B Cells	12.1687			Khdrbs3	Skeletal Muscle	0.760917			Ccdc28a	Adipose White	3.28404			Nop56	Skeletal Muscle	0.11188				B Cells (GL7 pos; Alum)	1.7079
		MIN6 cells	1.19572			Unc93b1	Ovary	14.0242			Ccdc92	MIN6 cells	1.06244			Ivd	Prostate	7.07243			F7	NK Cells	11.0335			Tspyl4	NIH 3T3	0.748191			Vit	Epidermis	3.11562			Snrpa1	Cornea	0.104178				CD4+/CD8+ DP Thymocytes	1.68598
		Bone	1.19447			Blnk	Mammary Gland	13.7165			Rusc2	mIMCD-3 Cells	1.05745			Reep1	Lacrimal Gland	6.52943			Cd200r1	B Cells (GL7 pos; Alum)	10.8498			Resp18	Lacrimal Gland	0.660873			Cxadr	Lens	3.04324			Tnfsf9	Osteoclasts	0.0848152				B Cells (GL7 pos; KLH)	1.67401
		Bone Marrow	1.16272			Loxl1	Mast Cells	13.4715			Mab21l2	Dorsal Striatum	1.0557			Galnt16	Stomach	5.26528			Nup37	B Cells (GL7 pos; KLH)	10.608			Pcsk2	Cornea	0.618144			Gstt2	Mammary Gland Non-Lactating	2.68131			Cdv3	CD4+ T cells	0.0830919				Mast Cells IgE 6hr	1.65515
		Ciliary Bodies	1.16272			Hvcn1	NK Cells	13.1121			Gnao1	Lens	1.03874			Ldhb	MIN6 cells	4.59572			Rab32	B Cells (GL7 neg; KLH)	10.1036			Map4	Embryonic Stem Line Bruce4 P13	0.59106			Slc47a1	Mast Cells IgE 6hr	2.57461			Cct3	CD8+ T cells	0.0822848				NK Cells	1.50017
		Dorsal Striatum	1.14308			Gpnmb	Foxp3+ Tcells	12.9042			Atn1	Ciliary Bodies	0.99043			Nudt13	Eyecup	4.39316			Lcp1	B Cells (GL7 neg; Alum)	9.21926			Gnaz	CD8a+ Dend. Cells Lymphoid	0.457966			Dact1	Heart	2.42857			Nsun2	Epidermis	0.0816015				Mast Cells IgE 1hr	1.48441
		Nucleus Accumbens	1.09826			Gusb	Embryonic Fibroblasts	12.8365			Trak1	Stomach	0.636457			Cxx1c	Large Intestine	4.11098			Fcgr2b	CD4+ T cells	8.91839			Atp2b2	Adipose White	0.423691			Wnt16	Bone	2.30822			Mrps18b	Bone Marrow	0.0728575				Lens	1.32685
		Foxp3+ Tcells	1.07218			Arap1	Mast Cells IgE	12.2708			Caskin2	Adrenal Gland	0.539103			Gpr155	Osteoblast Day14	4.07239			Msr1	CD8+ T cells	8.9021			Mgarp	Placenta	0.408138			Fam117a	Adipose Brown	2.04924			F10	Foxp3+ Tcells	0.0696245				Eyecup	1.11924
		Mast Cells IgE 6hr	1.00037			Man1a	Adipose White	11.9245			Ciz1	Ovary	0.494125			Astn1	Osteoblast Day21	4.00084			Bnip2	Osteoblast Day21	8.80852			Slc17a6	Testis	0.384321			Itm2a	Embryonic Stem Line Bruce4 P13	1.73512			Jmjd6	Common Myeloid Progenitor	0.0668352				Common Myeloid Progenitor	1.11307
		Granulocytes	0.976711			Cxcr3	Lung	11.8255			Wnk2	Eyecup	0.476148			Cmbl	Salivary Gland	3.58762			Cyp4f18	Foxp3+ Tcells	8.63197			Tram1l1	C2C12	0.343395			Perp	Embryonic Stem Line V26 2 P16	1.64106			Pak1ip1	Mast Cells IgE	0.0606461				Hematopoietic Stem Cells	1.03819
		RAW 264.7 Cells	0.892919			H2-Eb1	Mast Cells IgE 6hr	10.2997			Pcsk1n	Small Intestine	0.463241			Adhfe1	Pancreas	3.1602			Casp8	Megaerythrocyte Progenitor	6.93764			Vldlr	3T3-L1	0.341778			Rab3il1	Mast Cells IgE	1.53985			Ddx21	Stomach	0.0460773				CD8+ SP Thymocytes	1.00814
		Mast Cells IgE 1hr	0.890404			Panx1	Umbilical Cord	10.2156			Safb2	NIH 3T3	0.459226			Ephx1	Small Intestine	3.02348			C5ar1	CD8+ SP Thymocytes	6.44838			Atp6v0e2	Small Intestine	0.317706			Tspan8	Mast Cells	1.3407			Ahcy	RAW 264.7 Cells	0.0440057				CD4+ SP Thymoctyes	0.992805
		Pancreas	0.876764			Col3a1	Bladder	10.0858			Arhgef10	Adipose Brown	0.456391			Acadsb	Epidermis	2.61703			Efhd2	CD4+ SP Thymoctyes	6.33282			Coro2b	Macrophage Bone Marrow	0.284307			Slc2a8	Bone Marrow	1.30932			Lif	B Cells (GL7 neg; Alum)	0.0338339				Osteoblast Day21	0.971026
		NIH 3T3	0.869458			Nrp1	Mast Cells IgE 1hr	9.75293			Prelp	Kidney	0.433601			Chpt1	Neuro2a Neuroblastoma Cells	2.44618			Cdca4	CD4+/CD8+ DP Thymocytes	4.49104			Chrna5	Lung	0.276167			Hsd17b11	Dorsal Root Ganglia	1.23427			Star	Spleen	0.0330863				B Cells (GL7 neg; KLH)	0.956861
		Osteoclasts	0.808705			BC028528	Stem Cells C3H/10T1/2	9.61488			Dctn1	Placenta	0.337838			Tekt1	Osteoblast Day5	2.24508			Cdt1	Embryonic Stem Line Bruce4 P13	3.85597			Klhdc8a	Embryonic Fibroblasts	0.270285			Tmem119	NIH 3T3	1.13046			Shmt2	B Cells (GL7 neg; KLH)	0.0253816				Large Intestine	0.918843
		Lacrimal Gland	0.799014			Kcnj15	Granulocytes	9.23551			Rbm28	Liver	0.30909			Gpr37l1	Uterus	2.1849			Cdk4	Embryonic Stem Line V26 2 P16	3.64628			Mkrn3	Stomach	0.259886			Cubn	Macrophage Peri	1.11811			Hspd1	Follicular B Cells	0.0246486				B220+ Dend. Cells	0.903776
		Lens	0.789493			Itgb5	CD4+ T cells	8.20499			Sf3b2	Pancreas	0.287182			Ninj2	Placenta	2.04578			Plin2	Placenta	1.94726			Cplx1	Embryonic Stem Line V26 2 P16	0.257607			Abcb1a	MIN6 cells	0.982272			Eif6	B Cells (GL7 pos; Alum)	0.0231528				B Cells Marginal Zone	0.895137
		Macrophage Bone Marrow	0.752021			Fcrls	Hematopoietic Stem Cells	7.67714			Cep104	Embryonic Fibroblasts	0.271198			Gpr50	Mammary Gland	1.80532			Eif4e2	Osteoblast Day5	1.93274			Ptbp2	Megaerythrocyte Progenitor	0.243925			Tmem30b	Skeletal Muscle	0.923474			Rpf2	Small Intestine	0.0201031				BA/F3	0.882415
		Macrophage Bone Marrow Lps 24 Hrs	0.748123			Hcst	Adipose Brown	7.43006			Gp1ba	Large Intestine	0.256181			Pdzd3	Microglia	1.57973			Cstb	Embryonic Fibroblasts	1.5181			Slc1a1	Osteoblast Day5	0.220787			Ces2g	BA/F3	0.883857			Polr1e	B Cells (GL7 pos; KLH)	0.0196898				B Cells (GL7 neg; Alum)	0.874087
		Macrophage Bone Marrow Lps 2Hrs	0.72347			Fam105a	CD8+ T cells	7.42205			Col22a1	Iris	0.255201			Abca2	Stem Cells C3H/10T1/2	1.355			Casp3	Large Intestine	1.35527			Slc25a33	Hematopoietic Stem Cells	0.191549			Mfap5	Adrenal Gland	0.772979			Ppbp	CD8a+ Dend. Cells Lymphoid	0.0169172				Small Intestine	0.864706
		Embryonic Stem Line V26 2 P16	0.711569			H2-DMa	Eyecup	6.86935			Zfp574	C2C12	0.247282			Gabrb1	Umbilical Cord	1.28735			Metrnl	Mammary Gland	1.34242			Pacrg	Bladder	0.172576			Ang	Mast Cells IgE 1hr	0.760219			Grk5	B Cells Marginal Zone	0.015766				Pancreas	0.790955
		Macrophage Peri Lps 7Hrs	0.683408			Cd48	Common Myeloid Progenitor	6.77572			Hivep1	Adipose White	0.231694			Id4	Embryonic Fibroblasts	1.25146			Cd300ld	NIH 3T3	1.25646			Gng3	Osteoblast Day14	0.170665			L3hypdh	C2C12	0.681942			Clca4	Hematopoietic Stem Cells	0.0155443				Stomach	0.771837
		Prostate	0.634562			Moxd1	Granulo Monoprogenitor	6.18006			Klc1	BA/F3	0.221292			Atp5s	Cornea	1.05073			Fcgr3	C2C12	1.16537			Folh1	Adipose Brown	0.168402			1500015O10Rik	Macrophage Peri Lps 1Hrs	0.635223			Prss22	Bone	0.0140941				Mast Cells IgE	0.759809
		Mammary Gland Non-Lactating	0.590257			Rilpl2	Mammary Gland Non-Lactating	6.0403			Mapk8ip3	Osteoblast Day14	0.198097			Hrsp12	Mast Cells	0.733809			Abcc3	3T3-L1	1.1589			Pcp4	Osteoblast Day21	0.168027			Aard	Microglia	0.533526			Tnfrsf10b	CD8+ SP Thymocytes	0.01249				C2C12	0.753128
		Osteoblast Day14	0.56894			Col5a2	CD8+ SP Thymocytes	5.9571			Gpr56	Osteoblast Day21	0.192688			Zic4	Testis	0.443768			Kdelr2	Stem Cells C3H/10T1/2	1.11771			Ppp2r2b	Mast Cells IgE 6hr	0.149974			Npy1r	NK Cells	0.43942			Rsl1d1	Macrophage Bone Marrow	0.012234				Dorsal Root Ganglia	0.666915
		Epidermis	0.567599			Fam109b	CD4+ SP Thymoctyes	5.16603			Arhgap21	Osteoblast Day5	0.18671			Tprkb	NIH 3T3	0.282272			Timp1	Umbilical Cord	1.10861			Ndrg4	BA/F3	0.141092			Lrp6	Pituitary	0.435934			Rars	CD4+ SP Thymoctyes	0.0111154				Pituitary	0.581464
		Osteoblast Day21	0.564265			Ctsd	Epidermis	4.72421			Srsf4	3T3-L1	0.127838			Aspa	Lymph Nodes	0.278562			Ppp1r18	mIMCD-3 Cells	1.04841			Syt9	RAW 264.7 Cells	0.118562			Nhsl2	Megaerythrocyte Progenitor	0.43218			Noc2l	Umbilical Cord	0.00980663				Prostate	0.557956
		Umbilical Cord	0.542237			Tyrobp	C2C12	4.56224			Nes	Follicular B Cells	0.0828143			Fbxo36	Mast Cells IgE 1hr	0.229894			Ctsc	Lung	1.0266			Pdxp	Mast Cells IgE 1hr	0.117862			Fzd2	Hippocampus	0.353473			Psmd12	Salivary Gland	0.00945851				Epidermis	0.494301
		Granulo Monoprogenitor	0.48159			Gpr65	Salivary Gland	4.39522			Myh14	Mast Cells IgE	0.0568222			Tcta	3T3-L1	0.224858			Itgb2	Osteoblast Day14	0.93603			Rax	Mast Cells IgE	0.105393			Cradd	Osteoclasts	0.352007			Rrp9	CD8a+ Dend. Cells Myeloid	0.00856853				Liver	0.422706
		Common Myeloid Progenitor	0.471803			H2-Aa	Placenta	4.38844			Prr12	Umbilical Cord	0.0457769			Naaa	Bone	0.206703			Clec4d	Neuro2a Neuroblastoma Cells	0.802126			Nefl	Stem Cells C3H/10T1/2	0.0991361			Mxra8	Hypothalamus	0.330352			D19Bwg1357e	NK Cells	0.00758623				Granulocytes	0.327533
		Hematopoietic Stem Cells	0.43652			Lmo2	Skeletal Muscle	3.17283			6330408A02Rik	Mast Cells IgE 6hr	0.0402111			Slco1c1	Mast Cells IgE 6hr	0.141899			Fblim1	Liver	0.68918			Rgs11	Salivary Gland	0.0979914			Naalad2	Testis	0.328839			Ccl24	CD4+/CD8+ DP Thymocytes	0.00666512				CD8a+ Dend. Cells Myeloid	0.300322
		CD4+ T cells	0.424043			Tlr7	Heart	3.13202			Ahi1	Mammary Gland	0.039963			Fam131a	Follicular B Cells	0.1285			Clec4n	Adipose White	0.55036			Cep290	mIMCD-3 Cells	0.0927489			Arhgef25	Retinal Pigment Epithelium	0.321552			Ttc27	Lymph Nodes	0.00619804				RAW 264.7 Cells	0.291582
		CD8+ T cells	0.423231			Tmem71	Stomach	2.26252			Kif3c	Testis	0.0391762			Rnd2	B Cells (GL7 pos; Alum)	0.110189			Rgs1	Salivary Gland	0.337723			Eef1a2	Mammary Gland	0.0893391			Lbp	CD4+ T cells	0.313361			Areg	Osteoblast Day21	0.0061671				Salivary Gland	0.25937
		CD8+ SP Thymocytes	0.422421			Fap	Adrenal Gland	2.14496			Zfp553	B220+ Dend. Cells	0.0388093			Slc38a1	CD4+/CD8+ DP Thymocytes	0.0999706			Csf2rb2	Ovary	0.315712			Rell2	Mast Cells	0.0858189			Acaa2	Macrophage Bone Marrow	0.301528			Eif3b	B220+ Dend. Cells	0.00524644				Osteoclasts	0.256185
		CD4+ SP Thymoctyes	0.41524			Lpl	Iris	2.09007			Sall1	Microglia	0.0388093			Fam101b	B220+ Dend. Cells	0.0820124			Fgr	Uterus	0.290082			Sncg	Prostate	0.056032			Slc22a18	Cerebral Cortex	0.278187			Ftsj3	Liver	0.00428662				Lacrimal Gland	0.252165
		CD4+/CD8+ DP Thymocytes	0.38616			Thbs2	Small Intestine	2.02918			Lhx2	Mast Cells IgE 1hr	0.022719			Cd99l2	mIMCD-3 Cells	0.0718667			Cks1b	Stomach	0.250292			Nxph1	Bone	0.0538889			Mesp2	Neuro2a Neuroblastoma Cells	0.259924			Slc16a3	Heart	0.00350203				mIMCD-3 Cells	0.250842
		B Cells (GL7 pos; KLH)	0.382653			Ednra	NIH 3T3	1.8572			Cdh13	Common Myeloid Progenitor	0.0206105			Carns1	C2C12	0.0646687			Fes	Small Intestine	0.222175			Epha5	Bone Marrow	0.0501328			Stxbp6	Lymph Nodes	0.252754			Chst11	Lacrimal Gland	0.00255597				Cornea	0.237688
		B220+ Dend. Cells	0.373753			Cd79b	CD4+/CD8+ DP Thymocytes	1.62469			Acy1	Hematopoietic Stem Cells	0.0147362			Fxyd1	B Cells (GL7 pos; KLH)	0.053593			Coro1a	Lacrimal Gland	0.172094			Slc8b1	Mammary Gland Non-Lactating	0.0474296			Mmp16	CD8a+ Dend. Cells Lymphoid	0.246803			Pmpcb	Lens	0.00227758				Macrophage Bone Marrow	0.232832
		Microglia	0.373753			Abca1	Liver	1.38675			Ccdc96	Macrophage Peri Lps 1Hrs	0.0134013			Slc13a3	CD8a+ Dend. Cells Lymphoid	0.0456717			Tfec	Kidney	0.118099				Liver	0.0307962			Angptl7	Macrophage Peri Lps 7Hrs	0.244413			Utp20	Lung	0.00220622				Embryonic Stem Line Bruce4 P13	0.22849
		B Cells Marginal Zone	0.369747			Cyp1b1	Ciliary Bodies	1.38145			Sox13	Bone	0.0127216			Pccb	Megaerythrocyte Progenitor	0.0447797			Adam12	Bladder	0.108961				B Cells (GL7 neg; KLH)	0			Bhmt	Granulocytes	0.237582			Ercc1	Pancreas	0.00162805				Embryonic Stem Line V26 2 P16	0.216424
		BA/F3	0.363855			Fam129a	Large Intestine	1.31895			Dennd1a	CD4+ SP Thymoctyes	0.0117918			S100a1	Embryonic Stem Line Bruce4 P13	0.041			Olr1	Adipose Brown	0.104063				B Cells (GL7 pos; Alum)	0			Smagp	Dorsal Striatum	0.178549			Gas7	Large Intestine	0.00140296				Neuro2a Neuroblastoma Cells	0.212817
		B Cells (GL7 neg; Alum)	0.360002			Ccl8	Prostate	1.22264			Letm1	Foxp3+ Tcells	0.0111057			Gdpd2	B Cells (GL7 neg; KLH)	0.0367087			Ccr5	Epidermis	0.0484464				B Cells (GL7 pos; KLH)	0			Dmgdh	Nucleus Accumbens	0.158928			Tinf2	Eyecup	0.00127872				Iris	0.178174
		Follicular B Cells	0.34159			Tep1	Pancreas	1.16887			Cachd1	B Cells (GL7 pos; Alum)	0.0091219			Hacl1	B Cells (GL7 neg; Alum)	0.0350838			Ggta1	Adrenal Gland	0.0416607				B Cells (GL7 neg; Alum)	0			Tdrp	Cerebral Cortex Prefrontal	0.13377			Cirh1a	Adipose Brown	0.000876816				Ciliary Bodies	0.174197
		CD8a+ Dend. Cells Myeloid	0.338068			Csrp2	Kidney	1.09779			Clip2	Macrophage Bone Marrow Lps 24 Hrs	0.0088952			Neo1	CD4+ T cells	0.0275079			Ms4a6c	Pancreas	0.0372749				B Cells Marginal Zone	0			Pthlh	Granulo Monoprogenitor	0.123759			Cd177	MIN6 cells	0.000754416				Dorsal Striatum	0.0720162
		NK Cells	0.332313			Scpep1	BA/F3	0.805466			Dos	CD4+/CD8+ DP Thymocytes	0.00844633			Echdc3	Mast Cells IgE	0.0212782			Il2rg	Lens	0.0231998				NK Cells	0			Qprt	Common Myeloid Progenitor	0.118274			Mettl1	Adrenal Gland	0.000565432				Amygdala	0
		Mast Cells IgE	0.30752			Hexa	Megaerythrocyte Progenitor	0.767879			Wwc1	B Cells (GL7 pos; KLH)	0.00809296			Smpd1	Bone Marrow	0.0114484			Arg1	Mammary Gland Non-Lactating	0.0209614				CD4+ T cells	0			Ypel3	Macrophage Bone Marrow Lps 2Hrs	0.113166			Bop1	Mammary Gland	0.000499768				Bone	0
		3T3-L1	0.303471			Nagk	Embryonic Stem Line V26 2 P16	0.708499			Lama5	B Cells Marginal Zone	0.00688017			Slc22a6	Common Myeloid Progenitor	0.0101478			Cdca7l	Cornea	0.0198659				CD8+ T cells	0			Mpzl2	CD4+ SP Thymoctyes	0.0886121			Sdad1	Ovary	0.000398108				Bone Marrow	0
		Stem Cells C3H/10T1/2	0.297043			Il16	Lacrimal Gland	0.687354			Zfp334	NK Cells	0.00408633			Csrp1	CD8a+ Dend. Cells Myeloid	0.0101195			Frrs1	Heart	0.00899999				Foxp3+ Tcells	0			Card14	Cerebellum	0.0706717			Atad3a	Uterus	0.000287129				Cerebellum	0
		Macrophage Peri Lps 1Hrs	0.290324			Pld3	Cornea	0.260727			Myo10	RAW 264.7 Cells	0.00388218			Mettl7a2	Spleen	0.00876547			Clec5a	Prostate	0.00787429				Common Myeloid Progenitor	0			Tfcp2l1	B220+ Dend. Cells	0.0692357			Rae1	Prostate	0.000230574				Cerebral Cortex	0
		Testis	0.285551			Dnase1l1	mIMCD-3 Cells	0.171461			Phldb1	Macrophage Peri	0.00316249			Abhd14b	Granulocytes	0.00841153			Syk	Skeletal Muscle	0.00586639				CD8a+ Dend. Cells Myeloid	0			Slc16a4	Spinal Cord	0.0442764			Uck2	Kidney	0.000171966				Cerebral Cortex Prefrontal	0
		Mammary Gland	0.280171			Ptpn18	Embryonic Stem Line Bruce4 P13	0.130794			Apc2	Bone Marrow	0.0024775			Slc22a8	BA/F3	0.0079019			Plek	Pituitary	0.0013788				B220+ Dend. Cells	0			Pxmp4	Olfactory Bulb	0.040361			Slc35f6	Testis	3.11139e-05				CD8a+ Dend. Cells Lymphoid	0
		Spleen	0.275712			Gata6	Retinal Pigment Epithelium	0.0846255			Anks1	Spleen	0.00155488			Fbxo2	Macrophage Peri	0.0055571			Trip13	Eyecup	0.00135853				Epidermis	0			Smpdl3a	Macrophage Bone Marrow Lps 24 Hrs	0.0294185			Farsb	Adipose White	2.09291e-05				Granulo Monoprogenitor	0
		Mast Cells	0.273955			Mfap2	Lens	0.0818575			Neurl4	Mast Cells	0.00150251			Cntfr	Hematopoietic Stem Cells	0.00509431			Fcgr1	MIN6 cells	0.00099523				Follicular B Cells	0			Copz2	Amygdala	0.0265685			Nif3l1	Bladder	1.23274e-05				Hippocampus	0
		Embryonic Fibroblasts	0.25797			Ebi3	Dorsal Root Ganglia	0.0546989			Sema3b	Macrophage Bone Marrow	0.00131002			Rapgef3	Embryonic Stem Line V26 2 P16	0.00359966			Clec4a2	Hippocampus	0.000193317				Granulo Monoprogenitor	0				Retina	0.0221718			Rpl7l1	Pituitary	9.61781e-06				Hypothalamus	0
		Lymph Nodes	0.24205			Laptm5	Retina	0.0195387			Gripap1	Macrophage Bone Marrow Lps 2Hrs	0.00101286			Prdx6	NK Cells	0.00343493			Il1rn	Dorsal Striatum	0.00012403				Granulocytes	0				B Cells (GL7 neg; KLH)	0			Ccdc86	Ciliary Bodies	3.06992e-06				Macrophage Bone Marrow Lps 24 Hrs	0
		Eyecup	0.226672			Ly9	Pituitary	0.0122717			Dlg5	Macrophage Bone Marrow Lps 6Hrs	0.000929557			St6galnac3	B Cells Marginal Zone	0.00332444			Fermt3	Nucleus Accumbens	8.62762e-05				Lymph Nodes	0				B Cells (GL7 pos; Alum)	0			Noc4l	Dorsal Root Ganglia	1.69231e-06				Macrophage Bone Marrow Lps 2Hrs	0
		Osteoblast Day5	0.224965			Man2b1	Nucleus Accumbens	0.00341068			Krba1	Macrophage Peri Lps 7Hrs	0.000688176			Mal	Foxp3+ Tcells	0.00279776			Mafb	Dorsal Root Ganglia	3.51854e-05				Macrophage Bone Marrow Lps 24 Hrs	0				B Cells (GL7 pos; KLH)	0			Ruvbl1	Cerebral Cortex Prefrontal	6.38406e-07				Macrophage Bone Marrow Lps 6Hrs	0
		Heart	0.223948			Fcrl1	Cerebellum	0.00246856			Gpatch8	B Cells (GL7 neg; KLH)	0			Ak3	RAW 264.7 Cells	0.00101873			Btk	Spinal Cord	1.94605e-05				Macrophage Bone Marrow Lps 2Hrs	0				B Cells (GL7 neg; Alum)	0			Cxcl2	Iris	2.43089e-07				Macrophage Peri	0
		Skeletal Muscle	0.202652			Hpgds	MIN6 cells	0.0020315			Simc1	B Cells (GL7 neg; Alum)	0			Tspan33	CD8+ T cells	0.000980844			Tlr1	Olfactory Bulb	1.53689e-05				Macrophage Bone Marrow Lps 6Hrs	0				B Cells Marginal Zone	0			Ptrh1	Spinal Cord	8.57716e-08				Macrophage Peri Lps 1Hrs	0
		Adipose White	0.201164			Snai2	Dorsal Striatum	0.00158495			Wiz	CD4+ T cells	0			Hfe	CD8+ SP Thymocytes	0.00096119			Ncf2	Amygdala	5.34933e-06				Macrophage Peri	0				RAW 264.7 Cells	0			Aatf	Cerebral Cortex	6.40497e-08				Macrophage Peri Lps 7Hrs	0
		Kidney	0.156004			Slamf7	Neuro2a Neuroblastoma Cells	0.000554633			Zc3h18	CD8+ T cells	0			Enpp2	Macrophage Peri Lps 7Hrs	0.000878196			Ncf1	Testis	9.01196e-07				Macrophage Peri Lps 1Hrs	0				CD8+ T cells	0			Tbl3	Amygdala	4.32008e-08				Megaerythrocyte Progenitor	0
		B Cells (GL7 neg; KLH)	0			Cd300a	Amygdala	4.36893e-05			Sugp1	CD8a+ Dend. Cells Lymphoid	0			Tst	CD4+ SP Thymoctyes	0.000800762			Ccl6	Cerebellum	0				Macrophage Peri Lps 7Hrs	0				Foxp3+ Tcells	0			Ppa1	Dorsal Striatum	2.3182e-08				Microglia	0
		B Cells (GL7 pos; Alum)	0			Tnfaip8	Hypothalamus	1.52652e-05			Agap1	CD8a+ Dend. Cells Myeloid	0			Ctsf	Macrophage Bone Marrow	0.000349335			Pmepa1	Cerebral Cortex	0				Microglia	0				CD8a+ Dend. Cells Myeloid	0			Fam96b	Cerebellum	1.17439e-08				MIN6 cells	0
		Adipose Brown	0			P2rx4	Cerebral Cortex Prefrontal	3.8226e-06			Cdk11b	Granulo Monoprogenitor	0			Lgi1	Macrophage Peri Lps 1Hrs	0.00025525			P2ry6	Cerebral Cortex Prefrontal	0				Osteoclasts	0				Follicular B Cells	0			Cxcr2	Nucleus Accumbens	1.02318e-08				Nucleus Accumbens	0
		Adrenal Gland	0			Cdh11	Spinal Cord	1.77429e-06			Mbd6	Granulocytes	0			Adcy9	Granulo Monoprogenitor	7.24202e-05			Runx2	Ciliary Bodies	0				Spleen	0				Macrophage Bone Marrow Lps 6Hrs	0			Ccl5	Hypothalamus	4.15699e-09				Olfactory Bulb	0
		Liver	0			Srpx	Hippocampus	1.46923e-06			Ambra1	Lymph Nodes	0			Acad8	Osteoclasts	6.34702e-05			Tmem14c	Hypothalamus	0				CD4+/CD8+ DP Thymocytes	0				Spleen	0			Ddx56	Olfactory Bulb	4.74444e-10				Retina	0
		Macrophage Peri	0			Maged2	Olfactory Bulb	1.32432e-06			Scg3	Megaerythrocyte Progenitor	0			Gnai1	Macrophage Bone Marrow Lps 6Hrs	4.34673e-05			Ripk1	Iris	0				CD4+ SP Thymoctyes	0				Hematopoietic Stem Cells	0			Prkrip1	Hippocampus	2.22115e-11				Retinal Pigment Epithelium	0
		Ovary	0			Man2a1	Testis	8.75085e-07			Rtkn	Osteoclasts	0			Slc16a2	Macrophage Bone Marrow Lps 24 Hrs	1.89228e-05			Pmaip1	Retina	0				CD8+ SP Thymocytes	0				CD4+/CD8+ DP Thymocytes	0			Nme6	Retina	0				Spinal Cord	0
		Salivary Gland	0			Cd84	Cerebral Cortex	4.58491e-07			Clec16a	CD8+ SP Thymocytes	0			Ermp1	Macrophage Bone Marrow Lps 2Hrs	1.10174e-05			Hmox1	Retinal Pigment Epithelium	0				Umbilical Cord	0				CD8+ SP Thymocytes	0			Rnmtl1	Retinal Pigment Epithelium	0				Testis	0
						4632428N05Rik					Hs6st1					Acss2					Ctla2b															Ier3
						Wwp1					Nprl2					Pls1					Spi1															Gpn2
						Npn2					Upf1					Slc25a47					Skap2															Ifi202b
						Clec7a					Ap3d1					Aqp4					Dnah11															Chrna1
						Adcy7					Plcd1					Mettl20					Ptk2b															Ehd1
						Ciita					Zfp503					Gpr85					Dab2															Vdr
						Slc39a11					Tcf7l1					Pdk2					Blvra															Pno1
						Limd2					Synpo					Appl2					Hck															Sell
						Ifnar2					Nabp2					Hoga1					Slc37a2															Hrh1
						Mpeg1					Rfx2					Ttyh1					Sla															Prmt1
						C1qc					Hdgfrp2					Tmem163					Dtl															Psmc2
						Mertk					Mphosph8					Bcan					Myo1g															Srm
						Crispld1					Tshz2					Capn3					Tnfrsf11a															Mapk11
						Mrc1					Wasf1					Stmn4					Phb2															Pvr
						Pdgfc					Farp1					Zcchc18					Tnfrsf13b															Slc35b1
						AU020206					Xab2					Pfkm					Cd68															Creld2
						Egfr					Kif1c					Ntrk2					Tpx2															Gar1
						Snx5					Dvl1					Serpind1					Has2															Psmg3
						Fabp4					Aldh1l1					Paqr4					Dna2															Cda
						Chek2					Ankrd6					Tmcc3					Trappc1															Nhp2
						Rnf128					Magi1					Hdac11					Ikbke															Mmp19
						Il7r					Cpne2					Efnb3					Tubb5															Gpatch4
						Glb1					Zfp532					Slc25a35					Tmem106a															Tnfrsf9
						Tm6sf1					Odf2					Tspan3					Ethe1															Notch4
						Naglu					Gtf2f1					Larp6					Ercc6l															Cct6a
						Apoc1					Ptpn23					Ppp1r1a					Gdf3															Mrps18a
						Trav9d-3					Sorbs3					Cyp2d22					Glt25d1															Pprc1
						Postn					Tkt					Ctf1					Acp5															Eif5
						Rnf149					Ctnna2					Atp1a2					Tbxas1															Imp4
						Casp6					Polrmt					Ppp1r1b					Mcm6															Il23a
						Pkib					Hip1r					Aldh6a1					Tnfaip8l1															Mecr
						Lyz1					Ckap5					Sycp3					Cytip															Tnfrsf12a
						Adamts10					Lrp4					Nacc2					Tor2a															Polr2c
						Cfi					Pde4dip					Lrrc23					Vav1															Cars
						Col1a2					Nfix					Selenbp1					Ms4a6b															Ddx27
						Trem2					Zfp219					Tcte2					Ptpn6															Rin1
						Apoc4					Ercc5					Mpv17l					Edem1															Kars
						Itgax					Nipsnap1					Cacnb4					Tfpi2															Gale
						Asah1					Ppl					Dstyk					Asnsd1															Pitpna
						Mfsd1					Sts					Rbbp9					Mre11a															Alg3
						Rassf3					Kifc3					Park2					Tpcn2															Wdr43
						Dram1					Gpld1					Sdpr					Klk8															Uba5
						Col8a1					Ptprf					Slc48a1					Dbf4															Nars
						Stap1					Unk					Adora1					Rfc5															Il1f9
						Kmo					Bcl9					Lrrc61					Cd244															Heatr1
						Cald1					Rasgrf1					Sgk2					Psme4															Trappc4
						Tll1					Itga3					Irs3					Msrb1															Adck4
						Naip5					Tnxb					Aig1					Aplnr															Wdr77
						Smoc2					Sema6a					P2ry12					Gba															Rbm17
						Slc43a3					Sec14l2					S100b					Elf4															Rnf126
						Ptger4					Nolc1					Arvcf					Angptl4															Rpl12
						Nnmt					Six6					Wnt5b																				Fgf21
						Abcd2					Arhgap35					Plekhh1																				Wnt7b
						Clec2i					Atcay					Gpr37																				Aen
						Uap1l1					Jup					Ptprd																				Cacybp
						Ctsb					Git1					Jam2																				Lman1l
						Fbn2					Clasrp					Rftn2																				Aff1
						Irf8					Lrrc16a					Mmd2																				Lmna
						Ptpro					Mast2					Scrg1																				Chac1
						Foxp1					Sytl2					Zfp354b																				Ncl
						Mical2					Tsc2					Arhgef12																				Map2k3os
						Fbn1					Mvd					Myl12b																				Tbrg4
						Ext1					Mpdz					Fhit																				P2ry2
						Pik3cg					Larp1					3110057O12Rik																				Cstf2
						Sidt2					Tjp2					Slc41a1																				Has1
						Abcg3					Tshz1					Cdh10																				Plod3
						Plxna2					Kat6b					Slc25a53																				Mlst8
						Ptgis					Spg20					Slc2a5																				Manf
						Cnr2					Tom1l1					Prodh																				Rnaseh1
						Clec4b1					Lynx1					Mid1ip1																				Nufip1
						Adam17					Clstn1					Phkb																				Nop2
						Rragc					Ift122					Olig1																				Ccrn4l
						Srpx2					Flywch1					Higd2a																				Socs3
						Zfp277					Arhgap39					Aph1a																				Yrdc
						Klrb1a					Bcar3					Nbl1																				Pus1
						Zdhhc6										Arsg																				Nxph3
						Htatip2										Gstm5																				Wdr4
						Htr2b										Lpar1																				Ruvbl2
						Col1a1										Sirt3																				Nr2c2ap
						Scgb1a1										Dusp16																				Msantd3
						Efnb1										Aplp1																				Setd8
						B4galt1										Mlc1																				Tm4sf1
						Lair1										Gamt																				Nop16
						Apobec1										Thnsl1																				Grpel2
						Cyp26a1										Ankrd40																				Atf4
						Uhrf1bp1l										Gstm1																				Dph2
																Npr2																				Orc2
																Rdm1																				Pdlim4
																4932438H23Rik																				1110007C09Rik
																1190005I06Rik																				Gclm
																Ogfrl1																				Igfbp3
																Gpm6b																				Krtap4-16
																Hspa2																				Rpl18
																Tmem170																				Timm17a
																Ogfod3																				Gltpd1
																Sgce																				U2af1
																Slc19a1																				Timm23
																Fmn2																				Surf2
																P2rx6																				Mtbp
																Prkcq																				Trib3
																Itm2c																				Psmc4
																Thra																				Pwp2
																Slc6a13																				C1qbp
																Mybph																				Ccdc104
																Sorbs1																				Rbmx2
																Tecr																				Klhdc4
																Lmbrd1																				Mrps28
																Abhd3																				Plet1
																Abat																				Lgr6
																Tmem66																				Ywhag
																Rnf13																				Il4ra
																Rasl11b																				Zmynd19
																Slc1a3																				Spata5
																Unc5c																				Stk40
																Gtf2i																				Adsl
																Pygb																				Adrm1
																Mif4gd																				Rcl1
																E230006M18Rik																				Yars
																Ndrg1																				Map3k6
																Fads1																				Cebpd
																Slc6a12																				Mt4
																Elmod3																				Utp18
																Mut																				Smyd2
																Bbs2																				Bnip1
																Agt																				Lars
																Mxi1																				Rwdd4a
																Gstm7																				Map2k2
																Clasp2																				Snhg6
																Ptpn13																				Cyth2
																Tbc1d14																				Cinp
																Vstm2b																				Psmd11
																Prkcz																				Wdr46
																Abcb4																				Ltv1
																Epha4																				Cbwd1
																Pigh																				Neu2
																Fa2h																				Dph5
																Cyp46a1																				Doc2a
																Entpd5																				Mrpl12
																D10Jhu81e																				Htt
																Tmeff1																				Hbegf
																Scd2																				Thyn1
																Tmco3																				Dll4
																Upk3a																				Fam129b
																Dpyd																				Grpel1
																Stim1																				Ddx49
																Foxo1																				Gspt1
																Atp1b2																				Srpk1
																Nnat																				Fcgbp
																Fzd9																				Pinx1
																Omd																				Rangrf
																Zfyve21																				Slc35e4
																Lfng																				Foxk2
																Grb14																				Brix1
																Slc37a4																				Dnph1
																Sez6l2																				Lrrfip1
																Slc5a5																				Hcar2
																Asgr1																				Pycrl
																Adck3																				Smn1
																1110054M08Rik																				Mrpl37
																Slc7a4																				Cdc37
																Rtn2																				Mrps6
																Kcnk2																				Nxt1
																Cdadc1																				Ube2f
																Gprc5b																				Dok5
																Rnf167																				Timm8a1
																Tppp3																				Ubr2
																Dtna																				Timm50
																Nat8																				Socs5
																Zrsr1																				Rnase2a
																Magee1																				Ipo4
																Clcn4-2																				Rabggta
																Il17d																				Thop1
																Dennd5a																				Polr3d
																Pard3																				Maff
																Epdr1																				Iars
																Amy1																				Wars
																Magi2																				Dazap1
																Chn2																				Psmd3
																Fam43a																				Las1l
																Tm7sf3																				Serpina3m
																Timp4																				Cdsn
																Ldb3																				Gfer
																Cideb																				Gpn1
																Cdc42ep4																				Dyrk3
																Pygm																				Noa1
																Nkain4																				Etf1
																Slc20a2																				Bcl3
																Rnf43																				Peak1
																Atp8a1																				Ak2
																Rsph9																				Nelfe
																Plp1																				Polr1b
																Wdsub1																				Tmem40
																Rspo2																				2810004N23Rik
																Igfbpl1																				Dcaf13
																Tgfb3																				Ddx51
																Secisbp2l																				Cdc25a
																Lrrn1																				Mrps22
																Snx14																				Rnh1
																Rhou																				Nop14
																Edil3																				Crct1
																Slc15a2																				Pes1
																Msx1																				Tomm40
																H2-Ke6																				Rpp40
																Faah																				Nup88
																Lrrc49																				Rbm19
																Emp2																				Prmt5
																Mapt																				Pold3
																Hs3st3a1																				Pycr2
																Acot6																				Hrasls
																Tspan13																				B3galt6
																Ift81																				Phlda3
																Tspan2																				2610201A13Rik
																Cys1																				Prmt7
																Psd3																				Pdap1
																Taf13																				Psph
																Spock2																				Mrpl40
																Fam174b																				Farsa
																B4galt4																				Pemt
																Acot5																				Dhrs1
																Spock1																				Lrrfip2
																Akr1c14																				Rwdd2b
																Mpst																				Msto1
																Atp9a																				Prok2
																Mepce																				Dnajc11
																BC026585																				Mybbp1a
																Rbl2																				Kcmf1
																Slc25a23																				Ap1s1
																Hist2h2aa2																				Xrcc6
																Pim2																				E2f4
																Sv2a																				Eif3d
																Ager																				Akap2
																Cnnm3																				Mdm2
																Ctdspl																				A430005L14Rik
																Gpr182																				Kat2a
																Hid1																				Sars
																Ephb6																				Myo19
																Qdpr																				Cdc34
																E330009J07Rik																				Cdh22
																Cyhr1																				Dpp3
																Foxj1																				Ifitm10
																Fgfr2																				1700019L03Rik
																Aatk																				Arl6ip4
																Smpd2																				Csf2
																Mfsd7c																				Ly6i
																Lrrc48																				Samd4b
																Kctd4
																Zfp185
																Zfp14
																B3galnt1
																Ap2a1
																1110032A03Rik
																Nkd1
																Usp11
																Dpp4
																Oat
																Lims2
																Acox1
																Tbcel
																Fmo1
																Pm20d1
																Clcn2
																Gsn
																Rfx5
																Pllp
																Cnp
																Dlx4
																Rab2b
																Dtd1
																Dfna5
																Kcna1
																Efhd1
																Phlpp1
																Ptpra
																Rorc
																Mfsd6
																Itih3
																Fah
																Tacstd2
																Wnt6
																Pla2g16
																Itpk1
																Hexim1
																Tmod2
																Btbd17
																Srcin1
																Myo6
																Phactr1
																Dapk2
																Serac1
																Emc9
																Retsat
																Atrn
																Serpinb1a
																Cyp4f14
																Kl
																Idh2
																Dnajc12
																Nxn
																Slc16a11
																4632415L05Rik
																1700019G17Rik
																Tsc22d4
																Itpr2
																Dpm1
																Mboat2
																Abcb8
																Clip4
																Smarca2
																Mpc1
																B930041F14Rik
																Nanog
																Vtn
																B3gnt1
																Il18
																Ap3m2
																Ctnnd2
																Tyro3
																S100a13
																Cyp4f15
																Adora2a
																Wdr45
																Ugt8a
																Zfr2
																Fam19a5
																Zkscan5
																Apbb1
																Rilpl1
																Tlcd1
																Axin2
																Jam3
																Syt11
																Bche
																Dctn6
																Zfp235
																Vegfb
																Zkscan14
																Fez1
																Hcn2
																Slmo1
																Slc25a19
																Col9a2
																Scrn3
																Tmem47
																Inpp5k
																Wnk4
																Slc6a20a
																Txlnb
																Pigb
																Zfp759
																Ptpru
																Necab2
																Golga7
																Pcyt2
																Rnf112
																Phkg1
																Jade1
																Rabgap1l
																Cpeb3
																D2hgdh
																Mrgprf
																Dpp8
																Pcca
																Pacs2
																A930012O16Rik
																Fmod
																Sfxn4
																Prkacb
																Agbl3
																Gria1
																Sgcg
																Mag
																Slc5a11
																Pdlim2
																1190002N15Rik
																Cap2
																Kcnj10
																Sox3
																Cyp4f13
																Lrrc1
																Zfp318
																Shd
																B3galt1
																Khk
																Slc4a8
																Oplah
																Fam134b
																Kctd1
																Aldh7a1
																Tnfaip6
																Sorl1
																Scel
																Ggt7
																Zfp612
																Comp
																Mast3
																Hs3st1
																Ogn
																Rhbdd2
