# Supplementary material for: Transcriptome Analyses Reveal Systematic Molecular Pathology After Optic Nerve Crush
Source: Front Cell Neurosci. 2022 Jan 10;15:800154. doi: 10.3389/fncel.2021.800154 (PMC8784559; doi:10.3389/fncel.2021.800154)
Supplement: Supplementary Table S3 — DEGs at each time point after ONC. [file Table_3.xlsx]

## Sheet: Sheet1
Table S3. DEGs at each time point after ONC.
1d DEGs	Gene symbol	3d DEGs	Gene symbol	7d DEGs	Gene symbol	21d DEGs	Gene symbol	90d DEGs	Gene symbol
	Arg1		Aurkb		Aurkb		Sptbn4		Mobp
	Timp1		Fam64a		Eln		Wisp2		Kcnj15
	Lgi1		Tpx2		Bub1		Nefh		Upp2
	Ereg		Aspm		Cks2		Rapgef4		Slc39a14
	Calcb		Cdc20		Ccna2		Rph3a		Ctnna2
	Ddx39		Bub1		Ccnb2		Apoc2		0610040J01Rik
	Nhp2		Hmox1		Trip13		Lcn2		Nefm
	Gjb4		Hmmr		Shcbp1		Cdsn		Kif5c
	Has2		Pbk		Prc1		Acss2		Socs2
	Ucn2		Ccnb1		Adam12		Mgat4c		Fcrls
	Clcf1		Racgap1		Aspm		Kcnj15		Cyp2s1
	Gjb3		Ckap2		Melk		Bcl2l11		Cdkn2c
	Mmp19		Adam8		Dio2		Orm2		En2
	Wnt2		Birc5		Kcnj15		Fcrls		Dab1
	Socs3		Nuf2		Plk1		Rab33a		Gap43
	Ccl6		Cks2		Thbs2		Spp1		Cdh1
	Sdc1		Kif20a		Lox		Col5a2		Kif5b
	Slc38a1		Ccnb2		Rrm2		Aif1l		Arhgdib
	Prodh		E2f8		Ube2c		Kif1a		Bmp5
	Cd44		Ntsr2		Ccnb1		Anpep		Iffo2
	Tprkb		Mastl		Fcrls		Orm3		Hbegf
	Tfpi2		Stil		Cdc20		Pcsk5		Fxyd5
	Adam8		Timp1		Tfpi2		Msmo1		Chrna3
	Plin2		Melk		Col5a2		Stk39		Pfkfb3
	Hmga2		Sgol1		Spp1		Pfdn2		Rasa2
	Tnfsf9		Cdk1		Apoc2		H2-M3		1500015O10Rik
	Mettl1		Ccnf		Ckap2		Rnd2		Mapk8ip2
	Fabp3		Trip13		Cd5l		Hmgcs1		Stk39
	Nop58		Aurka		Cenpe		Ppic		Sptssb
	Hn1		Ect2		Igfbpl1		Dab1		Tfap2d
	Inhba		Plk4		Tmem45a		Igf1		Rfk
	Lims2		Prc1		Stil		Smoc2		Smoc2
	Igfbpl1		Cdca5		Kif23		Klf5		Cspg5
	B3gnt5		Rrm2		Birc5		Scel		Tmem151b
	Pmepa1		Ccna2		Ntsr2		Slc12a7		Kcnip4
	Bysl		Arg1		Tk1		Omg		Cplx1
	Polr1e		Shcbp1		Cep55		Fam213b		Sema7a
	Ptplad2		Plk1		Cdk1		Socs2		Tspan8
	Odc1		Ube2c		Depdc1a		Fyco1		Stac2
	Tesc		Dlgap5		Tpx2		Snca		Pcdh7
	Tubb6		Nusap1		Wnt2		Tmem170		Apc
	Ephx1		Kifc1		Sgol1		Kif4		Slc5a6
	Lrrc59		Asf1b		Cenpa		Acp5		Rnd2
	Gstk1		Ube2t		2810417H13Rik		Kif5a		Tcte1
	Il4ra		Cenpe		Mis18bp1		Abcc3		Polr3g
	Vcan		D17H6S56E-5		Sh3gl3		Mapk8ip2		Kif1a
	Il6		Cenpa		Tmem191c		Abcb1a		Kif4
	Fbl		Ncapg2		Emr1		Ccl25		Cables1
	Aldh1a1		Mki67		Abcc3		Pcdh7		Armcx2
	Hfe		2810417H13Rik		Mki67		Hcls1		Pdzk1ip1
	Grwd1		Rcan2		Taf1a		Arap1		Tmcc2
	Sdpr		Kif23		C1qtnf6		Apoc4		Nov
	Ggta1		Spp1		Nuf2		Prrx1		Oxsr1
	Ddx21		Kif11		Ncapg		Cdh1		Map7
	Pdzd3		Ttk		Ccr2		Cst7		Cplx2
	Rbbp8		Zwilch		Adcy7		Slc38a2		Cacng3
	Zrsr1		Cenpn		C3ar1		Itgb7		Ndp
	Serpine1		Ncaph		Ccnf		Cd68		Mgat4c
	Dis3		Kif22		Col8a1		Copg2os2		Anpep
	Slc7a6		Iqgap3		Hmmr		Idi1		Rph3a
	Slpi		Gsg2		Fstl1		Tor4a		Fam26e
	Apex1		Ncapg		Kif5b		Timp4		Tbx15
	Plaur		Cdt1		Fyco1		Alox15		Rab33a
	Mettl7a1		Cep55		Ms4a7		Slc1a5		Slc26a2
	Rapgef3		Mis18bp1		Steap1		Itgbl1		A2m
	Ccr2		Fam111a		Sptbn4		Vnn1		Calhm2
	Itih5		Tk1		Frrs1		Gpr65		Slc38a2
	Fam101b		Has2		Kif11		Calhm2		Osgin2
	Cda		Dbf4		Mical2		Slc4a10		Coch
	Nsun2		Top2a		Fam111a		Jam3		Ahsp
	Il1b		Abcc3		Cdca5		Sidt2		Cidea
	Il11		Depdc1a		Stap1		H2-Ab1		Mapk8ip1
	Ngf		Irg1		Clec4n		Ubl3		Ccl8
	Utp20		Cdsn		Ms4a6c		Mmp3		Slc17a6
	Gprc5c		Kif2c		Dbf4		Pla2g15		Ackr1
	Bdkrb1		Cdca3		Pycr1		A2m		Copg2os2
	Tnc		Mcm6		Fam64a		Prg4		Mgst2
	Fgr		Smc2		Hgf		Csf2rb2		Klc2
	Tgfb1		Aspa		Igf1		Mal2		Slc4a10
	Pgd		Foxm1		Tchh		Emr1		Epb4.1l3
	Rdm1		H2afx		Akr1b8		Tfrc		Akr1b8
	Samd11		Wdhd1		Cdca3		Acot7		Pcsk5
	Itga5		Inhba		Dtl		Frs3		Klf5
	Tmem183a		Ccr2		Rph3a		Bmp5		Kif21a
	Capg		Incenp		Nefh		Apoc1		Epha2
	Fosl1		Omd		Bcl2l11		Rfk		Mme
	3110057O12Rik		Rrm1		Sqle		Il7r		Tst
	Echdc3		Clec4d		Lipa		Saa3		Epb4.1l4b
	Tars		C3ar1		Cenpn		Cyp51		Rapgef4
	Nol12		Pole		Aplnr		Itgb5		Col9a2
	Chil3		Cd300a		Smoc2		Slc37a2		Smox
	Siae		Crygs		Cd28		Timp1		Wif1
	Sord		Cks1b		2700099C18Rik		Prkcq		Nkx6-2
	Snhg6		Ereg		Foxd1		Tmem38b		Itgbl1
	Plac8		Ercc6l		Tll1		Vamp1		Cdk18
	Sspn		Cdc25c		Fblim1		Ms4a7		Twist1
	Arvcf		Stab1		Cdh11		Lsr		Cyp4v3
	Rrp12		Rad51		Il2rg		Adam8		C3
	Acsl5		Ezh2		Rcan2		Snrpd3		Esm1
	Mthfd2		Nek2		Ncaph		Tubb4a		Wnt3
	Clca4		Hn1		Rab32		Mal		Foxp2
	Adhfe1		Lrrc59		Fcer1g		Aard		Dnajc27
	Nppc		Tnfaip8l1		Ms4a6d		Dab2		Slc5a5
	Frrs1		Tgm1		Crispld1		Naglu		Rnf112
	Serpinb2		Igfbpl1		Mapk8ip2		E330034G19Rik		Nefl
	Rpl14		Apoc2		Cd68		Tmem106a		Gdf5
	Ubtd1		Stk32c		Top2a		Psmc5		Sult1a1
	Ctf1		Ccl6		Gpnmb		Lss		Lbp
	Ppa1		Plin2		Trim39		Hpgd		Ptgr1
	Exosc2		Ccl7		Aurka		Fxyd5		Cyp4a12a
	Hp		Uhrf1		Fgfbp1		Crispld1		Gpr3
	Il1rn		Cfp		Mad2l1		Kif5b		Glcci1
	Ppp1r14c		Kif18a		Timp1		Tesc		Pole2
	Rabgap1l		Ninj2		Ect2		Tmem45a		Casp4
	Mapk11		Mcm2		Rapgef4		Efcab2		Antxr2
	LOC665506		Aplnr		Idi1		Gjc3		Car13
	Cdt1		Cacng5		D17H6S56E-5		Mylip		E330009J07Rik
	Cspg5		Dnph1		Clec4d		Foxd1		Cd2
	Rps25		Slc43a3		Cd209a		Tgm1		Spint2
	Zfp185		Ska1		Car14		Apln		Fam131a
	Abca8b		Pycr1		Ska1		Nefl		Fgf12
	Cdk4		Ndc80		Fn1		Mpeg1		Taf13
	Ppp1r18		Clec4a2		Pole2		Cd74		Ptk2b
	Cmbl		Plekhh1		E330009J07Rik		Col6a1		Eci3
	Nup43		Mmp12		Msmo1		Plxnb3		Kif5a
	Farsb		Fblim1		Plk4		Hmox1		Emr1
	Nppb		Cd93		Cdca7l		Cckbr		Specc1
	Srxn1		Gpr35		Cd276		B3gnt8		Syt13
	Bin3		Thbs1		Mapk10		Pygl		Clec2i
	Bzw2		Il7r		Slc6a17		B3gnt2		D3Bwg0562e
	S100a8		Tfpi2		Cd300ld		Creg1		Tmem45a
	Mmp23		2700099C18Rik		Rai14		Ugt8a		Cnn1
	Ctsf		Pygl		Slc40a1		Clk4		Rims2
	Ranbp1		Sptbn4		Lss		Sqle		Bhmt2
	Trib1		Pole2		Adam8		Bhmt		Sptbn4
	Dpyd		Adam12		Cd200r1		Slc26a2		Ppp1r14a
	Aprt		Agt		Lcp1		Fgfr2		Ank3
	Abcc5		Msr1		Plekhh1		Cd300a		Ptk2
	Abat		Spdl1		Neil3		Lyz2		Mgp
	Nme1		Chil3		Gjb5		Pld3		Ctsc
	Pprc1		C330027C09Rik		E2f8		Rasa2		Itgb7
	Cdca7		Nrros		Rhpn2		Ahsp		Fezf2
	S100a1		Cenpq		Ndc80		Ptk2b		Npy1r
	Tpx2		Olr1		Plgrkt		Hiat1		Elavl3
	Abhd14b		Gda		Tlr1		Slc47a1		Spp1
	Fam111a		Cenpf		Mpeg1		Dpcd		Tmem37
	Ntsr2		Tfec		Cdc25c		Sc5d		S100b
	Mettl7a2		Rab32		Spon2		Gpr37		Abcc3
	Aldh6a1		Dtl		Efnb3		Themis2		Prg4
	Upp1		Dnaja4		Lyz2		A630038E17Rik		Dsg2
	Bcl3		Mcm10		Zrsr1		Chst10		Olig1
	Slc35f6		Tubb5		Dram1		Arg1		Wnt7b
	Cyp4f16		Gins1		Hn1		C3ar1		Pacs2
	Ccdc109b		Emr1		Ercc6l		Casp4		Msrb2
	Gdpd2		Tcf19		Ctse		2810025M15Rik		Sgk2
	Psmd12		Dab2		Ptprc		Sncg		Aldoc
	Gstm1		Tacc3		Abcg3		Ddo		Ptgdr
	Crebrf		Rbp4		D430019H16Rik		Cyba		Lcat
	Gpr50		Ckap4		B4galt1		Lpl		Rb1cc1
	Lyar		Ddx39		Ldlr		Gramd3		Pdgfd
	Prickle1		Fignl1		Csf2rb2		Slc5a6		Foxd1
	Akr1b8		Mcm5		Clec4a2		Fa2h		Smr3a
	Wdr77		Fbn1		Il7r		Arhgdib		Myh14
	Alg5		Slmo1		Cenph		St3gal5		Inhba
	Gpr35		Ncapd2		Adamts15		Cyp4v3		Apcdd1
	Naaa		Fbln2		Glipr1		Wfdc18		Gria1
	Acacb		Csf2rb		Vcan		Kcnk5		4933431E20Rik
	Nubp1		Plaur		Fam110a		Wasf1		Qdpr
	Clec4d		Pvalb		Col3a1		Spi1		Bik
	Pgs1		Ucn2		Mylip		Ccr2		Rmdn3
	Ak2		Cd200r1		Gusb		Pkdcc		Apc2
	Tgfb3		Fgr		Col6a3		Spon2		Emb
	Inca1		Apaf1		Cd48		Elovl7		Lcn2
	Sox4		Lcp1		Upp2		Fzd3		Papss2
	Rpf2		Crlf1		Fxyd5		Prkcd		Cartpt
	Cct5		F7		Cfi		Mgst2		Aldh3a1
	Tmem208		Gnai1		B3gnt5		Gap43		Vsx1
	Dusp16		Ccr1		Pim3		Ppp1r18		Lpo
	Dok4		Plp2		Cdip1		Stat6		Eras
	Psmd14		Chst1		Acsbg1		H2-Aa		Car5b
	Ccdc86		Smc4		Kif5c		Cdh11		Flt3
	Eps8		Cenpk		Postn		C1ql3		Ndrg1
	Myc		Spidr		Skp2		Pmepa1		Mrc2
	Wdr55		Mad2l1		Wwc1		Gstk1		Hgf
	Hspd1		Tprkb		Tmem106a		Ctsc		Dlg1
	Cyp27a1		Cd84		Ptger4		Cd3e		Fut8
	Peg3		Fen1		Klc1		Car13		Mapk10
	Atad3a		Selp		Rnf167		Col6a2		Ankrd6
	Mmp9		Fcrls		Gpr65		Kif1b		Tnfaip6
	Lrrc61		Mcm3		Parp8		Sema6a		Tmem80
	Spidr		Cenpm		Qdpr		H2-Eb1		2900011O08Rik
	Mre11a		Pls1		Pctp		Chrna3		Crispld1
	Slc22a17		Mal		Dab2		Serpine1		Arl8a
	Junb		Rapgef4		Cd300a		Aass		Nnmt
	Pno1		Hells		Ms4a6b		Cdc42ep3		Fgfr2
	D19Bwg1357e		Ccl2		Phlpp1		Cd7		Gnao1
	Selp		Cd300ld		Psme4		1500015O10Rik		Mmd2
	Tgm1		Il6		Col5a1		Ctsd		Id2
	Etv6		Notch4		Cd84		Plxna2		Prr5
	Adam12		Tnfrsf23		Man2a1		Galnt6		Cyp4f15
	Rrbp1		Chaf1b		Cenpm		Slamf7		Smagp
	Fndc1		Tmem191c		Desi1		Masp1		Gabra3
	Ckap4		Fa2h		Scel		Cspg5		Itih3
	S100a9		Il1rn		Degs2		Cd209a		2700029M09Rik
	Macrod1		Il18		Sez6l2		Morn4		Ttyh1
	Dph5		Orm3		Kif22		Hgf		Sh3gl3
	Tead4		Cytip		Apoc1		Vegfa		Lrrc1
	Ddit4l		Tesc		Panx1		C1qtnf6		Slc47a1
	Dlx3		Cystm1		Pkib		Ppap2b		Wisp2
	Wdr5		Rad51ap1		Tfec		Itgax		Sorcs2
	Tnfrsf10b		F13a1		Col1a2		Nov		Sgcd
	Htt		Klk8		Cybb		Cd84		Plekhh1
	Asns		Traip		Plxnc1		Tmem191c		Klc1
	Hrsp12		Larp6		Papss2		Rassf5		Cd70
	Gnb1l		Ttyh1		Msr1		Dip2b		Ces2g
	Cks1b		Neil3		Fcgr4		Thbs2		Fgd6
	Gars		Col5a2		Dnajb2		Smarca1		S100a3
	Slc25a47		Amy1		Racgap1		4933431E20Rik		Kcnj10
	Hk2		Gtse1		Runx2		Fn1		Ophn1
	Thnsl1		P2ry6		Plau		Nrp1		Serpinb6b
	Runx1		Cdca7l		Hs3st3a1		Trim13		Spock3
	Fxyd5		Cd68		B3gnt8		Clec4d		Prrx2
	Dram1		E330009J07Rik		Cks1b		Serpinb9		Atp2c2
	Rgs17		Itgam		Rgs18		Rspo1		Ppap2b
	Nop2		Acsbg1		Mmp8		Gpc6		Fhdc1
	Mxi1		Basp1		Casp3		Eps15		Pvr
	Ccl9		Ier3		Cd53		Egfr		Enoph1
	Rnf13		Slc7a8		Kif1a		Serpinb6b		Gnptab
	Notch4		Cenph		Gda		Mapk10		Sema6a
	Mdk		4930427A07Rik		Agt		Ptpn6		Jph3
	Ipo4		Diap3		Sgk2		Mxra8		Fdx1
	Atraid		Mcm7		Kif21a		C1qtnf1		Atcay
	Ccl2		Chek1		Clec2i		Ncf4		Tmem173
	Ccr1		Pdzd3		Serpinh1		Slc15a3		Ecel1
	Nop56		Bdkrb1		Cmtm3		Ssbp4		Tlcd2
	Msr1		Sdf4		Vill		Ctsz		Chd3os
	Cacna1g		Pirb		Klrd1		Tmem173		Timp1
	Csf2rb2		Plek		Pcsk1n		Gpr98		Tcea3
	Cacybp		Rnf13		Arg1		Xdh		Atp1b1
	Angptl4		Ctla2b		Scg3		Gusb		Fancc
	Smyd5		Cd44		Abca1		Gpd1		Ppp1r3f
	Ivd		Cdc45		Lmo2		C1qc		Mag
	Tnfrsf23		Psrc1		Acp5		Cyp4f15		Lmo4
	Plod3		Clec4n		Ppp1r1b		Ahcyl2		Hopx
	Pbdc1		Exosc9		Tnc		Tnfaip2		Car2
	Tppp3		Ccr5		Aldh1a2		Glipr1		Nck1
	Kars		St6galnac3		Edem1		Rbm15b		H2-M3
	Cndp2		Tmeff1		Slmo1		Nrros		Magi1
	Mrps18b		Igf2		Ggta1		Vill		Cdc42ep5
	Commd4		Macrod1		Il1r2		Ms4a6c		Chl1
	Nop9		P2ry12		Pnliprp2		Mmp11		Nt5e
	Ier3		2700094K13Rik		Itgbl1		Hexa		Hhip
	Rgs19		Lyz2		Slc6a9		Antxr2		Cbs
	Ccm2		Tspan2		Exo1		Lcat		Slco1c1
	Eri1		Slc15a3		Hmgcs1		Fezf2		Vegfa
	Lgr6		Slc6a20a		Adam17		Tnfrsf13c		Perp
	Mif4gd		Cenpt		Tmcc2		Tspan8		Sox13
	Adi1		Mapk8ip2		Cyp26a1		Hsd17b7		Rtkn2
	Aldh18a1		Cyp27a1		Fdft1		Sez6l2		Lrp8
	Dph2		Frrs1		Gdf3		Cd22		Slc26a7
	Pla2g7		Knstrn		Enpp2		Ces2g		Pon3
	Rarres2		Slc7a6		Msln		Sptssb		Nefh
	Star		Wnt2		Cenpf		Matn4		Cited2
	Gpr98		Ms4a6d		C5ar1		Fn3k		Ctnnd2
	Hrasls		Csf2rb2		Ahsp		Il1rn		Fyco1
	P2ry12		Bard1		Cd93		Epn2		Orm3
	Ccl7		Serpinb9b		Prss35		Wnt2		Nat8
	Jam2		Tnc		Aoah		Emb		Gsg1
	Fcgbp		Fam110a		Grb14		Fam118a		Mylip
	Cct6a		Ncf2		F2rl2		Ltbp4		H2-Aa
	Commd2		Capg		Ptpn18		Pdgfc		Hsd17b2
	Casp3		Rarres2		Socs2		Cnp		Aco2
	Scrg1		Lox		Slc39a11		Rimklb		Fgfrl1
	Ppp1r1b		Timeless		Inhba		Cntn3		Csf2rb2
	Rcc2		Myo1g		Dnah11		Dapk1		Mical2
	Ager		Cdca4		Cd79b		Cpox		Ccr2
	Tsr1		Slc22a8		Gstm7		Galns		Gata6
	Ppp1r14b		Gstk1		Myc		Panx1		Etv4
	Hars		Btk		Kifc1		6330408A02Rik		Mafk
	Sts		Ugt8a		Fdps		Cyp2s1		Arhgef28
	Rps27l		Hoga1		Otud7b		Figf		Slc29a4
	Clec4e		Hmgcs1		A630038E17Rik		Ptpn1		Grb14
	Fam129b		Akr1b8		Arhgdib		Tst		Ina
	Ppt1		Ifitm10		Slc30a9		Slc15a2		Dos
	Sort1		Il1r2		Lpxn		Mrc1		Lsm7
	Tbl3		Alox5ap		Sox4		Lypla2		Cltb
	Cxcl2		Tppp3		Rmdn3		Adrb2		Epyc
	Ezh1		Cd53		Cxcr3		Aox1		Ptprz1
	Tomm70a		Nt5dc2		Fam213b		Pole2		Gm7008
	Bzw1		Plin4		Rad51		Smr3a		Aim1
	Srm		Fyb		Pbk		Fcgr4		Cdc6
	Prmt1		Fez1		Fn3k		Prox1		Fam13c
	Usp11		Piwil2		Chchd10		Calcb		Slc52a3
	Cytip		Bub1b		Ctsc		Rims2		Fam118b
	Hyi		Tex12		Bmp7		Laptm5		Cacng7
	Rmnd5a		Acp5		Tmem165		Lipa		Gipc2
	Khk		Gpr65		Lyve1		Tmcc3		1810044D09Rik
	Wdr74		Lig1		Slc13a3		Spag5		Mrap
	2610201A13Rik		Fcgr3		Spryd3		Ccl8		Egfr
	Hhatl		Ms4a6c		Fcgr2b		Rilpl2		Irx5
	Slfn1		Ripk3		Enc1		C1qb		Bcl2l11
	Mecr		Clec4e		H2-Eb1		Hccs		Ninj2
	Tnfrsf12a		Gdf3		Myom2		Scd2		Ptges
	Lsm2		C5ar1		Ncapg2		Stmn1		Lrrc16a
	Lman1l		Tnfrsf22		Mfap2		Gdf5		Haus4
	Timm17a		Galns		Pdgfc		Fah		Chrdl1
	Rangrf		Rgs1		Tnfrsf23		Aim1		Cml5
	Dstyk		Bcl6b		Map2k7		Fgr		Cecr5
	Ppfia4		Adi1		Ppp1r1a		Slc52a3		Fez1
	1110032A03Rik		Haus4		Nrros		Fdft1		Trib1
	Tm4sf1		Loxl1		Tyrobp		Kcnmb2		Ptgis
	Msx1		Ctsc		Mag		Pnlip		Neurod4
	Acsl4		Nnat		Rab33a		Oxsr1		Txndc5
	Csf2rb		Mns1		Plk2		P2ry6		Pla2g5
	Ube2j1		Srebf2		Naa40		Man1a		Pawr
	Slco5a1		Wdr90		Ctsb		Stau2		Dhrs3
	Hmbs		Glipr1		Rnasel		Gdf3		Wwc1
	Fcgr2b		Sgk2		Dna2		Mmp12		Slc5a11
	Ptx3		Slc6a13		Pik3cg		Dmgdh		Map4
	Itgb2		Plxnc1		Ahi1		Efnb1		Dmgdh
	Cct4		Hmga2		Ehd3		Loxl1		Ly6g6d
	Grk5		Clca4		Ifi30		Ankrd6		1700019G17Rik
	Hacl1		Slc25a35		Kdelr2		Il1rap		Sez6l2
	Vwa7		Dera		St6galnac3		En2		Arl4c
	Cd93		Cd1d1		Slc19a1		Clec7a		Tmem62
	Tnfrsf22		Spock1		Antxr2		Fgfrl1		Smarca1
	Cfp		Slc16a11		Arvcf		Cited2		Nrsn1
	Banf1		Prkcq		Kmo		Vmp1		Kif1b
	Cct7		Ccnd2		Igf2r		Desi1		Ap1s1
	Col22a1		Upp1		Mxd3		Acacb		Vnn1
	Adsl		Aldh18a1		Tnfrsf22		Csf2rb		Ahr
	Tcea2		Papss2		Hdac11		Pon3		Rab15
	Ccl4		Mapt		Serpinb6b		Otud7b		Tor4a
	Rnh1		Haus6		Pycard		Nans		Has2
	Emilin1		Cdc6		Smr3a		Csk		Arhgap9
	Ncl		Clasp2		Slc16a11		Inhba		Lhx2
	Gas7		Ogn		Cckbr		Slain1		Arid5a
	Tinf2		Pmaip1		Osbpl1a		Ppp1r3c		Pde7b
	Nans		Aprt		Fbn1		Cltb		Gucy2c
	Eif4a1		Rac2		Cyp4f18		Tmod2		Serpinb9
	Isoc2b		Dsn1		Sat1		Pdzk1ip1		Cdc42ep3
	Pa2g4		Tlr8		Fcgr3		Fam131a		Rassf5
	Tfec		Gmnn		Plbd1		Tspan2		Olr1
	Mybbp1a		Sult1a1		Plaur		Kif5c		Mcoln2
	Ikbke		Grb14		Aprt		Cdh20		Mbp
	Sidt1		Fam174b		Kif13a		Tyrobp		Nap1l5
	N4bp2l1		Nkain4		Elovl6		Trim59		Rgl1
	Chrna3		Nup155		Gpr97		Acsl6		Calb2
	Ftsj3		Plau		Rbbp8		Cables1		Tlr1
	Acot9		Fgfr2		Gata3		Cpz		Fam131b
	Gsr		Acss2		Dpysl3		Cldn14		Ccnd1
	Clec4n		Dnah11		Apoc4		Foxp1		Frs3
	Dnajc2		Mmp17		Kif2c		Cradd		Gstm2
	Tnfaip8l1		Dnmt1		Mafb		Gjc2		Slc7a5
	Mrps28		B3gnt5		Dera		Mknk2		BC057675 /// Gm20186
	Rasl11b		Rbbp8		Ctnnd2		Itgb2		Pde9a
	Pycrl		Map1lc3a		Serpind1		Arhgap9		Scara3
	Aass		Mapk8ip1		H2-Aa		Mvd		Hn1
	Ywhag		B4galt1		Kif20a		Hoxd9		Blnk
	Gabrb1		Upp2		Cnr2		Syt11		Plp1
	Tial1		BC029722		Rassf5		Scara3		Adcy8
	Chchd1		Cdip1		Tbx15		Sgk2		2810474O19Rik
	C8g		Chtf18		Hpgds		Boc		Spry1
	Epdr1		Rangap1		Ppic		Cald1		Plxna2
	Manba		Lcn2		Moxd1		Kif21a		Desi1
	Cpxm2		Topbp1		Csf2rb		Igsf6		Foxc1
	Lpar1		Wnk2		Pon3		Mmp14		Adh1
	Ttc27		Slco2a1		Tsr2		Nnmt		Icos
	BC029722		Lpxn		Gpr182		Foxp2		Rgs7
	Umps		Dna2		Srebf2		Mog		Tfcp2l1
	Gstt1		D10Jhu81e		Nusap1		Shc3		Ldlrad4
	Sycp3		Ackr1		Has2		Ninj1		Ppp1r3c
	Lrrc49		Gamt		Adm		Papss2		Ufsp1
	Ercc1		Tmod2		Ppp1r18		Ptges		Tex15
	Cnn1		Tubb6		Dhcr24		Srpx		Gm6277
	Chpt1		Pak1		Larp6		Arhgap6		Aplp1
	Acss2		Cap2		1190005I06Rik		Ms4a6d		Rab20
	Il1r2		Ecel1		Mfap5		Arhgef10		Thbs2
	Tmbim1		Slc6a12		Mfsd7b		Aprt		H2-Ab1
	Set		E2f1		Ctla2b		Cdr2l		Stmn4
	Pigf		H2-Ke6		Rgs16		Mrc2		Cpne2
	Spp1		Ppp1r1a		Cox4i2		Dact1		Scpep1
	Fgfr2		Srcin1		Chek2		Tmem80		Slc4a8
	Ndufaf4		Cd14		Fam105a		Cdh5		Pak1
	Chst11		Casp8		Sort1		Mcf2		Cyp2b10
	Kti12		Pf4		Flywch2		Slc11a1		Cdh11
	Emp2		Il1b		Cyp51		Rnf145		Man1a
	Mapk8ip3		Ehd3		Stk32c		Klrd1		Kcnmb2
	Lmbrd1		Hp		Slc15a3		Slc9b2		Tnni1
	Aimp2		Msmo1		Cdca4		Ap3m2		Tmtc4
	Ms4a6d		Ptger3		Tmem246		Fcer1g		Cdkn1c
	Glrb		Mis18a		Spo11		Dhcr24		Adam5
	Crlf1		Ppp1r18		Rad51ap1		Sec61a2		Slc24a3
	Gspt1		Slc19a1		Acsl6		Il7		Ddr2
	2310036O22Rik		Prkag2		Slc22a6		Tgfb1		Celsr2
	Arrdc4		Wfdc18		Lgals4		Slmo1		Mfsd6
	Mmp3		Arl4c		Mapt		Enoph1		Sp100
	Snrpe		Psd3		Wnt10a		Cacnb4		Cd209a
	Lmnb1		Slc25a47		Tcrg /// Tcrg-C3 /// Tcrg-V4		Rnf149		Hoga1
	Ptrh1		Prodh		Ppp4c		Fez1		P2ry6
	Ddx41		Atp8a1		Adamts4		Rhob		Hapln2
	Asnsd1		Tgfb1		Sec16b		Dnaja4		Aif1l
	Pfdn1		Bmp6		Rac2		Scand1		Agap1
	Pex11b		S100a1		Fam109b		Akr1b8		Xdh
	Map2k3		Plscr2		Cd244		Rnf112		Stau2
	Ung		Itga5		Cyp1b1		Tmppe		Fa2h
	Rpl13a		Cntfr		Kdelc1		Smad6		Tmem63a
	Ahr		Rbl1		Uhrf1		Tmcc2		Acp5
	Lmna		Tnfsf9		Gata6		Sorcs1		Sema3b
	Mcts1		Tmcc2		Lgmn		Tmem246		Cxcr3
	Gpr146		Fcgr2b		Wisp1		Mical2		Arsg
	Cstb		Calcb		Appl2		Gpr155		Angptl2
	Pole2		Psme4		Wbp2		Gpnmb		Fam214b
	Pxmp2		Vrk1		Sphk1		Perp		Prkcb
	Dph6		Nkiras1		Itpkb		Il2rg		Fam210b
	Pink1		Ddit3		Reep1		Dync1i1		Ncald
	Ogfod3		Bcl2l11		Tmem63a		Trim47		Tmprss5
	Nrbp2		Irs3		Frs3		Mobp		Krtap6-2
	Apoc2		Smtn		Pak1		Lbp		Gdap1
	Appl2		Ramp1		Nup37		P2ry12		Cntfr
	Pigp		Fes		Gpc6		Dnajb2		Limch1
	Rin1		Asnsd1		Adcy3		Serpinh1		Asns
	Timm50		Ptk2b		Rcor1		Plk2		Fam129a
	Mettl20		Cd48		Spag1		Scpep1		Zdhhc14
	Med8		Ccdc80		Trpt1		Man2b1		Col26a1
	D17Wsu104e		Mrc1		S1pr5		Haus1		Hspa12b
	Cpsf3l		Sbds		P2ry6		Adamts10		Nrp1
	Dazap1		Myo7a		Slamf7		Gnai1		Arg1
	Spock2		Desi1		Ptgr1		Spryd7		Igf2
	Pold4		H2afz		Col11a1		Unc5b		Pstpip2
	Tmem170		Eme1		Copg2os2		Eci3		Scel
	Mpc1		Dazap1		Rnf128		Slc38a5		Cd22
	Adck4		Tcea2		Mastl		Slc26a6		Adrb1
	Gpn1		Slc11a1		Slc37a2		Bace2		A630038E17Rik
	Phb2		Adm		Prkcd		Adora2a		1500004A13Rik
	Wdr36		Ggta1		Scd3		Adamts15		Pbx3
	Foxo1		Slc16a3		Pbdc1		Tcrg /// Tcrg-C3 /// Tcrg-V4		Tspan32
	Ntrk3		Hmgb2		Loxl1		Dock5		Col9a1
	Fmo1		Mt1		Pla2g15		Rb1cc1		Tnfsf8
	Acadsb		Rnf128		Nckap1l		Pde9a		Rasl11b
	Cdsn		Hcls1		Fam131b		Ednrb		3632451O06Rik
	Cxx1c		Cpox		Fkbp11		Col1a2		Fgf7
	Pabpc4		Ms4a7		Klrb1a		Icam1		Deptor
	Tet1		Tgfbi		Iqsec1		Nkiras1
	Abcc3		Defa3		Ddx39		Batf
	Cad		Lpl		AF251705		Slc39a11
	Serpinb9b		Casp3		Prkcz		Sigmar1
	Sdad1		Lif		Rasgrf1		Myd88
	Slfn4		Skp2		Tmod2		Grb10
	Cyp2d22		Pkib		Spdl1		Gjb2
	Polr1d		Orc1		Fa2h		Fbn1
	Vstm2b		Rgs18		Srgap3		Emilin1
	Rnf121		Slc37a2		Car9		AF251705
	Akap17b		Clic1		Cap2		Sash3
	Myl12b		Naip1		Cytip		Spock1
	Scel		Pcna		Prkcq		Cap2
	Nxph3		Arrdc4		Casp8		Ppp1r14b
	Thoc1		Fam26e		Iqgap3		Dppa3
	Pak1ip1		Ddit4l		Ttk		Pex5l
	Nup93		Nppc		E2f1		Slc22a18
	1110008F13Rik		Ctnnd2		Map7		Enpp2
	Gltpd1		Pmepa1		Grem1		Spg20
	Zfp354b		Exo1		Per2		Myo6
	Erlec1		Osbpl1a		LOC101055763		Bin1
	Gfer		Efhd2		Tprkb		Sall1
	Igfbp3		Ifi30		Egr2		Fam129a
	Timp2		Dbt		Gal		Esyt1
	Ahcy		Prkdc		Cfp		Arhgdig
	Matn3		Mms22l		Dlg1		Fdps
	Fbxo36		Lysmd1		Pygl		Flt3
	Nars		Sc5d		Fam174b		Klc1
	Pura		Aplp1		Repin1		Hopx
	Igfbp2		Man2a1		Asf1b		Erbb3
	Ogfrl1		Slc7a7		En2		Efhd2
	Ppp1r1a		Nqo2		Msc		Clec4n
	Sema3b		Ptbp3		Wnt6		Pls1
	Hlf		Mxd3		Nans		Crybb1
	Acaa2		Efcab2		Ikzf4		Efcab14
	Rbmx2		Asns		Tmem71		Pde4dip
	Tmem9		Fosl1		Ezh2		BC057675 /// Gm20186
	Il17d		Cdca7		Omd		Ms4a6b
	Rai14		Ppp1r15a		Ripk3		Cd48
	Klf15		Pttg1		Hspa2		Zdhhc14
	Kazald1		Mettl20		Gpr98		Ypel3
	Ccng1		Ctsb		Cpox		Gkap1
	Bop1		Sh3gl3		Dppa3		Pctp
	Slc25a37		Gid4		Cdh10		Crtap
	A930012O16Rik		Ncf4		Kdm8		Grn
	Itpa		Car9		Gpx7		Mrap
	Irg1		Gspt1		Trappc1		Elmo1
	Tsta3		Gjb5		Tspan33		Nefm
	Plscr2		Abcc5		Sdc1		Eef1e1
	Bche		Gstm7		Piwil2		Ubtd1
	Slc25a19		Sez6l2		Col1a1		Prrx2
	Hs3st1		Lmnb1		Ctnna2		Ttyh2
	Psme4		Fgfbp1		Chst10		Ccdc80
	Ccl22		Lpin1		Pirb		Rtkn2
	Fmod		Pxmp2		Nlgn2		Slc6a9
	Nkain4		Kdelr2		Fmn2		Atrn
	Mpv17l		Dleu2		Eif4e2		Lat
	Gja1		Ms4a6b		Tlr6		Bhmt2
	Mcfd2		Tspan13		Clu		Dusp10
	Bcl2		Tm6sf1		Mgat4c		Sh3gl3
	Gpm6b		Abcg3		Slc22a8		Nup93
	Ldhb		Kcnn4		Zfyve27		Prkd1
	Eif3b		Dfna5		Gfra4		Lpo
	Mrpl12		Etv6		Pvalb		Lrrn1
	Ccdc28a		Nup93		Casp6		Pgd
	Myl9		Slc5a11		Tgif1		S1pr5
	Ctps		Tnfrsf13b		Cd33		Fam105a
	Myo6		Bin1		Abcd2		Mmd2
	Rbl2		Sema3b		Mvd		Stmn3
	Cd14		Chn2		Cmtm7		Stab1
	Gcnt1		Mafb		Slc7a6		Tspo
	Cst6		Ppic		Nkx6-2		Hira
	Cks2		Gla		Fezf2		Apobec1
	Selenbp1		Dtna		Slc30a7		Myo1g
	Mrvi1		Umps		Hip1r		Upb1
	Ccdc85a		Il13ra2		Rgs1		Frrs1
	Cct2		Fgf1		Fam198b		Tmem63a
	Tnfrsf1a		Gusb		Gjb1		Ptprn
	Nr2c2ap		Sigirr		Il3ra		Tlcd2
	Rdh10		Nup107		Klc2		Dnajc12
	Dctpp1		Gars		Hapln2		Aspn
	Kctd11		Aqp4		Wdr26		Gpr19
	Glt25d1		Kif5b		Csrp2		Lrrc1
	Wdr12		Skap2		Runx1		Mtmr10
	Wnk2		Sidt1		Cyba		Postn
	Rbbp6		Sox3		Lst1		Plekha1
	Cdkn1b		Cd55		Sla		Hn1
	Hoga1		Capn3		Aspn		Commd6
	Efcab14		Tmem14c		Efhd2		Nrsn1
	Phlpp1		Tmem170		Ninj2		Pawr
	Txlnb		Ncf1		Ap3s1		Ahi1
	Ednrb		Cdc25b		Fap		Aplp1
	Clec3b		Ager		Ppp1r14a		Ttyh1
	Zwint		Cd5l		Cd52		Ppp1r37
	Pdap1		Cadm4		Kdelr3		Slc17a6
	Ruvbl1		Bcl3		Asrgl1		Map7
	Ap3m2		Mtfr2		Fignl1		Reep1
	Oaf		1190005I06Rik		Man1a		Arsg
	Ablim1		Mmp8		Lcp2		Tspan15
	Ttc30b		Dap		Enpp5		Cd72
	Casp8		Cnp		Tlr7		Mfap5
	Scg3		Nbl1		Kl		Fcgr2b
	Ptger3		Zdhhc6		Wwp1		Nab2
	Rce1		Wdr62		Stmn4		Epb4.1l3
	Slc16a1		Zrsr1		Fbxw9		Steap3
	Jade1		Mpv17l		Ckap4		Aoc3
	Ybx3		Scg3		Smc2		Vsig4
	Mrps22		Metrnl		Car11		Id2
	Ccl5		Fpr2		Mal		Adra1b
	2810004N23Rik		Cyp4f18		Pmepa1		Acsl1
	Wnt7b		Mmp9		Capza1		Ptgis
	Cct3		Tspan33		Tlr8		Plekhh3
	Rbm17		Tgif1		Dnaja4		Blvrb
	Coch		Srpx2		Lamb1		1190002N15Rik
	Orc2		Sla		Dos		Ctsb
	Ptprz1		Gabpb1		Snai2		Thnsl1
	Ube2h		Tmub1		Aif1l		Elovl6
	Mrpl52		Epb4.1l3		Itgb2		Phldb2
	Astn1		Ptprc		Stard4		Psat1
	Noc4l		Tmem173		Carns1		Cxcr6
	Ppbp		Enpp2		Cenpk		Enpp5
	Lars		Agpat5		Tbc1d10b		Fcgr3
	Hspe1		Serpine1		Chrnb1		Mcam
	Park2		Prkch		Itpk1		Sdr42e1
	Pitrm1		Myc		Hhex		Adcy3
	Thbs1		Dpagt1		Hlf		Gdpd5
	Fhit		Rfc4		Cacng3		Larp1b
	Trim47		Glt25d1		Plin2		Il23a
	Gas6		Mfsd7b		Ggt7		Slc5a5
	Nudt5		Asgr1		Chd1l		Tex15
	Rrp9		Myo5a		Ankrd40		Mmp8
	Cd177		Tgfb3		Gnai1		Efcc1
	Trip13		Rars		S100a8		Mmp2
	Naip1		Cdkn2c		Glt25d1		Lcp1
	Psmd3		Fxyd5		Pygm		Myh14
	Rbp4		Panx1		Aass		Slc5a11
	Flt3		Socs3		Psrc1		Ddr2
	Thrsp		Slc25a19		Fxr2		Bckdhb
	Nup37		B3gnt3		C1qc		Cd3d
	Snrpa1		Cda		Smpdl3b		Ptprc
	C3ar1		Il2rg		Ptk2b		Sema3b
	Tamm41		Itpk1		Trpm1		Fam26e
	Sp7		Gabrb1		Plek		Ly9
	Rhpn2		Rad54l		Oxsr1		Fstl1
	Dip2b		Thy1		Entpd7		Alkbh5
	Mcm9		Bche		H2-Ab1		Serpinb6c
	Stard5		Cd40		Clec7a		Dtna
	Cd97		Tpbg		Topbp1		Cd200r1
	Lcn2		Was		Fbn2		Dlg1
	Itgam		Rph3a		1600012H06Rik		Cyp2f2
	Ccl3		Tspan4		Tnfrsf13b		Clstn3
	Fxyd6		Gcnt1		Gdi1		Itm2a
	Rap2b		Clec10a		Gjc2		Aoah
	Prss22		Srsf6		Trak1		Meis3
	Aplp2		Bzw1		H2afz		Specc1
	Cxcr2		Igf1		Il1rn		Iffo2
	Pdss1		Olig2		1110001J03Rik		Mab21l2
	Fn3k		Tnfaip2		Stab1		Tmeff1
	Ncf4		Bckdhb		Ly9		Pak1
	Cse1l		Ctla2a		Ccr5		Adssl1
	Pdzrn3		Mogs		C330027C09Rik		Epb4.1l4b
	Actn4		Vav1		Hexa		Kif3c
	Aldh1a7		Rnd2		Kif5a		Spag1
	B930041F14Rik		Serpinb8		Prima1		Plp1
	Bcan		Rnf183		Stard5		Rnf128
	Psmd11		Prkcz		Prodh		Pcp4l1
	Hras		Efcab14		Rnf112		Snai2
	Slc2a4		Rspo2		Mmp12		G0s2
	Noc2l		Gstm1		Rpl14		Ggta1
	Thyn1		St3gal1		Elf4		Sox13
	Fkbp11		Wnt6		Hhatl		Gns
	Ripk3		Efemp1		Chek1		Vldlr
	E230006M18Rik		Cklf		Usp11		Itih3
	Hexb		Sqle		Atrn		Mpzl2
	Cnnm3		Rnf149		Olr1		Six1
	Dtx1		Mfsd8		Rnf149		Il2ra
	Pirb		Gjb3		Trp53inp1		Lmo4
	Sdf4		Dppa3		Slc2a1		Maged2
	Capn3		Dck		Ctsf		Ptrh1
	Ola1		Col2a1		Enoph1		Nckap1l
	Plp2		Myom2		Ttyh1		Clec4a2
	Pigh		Tchh		Grn		Rundc3a
	Lrrc23		Mag		Zfp334		Rab43
	Rapsn		Vasp		Slc25a19		Map4
	Emg1		Sae1		Inadl		Cfh
	Rnf183		Nup37		Fgf1		Gpr85
	Tcn2		Ezh1		Pcp4l1		Top1mt
	Mrpl15		Itm2c		Cd22		Cryl1
	Gpr137b		Acadsb		Myo1b		Map3k8
	Ppp4r1		Npas2		Fam13c		Blnk
	Runx2		Ptgr1		Ppp1r3f		Car5b
	Timm8a1		Eif4ebp1		Anxa8		Atp11a
	Hnrnpd		Sell		Wnk2		C1s1
	Ckap5		Efnb3		Nox4		Sox5
	Pilrb1		Nckap1l		Atp1b2		Rorc
	Lmbr1		Ldb3		Rims2		Spo11
	Hells		Il4ra		Arhgap23		Gpr97
	Abcb4		Itgb2		Fli1		Npn2
	Alg3		Ivd		Gpha2		Dok1
	Ctsc		Atp1a2		Tmem173		Kcnip4
	Ccdc114		Rad18		Slc7a8		Slco2a1
	Ggt5		Gpr97		Tmem167		Myo1f
	Phlda3		Olig1		Fam73b		Sccpdh
	Slc25a5		Gal		Kifc5b		Ksr1
	Sell		Plk2		Pgm1		Birc3
	Chek1		Cmbl		Slc25a29		Fam83h
	Cpq		Hhatl		Mtfr2		Barx2
	Atrn		Reep1		Adamts7		Cacng3
	Pi16		Dgat2		Atp1a2		Stom
	1700017B05Rik		Hhex		Elavl3		Tfpi2
	Bnip1		Map4k4		Ptpn6		Pdzd3
	Car14		Gprc5c		Slc25a38		Adamts4
	Adamts8		Miip		Mfsd6		Plekhh1
	Pabpc1		Aaas		Ncf4		Hapln2
	Tcp1		Dram1		Pnlip		Faah
	Ccl24		Slfn4		Rb1cc1		Klra17
	Entpd7		Ppp1r1b		Slc11a1		Paqr4
	Cntfr		Cckbr		Cadps2		Wif1
	Psmb2		Cdh10		Astn1		Tagln
	Itm2c		Rxrg		Ext1		Fam117a
	Tcte2		Surf1		Nt5dc2		C1qa
	Klrd1		Csrp2		Arhgap9		Adhfe1
	Pdcd2l		Igsf6		Lrrc1		Col14a1
	Klhdc4		Peg12		Apln		Nkx6-2
	Socs5		Cndp2		Heyl		Sec61a1
	Parm1		Iqgap2		Ptbp3		Cytip
	Mmgt2		Pbp2		Plekhb1		Ifi30
	Rars		Vill		A230050P20Rik		Arvcf
	Enpp5		Casp7		Chic2		Agpat5
	Cd200r1		Kif5c		Cisd1		Tram1l1
	Wdr45		Ttc13		Mid1ip1		Agtrap
	Fblim1		Tbxas1		Fgr		Tll2
	Taf12		Tnfrsf11a		Dtna		Ctsk
	Mapre2		Kif5a		Kifc2		Mgat4b
	Nol11		Sort1		Ptpru		Rnasel
	Sigmar1		Pola1		Mobp		Hoxd8
	Areg		Gale		Dact1		Wnt3
	Casp1		Dlx3		Sidt1		2700029M09Rik
	Riok3		Dnajb2		Padi2		Tmem38a
	Plekhh1		Nup62		Adamts10		Ncald
	Il23a		Plxnd1		Abhd14b		Car2
	Sugct		Musk		Pls1		Npnt
	Pltp		Chst7		Rundc3a		Zfp2
	Tbcel		Mobp		Higd1a		Clock
	Srgap3		Slc39a11		Tubb6		Igfbp4
	Kctd4		Edem1		Bmp5		Ncam1
	Cpsf2		Nudt5		Inpp5a		Polr3g
	Wdr4		Ada		Gnao1		Cnih3
	Galm		Itih2		Tekt1		Hvcn1
	Fcgrt		Mboat2		Igsf6		Phlpp1
	Memo1		C1ql1		Iqgap1		Pirb
	Gadd45g		Fjx1		Dab1		Angptl4
	Hmox1		Fabp4		Alox5ap		Gucy2c
	Slco1c1		Exd2		Tcf19		Btk
	Lrrfip1		Gpr182		Sall2		Efcab4a
	Sec61b		Col5a3		Sash3		Stmn4
	Ptgs2		Vstm2b		Gprc5c		Csf1r
	Ttc39b		Nudt13		Zfr2		H2-DMa
	Rpp40		Col4a1		Ngb		AU020206
	Abhd3		Scd1		Limd2		Clec2d
	Reck		Gfra2		Cdkn1a		Sh3pxd2a
	Fpr2		Gpr98		Tm6sf1		Serpinb1a
	Dnajc12		Selenbp1		Cpe		Cd53
	Psmd13		1700017B05Rik		Lingo1		Matn3
	S100b		Clec2i		Atp6v0e2		Rgs7
	Ifnz		Arhgap4		Usp2		Tnfrsf1a
	Cyp4v3		Slc25a53		Pmvk		Tprkb
	F10		Eri1		Ager		Gjb1
	Lfng		F2rl1		St8sia4		Osbpl1a
	Sod3		Cerk		Cntfr		Eps8l3
	Pi4k2b		Fancc		Cdt1		Tmem141
	B130024G19Rik		Slc20a2		Camkk1		Cog8
	Epha4		Mthfd2		Cklf		Efhd1
	Toporsos		Ltbp2		Ap4m1		LOC665506
	Aqp4		Carns1		Rasd2		Ninj2
	Slc38a2		Ngf		Mapk8ip3		Foxc1
	Adcy9		Mut		Wasf1		Deptor
	Acot5		Dhfr		Cyb5r4		Gdpd1
	Nup188		Zdhhc16		Dok4		Car9
	Lgals3		Gab1		Aebp1		Ppp1r1b
	Cbr1		Inca1		Srpx		Nfe2l3
	Map4k4		Glrp1		Six3		Tmc4
	Hnmt		Rpl14		Gabrb1		Lyve1
	Irs3		Cbs		Cnp		Mybph
	Gale		Kcna1		Rps6ka3		Cplx1
	Itm2a		Rimklb		Frk		Pigt
	Etf1		Lipa		Thbs1		Vps13c
	Mogs		Slc13a3		Pacrg		Cadps2
	Omd		Cd24a		Slc6a13		Tmtc4
	H2-Ke6		Syk		Ptpre		Cacng5
	Antxr2		Junb		Cd180		Tprn
	Prelid1		Fermt3		Coro1a		Nkain1
	Lcp1		Cyba		Btk		Adcyap1
	Ccdc104		Tmem246		Hmgb2		Slamf8
	Spata5		Pabpc4		Pmaip1		Hmg20b
	Iars		Rnf112		Ltbp2		Unc93b1
	Tcerg1		Nudt21		Paqr4		Upp2
	Sepp1		Slc25a29		Mab21l2		Entpd6
	Pnck		Ccne1		Tnfrsf11a		Klrb1a
	Ndrg1		Adcy9		Abat		Cdc37l1
	1110054M08Rik		Cyb5r4		Eva1a		Rhpn1
	Eif2s1		Ptprd		Gabarapl1		Lrrc48
	Susd2		Sash3		Loh12cr1		Dhh
	Reep1		Apobec1		Unc93b1		Eya2
	Acadm		Arrb2		Pkp4		Limd2
	Tpra1		S1pr5		Ccl6		Cd5l
	Myo9b		Bmp1		Hcst		Gas2
	Slc5a5		Dtd1		Arpc3		Tbxas1
	Galnt16		Car3		Bzw1		Tro
	Arl4c		Rfc5		Ccdc96		Ndp
	Ctla2b		Rdm1		Klf5		Pear1
	Trim16		Lamb1		Otud7a		Cntfr
	Cxcl5		Pnpla8		Itga4		Col8a1
	Piwil2		Idi1		Tnfrsf1b		Aqp1
	Pf4		Eva1a		Egfr		Fmnl3
	Rcn3		Rcc1		Tubb5		Calb2
	Clic1		Spt1		Psmc5		Spns2
	Ruvbl2		Armcx5		H2afy2		Klf7
	Psma4		Rb1cc1		Uqcc1		Efnb3
	Atp5g1		Cdc7		Gjb3		Dusp16
	Acot6		Qdpr		Elk3		Rac2
	C1ql1		Npas3		Skil		Col3a1
	Ccser2		Ch25h		Lair1		Slc9a1
	Mtbp		Adamtsl4		Rdh5		Gal3st1
	Tspan33		Ung		Smarcad1		Car4
	Slc2a5		Rrm2b		Gpr35		Hrsp12
	Fam131b		Mre11a		Vnn1		Gaa
	Samd4b		Eif4e2		Rpa2		C3
	Wdsub1		Fcgr1		Ldhb		Fnbp1
	Chrna1		Ubtd1		Apc		Rgs18
	Klhl13		Upk3a		Lsr		Irx3
	Gda		Pgrmc1		Gdpd3		Vav1
	Ifitm10		Cd276		2010107G23Rik		Pmvk
	Cklf		Arhgdib		Slc22a17		Stxbp6
	Vps36		Casp4		Vstm2b		St6galnac3
	Mccc2		Lrrc1		Epsti1		Cd14
	Ddx56		4933431E20Rik		Nudt13		Vdr
	Ccpg1		Edil3		Dusp26		Kng1
	Snai1		Sdc1		Airn		Lst1
	Ier2		Mybph		Gdf5		Cd163
	St6galnac6		Kif21a		Myrf		Ereg
	Tmem167		Brca1		Tmem38a		Tbx15
	Tfg		Chrnb1		Prkch		Cyp1b1
	Sesn1		Glrx		Shfm1		2010204K13Rik
	Mtap		Stmn4		Necab2		Junb
	Nqo2		Porcn		Blnk		Dram1
	Mefv		Dstyk		Creg1		Cml1
	Agbl3		Klrd1		Cpz		Adam5
	Myo19		Angptl4		Limch1		Fzd4
	Gjb5		Tnrc6c		Cyp4f15		Tlr7
	Lpin1		Gigyf1		Stc1		Tsku
	Sgce		Dhcr24		Sar1a		Gria1
	Rcan2		Cdk4		Pgrmc2		Slc43a3
	Itih3		Rcc2		Pdzd3		Nppc
	Ptpn2		Csn3		Hvcn1		Wnk2
	Tlcd1		Wnk4		Gtf2f1		Gprc5c
	Rsl1d1		Prim1		Rps27l		Fermt3
	Thbs3		Lgmn		Tsc22d4		Ckap5
	Asph		Prim2		Slc25a47		Limch1
	Pls1		Tprn		Cuedc1		Mmp13
	Atp1a2		Cln6		Dtx1		Cd28
	Chchd4		Fn3k		Spt1		Ppp2r2b
	Snrnp70		Haus8		Aldh1a1		Col1a1
	Hck		Ralb		Galns		Catsper2
	Zfr2		Aig1		Smc4		Adora1
	Med29		Tfcp2l1		Clpb		Atxn7l1
	Tcea3		Ephb2		Acy1		Cpa2
	Tcta		Clcn4-2		Bmp6		Mapk8ip1
	Dtl		Snta1		Gng2		S100a8
	Rnf19b		Car11		Hagh		Slc3a1
	Rabggta		Ccl9		Lamc2		Trem2
	St6galnac3		S100a8		Tprn		Map2k3
	Rpl18		Plp1		Apaf1		Smox
	5330417C22Rik		Dpp4		Rhd		Thy1
	Prmt7		Dhrs1		Agap1		Grb14
	Akr1c14		Scrg1		Ntrk2		2610528A11Rik
	Ltv1		Clec3b		Serpinb6a		1700019G17Rik
	Pygb		Gpr37		Aco2		Kmo
	Gaa		Rai14		Phxr1		Rasgrp1
	A430005L14Rik		Glrb		Nicn1		Gas6
	Hmgcs2		Samsn1		Pilrb1		Vstm2b
	Mfsd6		Tyrobp		Cartpt		Mtag2
	Tcof1		Pygm		Pink1		Cebpa
	Zmym1		Tor2a		Fpr2		BC022960
	Nr3c1		Fam105a		Chn2		Zic4
	Dcaf13		Pbdc1		Nr1d1		Casp6
	Tmem173		Ecm1		Akap17b		Ctnna2
	Srpk1		Mapk11		Porcn		Osgin1
	4932438H23Rik		Abhd14b		Rapgef3		Snai1
	Ppm1b		Aass		Chchd6		Hhip
	Porcn		Dcbld1		Nrsn1		Slc12a8
	Pcmtd1		Fcgbp		Faah		Cdkn2c
	Fezf2		Lmbr1		Eras		Nanog
	Rftn2		Tlr1		Rhoh		Il12a
	Zfp810		Abca2		Elovl7		Tgfb1i1
	Unk		Ngfr		1110008F13Rik		Ccdc92
	Fam131a		Ap2a1		Ap2a1		Eln
	Aspa		Parvg		Apobec1		Fes
	Copz2		Lpar1		Letm1		Plac8
	Dpp3		Ccdc86		Ivd		Foxc2
	Clasp2		Cox4i2		Srcin1		Jak3
	Fmo5		Fam131b		Ccdc23		Grk6
	Itpr2		Taf1a		Kcnn4		Plxnc1
	Psmg3		Nup210		Asnsd1		Slc2a5
	Bst1		Rnpep		Tubb4a		Ccdc43
	Nsmce1		Clec5a		Aplp1		Slc24a3
	Rac2		Bin3		Scnm1		Mfsd6
	Agfg1		Usp53		Gprasp1		Tyro3
	Tor2a		Mog		Adamts8		Moxd1
	Bcam		Aebp1		Dock2		Slit3
	Lypla2		Wwc1		Mcf2		Hs3st3a1
	Ap1s1		Cstb		Ncam1		Ntrk2
	Cd53		Trim27		Anxa1		Cpxm1
	Islr		Hdac11		Clec5a		Mapt
	Heatr1		Mfng		Aaed1		Apba2
	Slc15a3		Kars		Plac8		Ptk2
	AW549877		Ube2j1		Defa3		Abca2
	Panx1		Stau2		Fah		Scn1b
	Jmjd6		Lyl1		Epcam		Fam131b
	Egr2		Oxct1		Stau2		Bcl2
	Fam43a		Aldh1a1		Nrbf2		Epyc
	Cdk2		Pycard		Tnfaip8		Ddx25
	Col5a3		Ank3		Sp7		Hhatl
	Zfp108		Pabpc1		Sts		Pstpip2
	Tnfaip2		Arsg		Tmem14c		Ccl3
	Nrros		Fyco1		Srsf6		Acta2
	Pfkm		Cebpa		Cd44		Heatr5b
	Cd300ld		Msrb1		Cstb		Mroh1
	Hrh1		Acot9		Mfsd1		Peg10
	Mak16		Gdnf		Kif3c		Sema7a
	Smim3		Rasa2		Ngef		Dbt
	Cacnb4		Mybl2		Gba		Caln1
	Rnps1		N4bp1		Ptpro		Clasp2
	Man2b2		Tyms		Rrp1		Larp6
	Tubb5		Tmpo		Nanog		Lox
	Prep		Arhgap9		Zfp316		Gprc5b
	Cgref1		Cyp51		Mis18a		Cx3cr1
	C5ar1		Pigh		Crtap		Col16a1
	Pmpcb		Egr2		Ksr1		Scg5
	Ehd1		Echdc3		Sema6b		Pkd1
	Rbm19		Enoph1		Mybph		Cxcr3
	Pcbd1		Serpind1		2210016L21Rik		Cybb
	Exosc9		Chrna3		Cacna1c		P2rx6
	Pilra		Slco1c1		BC022960		Ifitm10
	Aldh2		Slit2		Unc5b		3930401B19Rik
	Rdh9		Ugdh		Sema3b		Dlx3
	Acad8		Snhg1		Atp5s		Ptprr
	Syk		Hhip		Mpp2		Dusp15
	Ptpn13		Apool		Adora1		Card14
	Gpr3		Vamp1		AU020206		Ank3
	Aldh4a1		Serac1		Bin3		Stard4
	Yars		Wnt16		Aard		Unc5c
	Cdkn1a		B930041F14Rik		Slc2a5		Atp8a1
	1600012H06Rik		Actg2		Ccl27a		Ctnnal1
	Hnrnpab		Cilp2		Cspg5		Cd52
	Npr2		Brca2		Pilra		Lpxn
	Prdx6		Fign		Dlgap5		Pla1a
	Atp5s		Dmp1		Phkg1		Shc1
	Ift172		Nebl		Scpep1		Fap
	Rtca		Plekhh2		Gss		Tmem144
	Rmdn1		Pim2		Arhgdig		Gatm
	Gstm6		Cst6		Vps13c		Gpm6b
	Tfdp1		Adrb2		Atp2a2		Acvrl1
	P2rx6		Rasip1		Mdk		Basp1
	Jph3		Tmem163		Ccdc92		Dusp26
	Adrm1		Gpr155		Nbl1		Col9a1
	Clns1a		Hdhd2		Apool		Cdkn1a
	Ttc28		Itpr2		Hepacam2		Slc6a1
	Nell2		Itih5		Myh14		Pnpla7
	Rtn2		Tbcel		Nudt21		Tmem163
	Rbms1		Impact		Sgta		Prkcz
	Imp4		Lims2		Polr3h		Gpr56
	Ckb		Lmbrd1		Bgn		Nphs2
	Eef1e1		Lss		Zfp239		Klc2
	Crcp		Ccl3		Cmbl		Sgcd
	Pde1c		Rab4a		Laptm5		Otud7a
	Aff1		2010107G23Rik		F7		Rdh9
	Axin2		Slc2a5		Gpr155		Myrf
	Tnfrsf9		Rab2b		Cxx1c		Hcst
	Myd88		Ccdc137		Zc3h18		Il3ra
	Psma7		Omg		Il12rb2		Olig2
	Pias1		Mpp6		Ckb		Rasl11b
	Syncrip		Limd2		Mcm6		Il18r1
	Eif4ebp1		Ficd		Tnfaip6		Wnt11
	Mtrr		4932438H23Rik		Lat2		Secisbp2l
	Hs6st1		Fah		Cd300lf		Svil
	Lsm12		Mpc1		Il18bp		Nucb2
	Tspan13		Mapk10		Gm5802		Polr3h
	Adam5		Ptprz1		Ada		Pter
	Snhg1		Hsd17b7		Serpinb9b		Gnptab
	Psmc4		Sema6d		Mog		Qdpr
	Cebpd		Steap1		Nol3		Sort1
	Cdc25a		Klf9		Ficd		4932438H23Rik
	Csnk2a2		Aldh1a3		Bbs2		Gfra1
	Slc30a7		Map2k3		Tor2a		Abhd3
	Sun2		Blm		Ccdc80		Tbxa2r
	Pbxip1		Cspg4		Zfp94		Tlr1
	Cdip1		Ehd4		Edil3		Pip4k2a
	Ptpn12		Lrr1		Anpep		Ripk3
	Mcm5		Gpr50		Nprl2		Klrk1
	Tekt1		Runx2		Was		Ptbp3
	Dlx4		Mrvi1		Tbxas1		Dock2
	Wdhd1		Mphosph6		Morn4		Pde4b
	Tspan4		Blvra		Pllp		Lama1
	Fbxo32		Elovl6		Hells		Adam12
	Lama2		Coro2a		Syf2		Plekho2
	Rab40b		Pcsk6		Dhrs3		Acan
	Slc46a3		Adhfe1		Apbb1		Egr2
	Tmcc3		Galnt10		Fpr1		Adcy7
	Arpc3		Apon		Rai2		Nlgn2
	Glrx2		Tekt1		Gpr37		Chn2
	Map3k6		Asb4		Uhrf1bp1l		Dep1
	Slc25a35		Slc47a1		Stk38		Spock3
	Gstt2		Ccl4		Aldh18a1		Tnks1bp1
	Gch1		Lgi1		Ctsd		Dbil5
	Zfp467		Tmco4		Slpi		Ephb2
	Tomm40		Fcer1g		Prkd1		Tex11
	Bax		Naaa		Wfs1		Gpr35
	Ppp4c		Klc2		Acot9		Tpcn2
	Pcna		Npy		Pmm1		Prkg2
	Mrps6		Hilpda		Mapk8ip1		Smagp
	Mmp13		Hlf		4933431E20Rik		Cyp2e1
	Eif5a		Vdr		Fmod		Lmod1
	Atf4		Fam167b		Cnpy3		LOC101055763
	Slc25a53		Il11		Slc35b3		Gabrg3
	Sltm		Gas7		Arsg		Tcf19
	Tpbg		Cd244		Omg		Chl1
	Rfx5		Pip4k2a		Orm3		Kcnj10
	Pla2g5		Myl9		Exd2		Spire2
	Sox3		Cd300lf		Bcl2l1		Apc
	Nifk		Ext1		Tbc1d8b		Cfi
	Rnase4		Nrarp		Fcgr1		Adm
	Nipal2		Sycp3		Tmem163		Mcoln2
	Rabggtb		Rrbp1		Dennd2d		Gpd2
	Nsun5		Dlg1		Phkg2		Igfbp7
	Actl6a		Prdx6		Rogdi		Kdm8
	Mrpl45		Zcchc18		Hmox1		Bcar3
	Pdk2		Ccne2		Rragc		Gpr50
	Metrnl		Klhl13		C1ql1		5430435G22Rik
	Pax9		Thnsl1		Abca2		Ms4a4d
	Mepce		Epdr1		Prdx6		Fgf1
	Igdcc4		Wdr5		Arhgef18		Pycard
	Msantd3		Sdr42e1		Myo18a		Tnni1
	Atp6v0e2		Nop9		Kif1b		Ikbke
	Elmo3		Icam2		Rapgef6		Nfkbiz
	Ogn		Trib3		Ifngr2		Evi2a
	Ddah2		Enpp4		Zcchc7		Pofut2
	Clcn4-2		Ntrk3		Slc5a5		Hic1
	Cnbd2		Tlr2		Klk8		Maml2
	Nr1d1		Sigmar1		Zbtb16		Elf1
	Tspyl4		Ckb		Plxna2		Slc7a8
	Slmo1		Lrp1b		Dsg2		Cep104
	Cerk		Slc23a2		Ktn1		Mpp2
	Stim1		Cct5		Foxp1		Gstm2
	Npy		Nrsn1		Fam167b		Cebpd
	Fam96b		Galnt2		Prrx1		Cbr2
	Rbbp9		Syce2		Aatk		Grid2
	Cxcl1		Thra		Tshz1		AU021092
	Sorcs2		Acsl4		Il16		Sla
	Dhx15		Lingo1		Nkiras1		Thrsp
	Xrcc6		Sat1		Sirt3		Ggt7
	Nphs2		Khk		Ahr		Phyhipl
	Tmem205		Arhgef10		Naip5		Cdkn2a
	Cirh1a		Ppp4r1		Samd4		E330009J07Rik
	Dnaja4		Dock2		Lamc3		Aldoc
	Pycr2		Adora1		Asah1		Cntn6
	Hilpda		Epha3		Vrk1		Wdr86
	Klra2		Slc22a6		Mphosph8		Eva1a
	Cdr2		Fcgr4		Cdc42bpa		Macrod2
	Tmem119		Flt4		Ddit3		Gpsm3
	Mapk7		Akap17b		Gfra2		Slc26a7
	Dnajc15		Fxr2		Nid2		B3galt5
	Grem1		Rdh10		Ebi3		Fam118b
	Phkg1		Nkd1		Rhbdd2		Lrp1
	Eif1a		Prtn3		Snta1		Ptgir
	Slc6a13		Dysf		Itgam		Zdhhc9
	Rnpep		Cyp4f14		Npr2		Ap4m1
	Slc41a1		Pax9		Mre11a		Olig1
	Fam174a		Tpcn2		Pfkm		Fabp7
	Atp8a1		Klf7		Gcsam		Npy1r
	Uck2		Hprt		Cpsf2		Crtac1
	Cideb		Hyal2		Wdhd1		Tnfrsf11b
	Clec4a2		Ahcyl1		Sema3c		Plin2
	Efcab2		Rnf167		Fbln2		Gfpt2
	Ppm1g		Mettl7a1		Mfap3		Map2k6
	Cldn3		Pou3f2		Syt11		Spsb4
	Heph		Tnfrsf9		Spi1		Mmp16
	Ssbp2		Txnrd3		Lcat		Cnr2
	Ptgr2		Cyp46a1		S100a1		Stap1
	Cdkn1c		Msx1		Slc16a7		Ehd3
	Ctnnd2		Slc41a1		Actg2		Polr3e
	Slc10a3		Syt11		Tpi1		Lphn1
	Cdkn2b		Tsc22d4		Tnk2		Trim2
	Ldha		Upb1		Pdk2		Dbndd2
	Cirbp		Cspg5		Eps8l3		Ctse
	Tmem246		Map7		1700088E04Rik		Tnfaip6
	Apcdd1		Naa40		Sh3kbp1		Klk6
	Zak		Gimap4		Supt6		Il18bp
	Xpnpep1		Aldh6a1		Fhit		Tbc1d8
	Bola2		Lat2		Nfe2l1		4632428N05Rik
	Hcn2		Ctnna2		Tep1		Steap4
	Tpcn2		Mcf2		Serpinf1		Rgs1
	Pwp1		Bco2		Wbp5		Sfrp4
	Arhgap21		Tspan8		Ptprd		Hebp2
	Sema4a		Ankrd40		Grb10		Dlx4
	Hat1		Cdkn1a		Itgb1		Zfhx3
	Ube2t		Stmn2		Csrp1		Irx5
	Ugdh		Lcp2		Tnfaip2		Bgn
	Angptl1		Nkx6-2		Tgm1		Cxadr
	Ripk1		Rapgef3		H2-DMa		Depdc7
	S100a10		Fam19a5		Kif18a		Sidt1
	Hbegf		Oxsr1		Hnrnph3		Scrg1
	Tanc1		Acot5		Tmx2		Ovca2
	Sorbs3		Wsb1		Tmem56		Anln
	Dnajc28		Clk4		Limk2		Tril
	Dnlz		Tars		Ttc13		Sowaha
	Ptpru		Entpd7		Rrm1		Atp1b1
	Pgam5		Antxr2		Pld3		Cxcl14
	Slc11a1		Lin9		Dnajc27		Gjb6
	Cd24a		Fgfr3		Nedd1		Rab27b
	Lrrfip2		Ifngr2		Zfp354b		Slc45a3
	Rilpl1		Tcta		Ednra		Fblim1
	Hebp1		Pilrb1		Txnrd3		Lap3
	Usf2		Mapk8ip3		Napsa		Efemp2
	Map1lc3a		Ripk1		Rassf3		Myo1d
	Abcd4		Slc38a2		Rap2b		Ptprz1
	Upk3a		Klc1		A4galt		Snx30
	Bckdha		Secisbp2l		Slco1a4		Atp2a3
	Psmc2		Gjb6		Mink1		Il17rc
	Trp53		Txndc5		Acot5		Npas2
	Nme6		Acot6		Knstrn		Tfec
	Adrbk1		Sox18		Fam43a		Nap1l5
	Zfp280d		AF251705		Atg5		Piga
	Sptbn1		Hnmt		Cables1		Chst1
	Ptges		Nfkbiz		Pacs2		Nmu
	Oplah		Acsl1		Gnpda1		Triobp
	Aatf		Adcy7		Vasp		Ly86
	Sorl1		Dok2		Abi3bp		Fgf12
	Eif2s2		Cyp2d22		Csdc2		Elavl3
	Slc19a1		Bmp4		Snap23		Abca1
	Gpr56		Ap3s1		Prmt6		Nox4
	Zfyve21		Hacl1		Gpsm1		Gnao1
	Gtse1		Atf5		Mpdz		Myl9
	Ikbkg		Dpm1		Armcx5		Sox10
	Txnrd1		Nabp1		Abcc5		Tcea2
	Tgm2		Wdr33		Ccr7		Rasgrp2
	Dmd		Itga6		Rps4l		Pcyt2
	Cfdp1		Nphs2		Fryl		Scd3
	Bcl6b		Rgs19		Tpp2		Crym
	Igf2		Evl		Ccl25		Ms4a8a
	Gm11944		Eps8		Atn1		Pxmp2
	Zfand1		Slc29a1		Macrod1		Heph
	Lyplal1		Pilra		Pcdh7		Pdgfrb
	BC026585		Trpc6		Ncf1		Cdh10
	Myom2		Rhpn2		Pim2		Cpt1a
	Fxyd1		Nefh		Dnajc17		Fam181b
	Neo1		Arpc3		Clec11a		Atcay
	Ifi30		Jam3		Rrs1		Clec10a
	Adamts1		Arvcf		C78878		Notch1
	Cyp4f15		Fgf11		Nphs2		Clec11a
	Timm10		Lrg1		Wisp2		Cml5
	Wwc1		Moxd1		Magi1		Lrp4
	Lincpint		Klf15		Cpa2		Hipk2
	Rrp1b		Arhgap39		Tcea2		Casp1
	1810021B22Rik		Rmdn3		Gins1		Kcnk13
	Cd59a		Elovl7		Rbms1		Tll1
	Glrx		E230006M18Rik		Bambi		2810408B13Rik
	Cyp4f18		Appl2		2810459M11Rik		Il17rb
	Zic4		Atp5s		Sox13		Ddc
	Pstpip1		Cyp2c44		Maged2		St14
	Bccip		Fmn2		Metrnl		Itih2
	Lama5		Pura		Gyg		Lgmn
	Akr1b10		Pard3b		Rab4a		Mpg
	Rae1		Itpkb		Dap		Cdo1
	Eif5		Trem1		BC028528		Cyp4f18
	Nebl		Htt		5330417C22Rik		Arc
	Mcee		Usp15		Cyp27a1		Thbs4
	Cilp2		Atrn		Nudc		AW112010
	Nav2		Trim28		Tspan13		Pllp
	Arsa		Fam174a		Cd7		Nova1
	Slc24a3		Col3a1		Abhd6		Glipr2
	Sssca1		Bmp7		Ache		Trim6
	Eif4e2		Ccdc25		Ssr2		Nat8
	Spire2		Sptbn1		Pcsk4		Slc22a17
	Nedd1		Orm2		Wwtr1		Tmem119
	Idh2		Gpc3		Ostf1		Irf6
	Prdm4		Kifc5b		Nnmt		Ptgdr
	1110001J03Rik		Chpt1		Lpo		Tgfbi
	Lrrc51		Ppp1r3c		Emp1		Spt1
	Folh1		Vcan		Ap3m2		Scg3
	Unc5c		Dnajc27		Prrt1		Phgdh
	Hhip		Dusp16		Vamp1		Ralgps2
	Ppat		Spi1		Nipsnap1		Synj2
	Pwp2		Il34		Adam19		Crlf1
	Sox13		Elk3		Ccr1		Coch
	Srp19		Sdpr		Pabpc1		Kcnn4
	Fbxo8		Kpna2		Soat1		Cdc42ep5
	Pitpna		Pkp4		Obox2		Erbb2
	Pvr		Dapk2		Sytl2		Ecel1
	Aph1a		Ppp4c		Slc6a20a		Mesp2
	Gnl3		Emilin1		Wdr36		Twist1
	Magohb		Scarb1		Efcab2		Ltbp3
	Mesdc1		Ctse		Got2		Htatip2
	Ifi204		Gba		Mdfic		Esrra
	Gpatch4		Casp1		Grhpr		Mag
	Hist2h2aa2		Rfc2		Tmcc3		Ebf2
	Gpm6a		Nfya		Sdcbp		Tulp2
	Iqgap1		Bak1		Gla		Ntsr2
	Fam26e		Ptgis		Tmem179b		Cxcl1
	Trmt5		Nans		Arap1		Slc16a4
	Rnf167		Dok4		Casp4		Dcn
	Taf13		Dpysl3		Dhcr7		F5
	Lsm4		Trappc1		Specc1		Gamt
	Vldlr		Ptpn1		Cd36		Cd33
	Nup107		Golga7		Chad		Chpt1
	Kcnn4		Pcca		Zcchc18		Fxyd7
	Plxdc2		Apobr		Slc41a1		Slco1c1
	Npas2		A630038E17Rik		Txndc5		Pf4
	Dbf4		Kif1b		Ank3		Arhgap10
	Cuedc1		Nova1		Cdk4		Icos
	Hexa		Gjb4		Cyp46a1		Hspa12b
	Gnai1		Acacb		Slc43a3		Cyp2b10
	Cd244		Dgkz		1500004A13Rik		Ptpn18
	Chst1		Fnbp1		Diap3		Mkrn3
	Slc22a6		Snx15		Top1mt		Casq2
	Dnajb1		Nat8		4921524J17Rik		Fut9
	Anapc15		Cdc37l1		Nnat		Il1a
	Ramp1		Nipal2		Mrc1		Celsr2
	Hnrnph3		Limch1		Myo6		Srcin1
	Itpkb		Gjc3		Clasrp		Mafb
	Larp7		Sh3bgrl3		Sema7a		Spry1
	Cbwd1		Kl		Cep104		Cacnb3
	Dhrs7		Epn2		Gstm1		Hilpda
	Dag1		Cuedc1		Hcn2		Sgms1
	Slc20a2		Nucb2		Fez1		Mkl1
	H2afy2		Cnbd2		Efhd1		Nkx2-2
	Mboat2		Cd38		Klhl2		Pde1b
	Smarca2		Kif1a		Nat2		Zic3
	Fkbp7		Sema4d		C1qb		0610040J01Rik
	Pom121		S100a9		Nrp1		D1Ertd622e
	Rbm18		Abat		Nfatc1		Cd2
	Cyfip2		Htr2b		Spock2		Sv2a
	Plaa		Car5b		Actr3		Asrgl1
	Mrpl40		Frat2		Fcrl1		Fmn2
	Tbc1d14		Zfr2		Mettl7a2		Ppp1r14a
	Ube2f		Mast3		Cbs		Zfp820
	Gpam		Gprc5b		Ccdc137		Dhrs3
	Pdlim7		Itga4		Upf2		F7
	Ankrd46		Nox4		Arl2		Gca
	Oxct1		Pim1		Olig2		Dpysl2
	Ak3		Aqp1		Pcsk5		Slc5a3
	Agt		LOC664787		Rab27b		Lgr6
	Cdadc1		Pard3		Slc7a7		Sema6d
	Prkcq		Pdlim7		Syk		Magi2
	Eepd1		Iqsec1		Cd38		Leprel2
	Runx1t1		Fhit		Npas2		Lrrc4
	Dab1		Efhd1		Ifnar2		Hey2
	Ttyh1		Tmem66		Mlph		Fbxo2
	Sdr42e1		Slc2a9		Cald1		Ctnnd2
	Gab1		Napsa		Id4		Tgfbr2
	D18Ertd232e		Scml2		Bach1		Gabra3
	Msrb2		Ptpru		Id2		Edil3
	Rcc1		Pdia5		Adi1		Kif13a
	2410016O06Rik		Slc22a17		Fgfr2		Fmod
	Gpr85		Zak		Itgax		Atp2c2
	Dep1		Slpi		Papd4		Hnmt
	Itpk1		Arhgap21		Ago2		Csgalnact1
	Etaa1		Pptc7		Adam11		Arhgef1
	Nlrp3		Tubb3		Aif1		Aatk
	Slc35b1		Ap3m2		Eppk1		Pacs2
	Pgm1		Naip2		Eps8l2		Il1b
	Polr3k		Apobec3		Tmeff2		Cpne2
	Comp		Nid2		Nck1		Tesk2
	Ada		Mrgprf		Kdm4b		Fst
	Dpp4		Prkcd		Mesdc1		Atp13a1
	Nmt2		Gpd1		5430435G22Rik		Ebi3
	Tdo2		Arhgef28		Sh3bgrl3		Alpl
	Atp2c1		Prdm1		Wdr86		Ldb3
	Nlgn2		Pfn1		Tm7sf2		Ina
	Cstf3		Otud7b		Atf5		C1ra
	Dtna		Ankra2		Nefm		Prima1
	Plin4		Crybb1		Cd80		Ubr4
	Tmem126a		Stxbp3a		Itfg2		Enpp4
	Plau		Il27ra		Flywch1		Slc6a12
	Ykt6		Kcnk2		Ankrd6		Hdac11
	Setd8		Hnrnpd		Dok1		Cpeb1
	Pdia5		Sele		Ube2t		Bmpr1b
	Sgpl1		Ercc5		P2rx4		Cyp4a12a
	Rere		Wdsub1		Il12rb1		Ahr
	Rad18		Nup43		Lrp2		Pla2g12b
	Macrod2		Ppap2b		Tagln3		Pkib
	Tgif1		Il17d		Nppc		C77080
	Mtss1		Dok1		Ddx25		Lima1
	Otud7b		Ptpn13		Ly86		Rspo2
	Acp5		Lrrc51		Chpf2		Sema4d
	Dnph1		Rwdd3		Il10ra		Foxg1
	Aen		Fpr1		Twist1		Fam174b
	Abca2		Clec7a		Lbp		Irf8
	Samd4		Sox4		Apc2		Mst1r
	Hmg20a		Ppapdc3		Lrrc23		Hmgb3
	Nufip1		Fam81a		Zak		Camkk1
	Thap2		Abhd6		Hnf1a		Olr1
	B3galt6		Zfp14		Myo1f		AI464131
	Oat		Ostf1		Sall4		Gimap3
	Lrrk1		Gpr19		Wnt3		Plek
	Pinx1		Socs2		Arhgef10		Sytl2
	Nfkb2		Pfkm		Sox2		Mgl2
	Nip7		Ehbp1l1		Lsm10		Necab3
	Sfxn4		Chst10		Mgat2		Ptprd
	B4galt4		Snrpe		Mtag2		Cmbl
	Adora2a		Ccdc109b		B930003M22Rik		Ltbr
	Ptn		Morn4		Lama5		Fign
	Bnip2		Pgd		Tifa		Lgi1
	Ercc6l		Plgrkt		Pigh		Cfp
	Kdm5a		Gch1		Scgb1a1		Fgd6
	Tnfaip6		Gpx7		Ddrgk1		Fcrl1
	Srebf1		Ccnt2		Pigm		Fam69b
	Lif		Apc		Tomm40		Cd300ld
	Dcaf8		Park2		Stk39		Sfrp2
	Kat6b		Ankrd6		Trav9d-3		Itpr3
	Pold3		Plscr1		Cd3g		Pfkfb3
	Taf10		Pccb		Sccpdh		Vit
	Mrpl54		Rhoh		Tpcn2		Mast3
	Sar1a		Igfbp3		Prkag2		Rarg
	Il2rg		Cdk2		Rhou		Nt5dc2
	Alox5ap		Hck		Asb4		Tmprss3
	Gprc5b		Tnnt2		Ripk1		Ednra
	Hmces		Igf2bp2		Mbp		Htr2b
	Rab32		Cideb		Trpc6		Vsx1
	Nxn		Serpinh1		Plekha7		Ptger4
	Mrgprf		Stc1		Nolc1		Slc1a3
	Mrpl39		Arap3		Rgs19		Cela1
	Slc16a3		Esam		Dbndd2		Crlf2
	Golim4		Mink1		Txn1		Bcl6b
	Mrpl16		Polr1e		Vrk2		Tnc
	Pth1r		Akr1c14		Foxp2		Sgcg
	Calca		Bst1		Mmp14		Gdpd2
	Slc6a1		Rasl11b		Cdc45		Josd2
	Ankra2		Esyt1		Ikbke		Sp100
	Cap2		H6pd		Fes		Bdkrb1
	Pdlim4		Tet1		Cdkn2c		Tcte1
	Ptpn1		Jak3		Psat1		Atp1b2
	Slc39a14		Klhl1		Dtd1		Hcn2
	Rbmxl1		Adam19		Haus4		Rlbp1
	Uhrf1		Wfs1		Cyp2d22		Zpbp
	Npnt		St8sia4		Krt1		Plcb4
	Mut		Snrpd3		Neurl4		Chst15
	Carns1		Pstpip2		Naip2		Npc1
	Ldb3		Slc25a10		Zfp612		Tspan33
	Rwdd4a		Rnf43		Vegfb		Aldh3a1
	Psmc6		Slain1		B3gnt2		Dll1
	Mrpl20		Nop58		L2hgdh		Rufy3
	Mndal		Etv4		Pla2g5		Was
	Gtf2i		Hlx		Asgr1		Fam110a
	Spryd4		Clip4		Med11		Baiap3
	Zdhhc1		Eps8l3		Siglec1		Hspa1l
	Dpagt1		Ikbke		Parvg		Aspa
	Igf2bp2		Bmpr1b		Mcm5		Ccl4
	Prkg2		Batf		C1qa		Osgin2
	Ccnt2		Coro1a		Hpgd		Tbc1d8b
	Adck3		Inpp5d		Vav1		Hck
	Trmt10a		Foxj1		Enpep		Cdk18
	Ifi202b		Dis3		Unk		Dsg2
	Pard3		D930015E06Rik		Chfr		Cd3g
	Fgfbp1		Shd		Crlf2		1190005I06Rik
	Sec61a1		1110008F13Rik		Slc6a12		Myzap
	Slc13a3		Hrsp12		Cdc6		Myc
	Dfna5		Gja4		Itgal		Edn1
	Kcnn2		Nkiras2		Npn2		Kctd4
	Srsf6		Cyp4f15		Rfk		Slc22a4
	Tceb3		Sorbs1		Rorc		Fyb
	Haus6		Qtrtd1		Lace1		A4galt
	Exd2		Ddx21		Commd2		Prr5
	Pcdh1		Pcolce2		Sv2a		Wdr81
	Nrp2		Cd97		Dpysl5		Eppk1
	Aldh1a3		Bcat1		Slc25a28		Gpld1
	Ms4a4c		Cacng7		Mthfd1		Wnt16
	Nap1l5		Cdadc1		LOC665506		Tap2
	Tomm20		Mif4gd		Dock8		Steap1
	Wnt6		Ntrk2		Dnmt3a		Lgi4
	Mrps2		Wdr55		Fbf1		Cotl1
	Fuca2		Ddc		Lhpp		Fjx1
	Slit2		Efemp2		Ugt8a		Kcnk2
	Plet1		Ccdc9		Abcg1		Lix1
	Gucd1		Nme5		Oxnad1		Tnnc1
	Nfkbiz		Tmcc3		Ly96		Enpep
	Rnf103		Fancl		Arrdc4		Pparg
	Rpsa		Inpp5a		Plp1		Folr1
	Rtn3		Hat1		Mms22l		Ccr7
	Clcn2		Slc35a5		Msrb1		Eml6
	Tst		Dhcr7		Ddo		Pla2g7
	Sgk2		Abi3bp		Mettl7a1		Gdap1
	Birc5		Cdkn1c		Simc1		D4Ertd335e
	Kcne1l		Trem3		Gadd45b		Pla2g5
	Adss		Adcy3		Themis2		Ccdc82
	Psmd6		Cpq		Clec4e		Slc39a14
	Pcca		Lst1		Stac2		Dgkg
	Apoe		Mical2		Skap2		Acot1
	Qpct		C2		Gmip		Stac2
	Plxdc1		Ptger2		Lyz1		Fam81a
	Orm3		Prep		Aspa		Lyl1
	Epha3		Dhrs11		Clasp2		Cdkn1c
	Bbs2		Mccc1		Tecr		Anxa8
	Timm13		Nasp		Ncstn		Capn3
	Naga		Stap1		Elf1		Tmem56
	Evc		Entpd1		Calb2		S1pr3
	Rrp15		Bok		Aldh1a3		Me1
	Mlh3		Col4a2		Snx5		Nlrx1
	Nprl2		Pink1		Aldoc		Mrvi1
	Ptbp3		En2		Slc25a35		Frmd5
	Htr1d		Car2		Slc38a3		Slc25a53
	Cars		Col6a3		Spock1		Kcnu1
	Wdr46		Cbr2		Cdc25b		Ly6g6d
	Wwtr1		Rab30		Nabp2		Rab6b
	Mal		Fbxo32		Rusc2		Pou3f1
	Timm23		Pla2g16		Ggh		Gga1
	Map2k2		Tk2		Lrrn1		Zbtb7c
	Fgf11		Hs3st1		Tacstd2		Tmem51
	Aplnr		Srgap3		Scrib		Zfp239
	Pbld2		Larp7		Kifc3		Cdc6
	Efhd2		Npy1r		Zwilch		Cda
	Trem3		Frs3		Masp1		Eltd1
	Galnt2		Rnh1		Tcte2		Cnn1
	Nkd1		Rfc3		Slain1		Cdca7l
	Csad		Sphk1		Igfbp6		Cd274
	Arsg		Tmem183a		Col22a1		Kcnd2
	Stc1		Slc2a4		Abcg4		Fkbp5
	Vegfb		Gnao1		Dnase1l1		Tlr2
	Pagr1a		Bnip2		Cd79a		Tubb3
	Lrrc1		Tcte2		Slc5a11		Pnliprp2
	Dctn6		Ptpn6		Lpl		Vash2
	Cadps2		Ctsd		Prpf40b		Serpinf1
	Ptrhd1		Slc6a9		Abhd8		Ing4
	Taz		Rab40b		Slc25a23		Cd86
	Fbln7		Tlcd1		Rspo2		B230354O11Rik
	Wnt5b		Dnajb4		Gjb6		Six6
	Pygl		Sirt3		Tor4a		Fam13c
	S100a13		Chmp6		Nfkbiz		Arsi
	Flnc		Pecam1		Rrp12		Tmem100
	Vdr		Sgcd		Foxj1		A930012O16Rik
	Yeats4		Fkbp10		Cd74		Ctla2b
	Pfn1		Dlx4		Prox1		Nrp2
	Nudt21		Gabarapl1		Pstpip2		Csdc2
	Lrp6		Ncald		Cacng7		Sstr4
	Trappc4		Il3ra		Secisbp2l		Slc6a15
	Kcnab1		Slc16a2		BC057675 /// Gm20186		Kcna6
	Hey2		C80068		Sec14l2		Slitrk1
	AI597479		Acad8		Cryl1		Pacrg
	Mvp		Clu		Ciita		Sfxn2
	Nrep		Ptprn		Blvra		Abcg1
	Slc41a3		Eml6		Mcoln2		Gdnf
	Rgs7		Bgn		Pfkl		Ppfibp2
	Srsf2		Ankib1		Slc8b1		Fcna
	Was		Hipk2		Tcf21		Msx2
	Fam134b		Cyp4f16		4632428N05Rik		Nav2
	Tmem56		Mcm9		Efnb1		Igfbpl1
	Cdc37l1		Fmnl3		Rab6b		Col5a1
	Cdca4		Ahi1		Tppp3		Chrna5
	Sh2b2		Eltd1		Cd3d		Tagln3
	Arhgef12		Fxyd7		Dapk1		Cdc25b
	Nr1d2		Rabgap1l		Anln		Gstt3
	Rnmtl1		Clmn		Cd14		Isyna1
	Cycs		Apba2		Arap2		Abcd2
	Rnd2		Lgals3		Shc1		Adcy8
	Denr		Igfbp7		Ang		Cdk5rap2
	Map3k5		Iqgap1		Shroom3		Cilp2
	Pmaip1		Rorc		Hsd17b2		Spock2
	Slc35a5		Pcdh1		Sgpl1		Pycr1
	Ebna1bp2		Axin2		Anxa4		Akr1b10
	Cntn1		Ndc1		Pdgfa		Lat2
	Slc35e4		Tmem71		Mixl1		Vwa1
	C1ql3		Trim16		Adap2		Slc16a7
	Pop7		Myo6		Pcyt2		F3
	Surf2		Mmp19		Fgd6		Fgfbp1
	Gpc4		Slamf7		Map7d1		Tfap2d
	Zdhhc5		Tbc1d1		Epn2		Tspan12
	Shmt2		Rundc3a		Cry2		Pcdhb19
	Mcm2		Ptgfrn		Krba1		Msrb2
	Chaf1b		Cxcl11		Acss2		Trib1
	Mpp6		Tsta3		Kif1c		Metrn
	4632415L05Rik		Cxx1c		Dusp16		Gpha2
	Nif3l1		Enpp1		Sppl2a		C77691
	Ddx49		Aatk		B3gnt9		Col12a1
	Polr3gl		Lonp2		Katnbl1		Celsr1
	Grpel2		Scd2		Gnl2		Dtx1
	Kif16b		Snai1		Ror1		Tmem151b
	Map7		Slc6a1		Ccdc109b		Tpm2
	Csrp1		Ogfod3		Htatip2		C78878
	Arhgap9		Bax		Coch		Ncam2
	Slc41a2		Myo1f		Clec16a		Qprt
	Arhgef10		Pmf1		Ptprf		Fam109b
	Cx3cr1		Zfyve21		Tspan2		Ush1c
	Tm7sf3		Enpp5		Mapre3		Aif1
	Sfrp1		Fam213b		Plscr1		Sycp3
	Blvra		Rnf19b		Cend1		Ptbp2
	Stxbp3a		Snrnp70		Nit2		Sema4f
	Ptk2b		Ropn1l		Hoga1		Ppargc1b
	Naa20		Ppp1r14c		Dsn1
	Tirap		Arhgap5		Glb1
	Tenc1		Hagh		Pabpc4
	Pkd2		Grem1		Crip1
	C1qa		Acyp2		Pip5k1b
	Smoc2		Lysmd2		Rnf208
	H2-Q10		Pik3cg		Galk2
	Sash3		Golm1		Zfp2
	Dera		Stx1a		Phldb1
	Cryz		Cpne2		Ckap5
	Pdcl3		Elmod3		Akr1c14
	Nup88		Pi16		Batf
	Abcb1b		Lgi4		Morc4
	Coq3		Echdc1		Hck
	Prtn3		Lsm2		Alg5
	Tmed10		Pald1		Tmem2
	Ppp2r1b		Sod3		Cyhr1
	Trim32		Fads1		Gsta4
	Dnajb4		Skil		H2-DMb2
	Napsa		Creb3l1		Clstn1
	Rrm2b		Rassf2		Fetub
	Mcm6		Amotl2		Pick1
	Gramd3		Ehd1		Tmem39a
	Tob1		Ddx41		Snrpd3
	Fbxl20		Mllt3		Cbl
	Tspan3		Rgl2		Amotl2
	Pim1		Pcsk1n		Asb13
	Dnajb2		Rnf208		Adck3
	Magoh		Endog		Eef1a2
	Atp13a1		5430435G22Rik		Orm2
	Itpr1		Fbl		Ddr1
	Rnaseh1		Slc30a7		H2-M3
	Farp1		Adck3		Ncdn
	Cadm1		Ephx1		Col9a2
	Slc37a2		Actn2		Pf4
	Stard8		Adcy4		U2af1l4
	Xpo4		Cdkn2a		Gpr34
	Shfm1		Tshb		Cd3e
	Fbxo21		Sh3bp1		Snrpn
	Slitrk1		Hsd17b2		Zcchc3
	Wbscr22		Agap1		Cps1
	Ube2j2		Slc37a4		Nid1
	Nop16		Il7		Ccrl2
	Vgll4		Gclc		Cadps
	Jam3		Alcam		Cysltr1
	Slc1a3		Pck2		Fgf11
	Armc7		Ganc		Rnf220
	Prrx2		Rbl2		Bdh1
	Smn1		2810459M11Rik		Trem2
	Ier3ip1		Ffar2		Hspa1a
	Rorc		Igfbp6		Myo1g
	Ppan		Itgax		Olig1
	Ccrn4l		Themis2		Rgs10
	Htra3		Faah		Lims1
	Ttyh2		Pdzk1ip1		Col6a1
	Acyp1		Thbs2		Cacnb4
	Gtf2f2		Gramd3		Itgb5
	Tmem191c		Fam115c		Nabp1
	Ncln		Ldlrap1		Tmeff1
	Stip1		Tmem45a		Habp4
	Rassf8		Dph7		Myl9
	Cyth2		Mettl7a2		Nr1h4
	Arid4b		St6galnac4		Ehd4
	Nelfe		Elmo1		Mob1a
	Cd99l2		Cebpd		Tmem170
	Cd83		Tead2		Smarca1
	Stmn4		Tmem205		Wdr78
	Pnliprp1		Cd180		Slc52a3
	L3hypdh		Fzd9		Tmem100
	Spock3		Tspan15		Fnbp1
	Tnrc6c		Ddrgk1		Ncf2
	Cpeb3		Cipc		Elmod3
	Wnk4		Bcan		Cldn3
	Fignl1		Tmem106a		Arf5
	Arg2		Rab15		Cystm1
	Pm20d1		Bicd1		Six1
	Wbp2		Neo1		Usp15
	Rnf128		Lhx6		Cdk2
	Rab2b		Rap2b		Sprr1a
	Mtmr10		Iffo2		Tlr2
	Tbpl1		Nf1		Stab2
	Eif3d		Tagln3		Dvl1
	Vill		Smarca2		Ppapdc3
	Pkia		Scrn3		Ifngr1
	Hprt		Lmnb2		Mpv17l
	Nbl1		Atp1b2		Nagk
	Dok5		Cxcl1		Fyb
	Usp15		Nlgn2		Gid4
	Prkrip1		Sytl2		Etv6
	Hpgd		C1ql3		Mpp1
	Gabarapl1		Adap2		Gabpb1
	Tmem199		Tmem80		Ets1
	Entpd5		Tsr2		Tspan32
	Cstf2		Cxcl13		Rlbp1
	9130401M01Rik		Mesdc1		Car2
	2210016F16Rik		Fmnl1		Gch1
	Fcgr3		Flt3		Itgb7
	Las1l		Kif3c		Arnt2
	Mfap4		Chpf2		St3gal3
	Pigb		Stam		Cnbd2
	Pde12		Lypla2		Rps25
	Dpp7		Emp1		Ucp2
	Itgbl1		Nppb		Lpp
	Amy1		Zfp651		Krr1
	BC027231		Spock3		Nme4
	Sars		Pik3cd		Idh2
	Mrpl32		Tmem63a		Itsn1
	Pxmp4		C3		Phf1
	Doc2a		1700073E17Rik		Plp2
	Inpp5k		Ddo		Rcbtb2
	Cd68		Cfi		Acacb
	Slc27a1		Apbb1		Ppp1r14b
	Tarbp2		Slfn2		Upf1
	Ech1		Ggact		Naip1
	AA675344		Nek8		Gspt2
	D10Jhu81e		1700088E04Rik		Angptl4
	Ntrk2		Csk		Irak4
	B3gnt1		3110057O12Rik		Chil3
	Sel1l3		Fktn		Gtse1
	Pik3c3		Ly9		Cacnb1
	Btbd3		Fst		Il18
	Kcmf1		Slc12a8		Tanc1
	Sirt3		Npr2		Fabp5
	Apobr		Elf4		Pld4
	Eif6		2010111I01Rik		Stip1
	Upp2		Car14		Copb1
	Zdhhc16		Col7a1		Mmp23
	Rbl1		Pick1		Bcan
	Nfix		Gm10374		Lgr5
	Rwdd2b		Fasn		Kcnk2
	Gar1		Tst		Epha8
	Col4a3		Rims2		Rerg
	Farsa		BC028528		Fam19a5
	Sema6d		Pappa		Esyt1
	Fen1		Wnt3		Vapb
	Zfp39		Chchd10		Cdk5rap2
	Emr4		Rfx2		Trim16
	Vtn		Sccpdh		Acat2
	Gpr34		Nmt2		Meox1
	Cd300a		Bpifb1		Bcl10
	Ccr7		Ryr1		Csk
	Casp4		Serpinf1		Acy3
	Chst10		Palmd		Ercc5
	Crlf2		Phlpp1		Ptger2
	Pthlh		Pde9a		Calhm2
	Commd1		Macrod2		Tshz2
	Dus1l		Lrrc61		Hmha1
	Dnase2a		Katnbl1		Atl3
	Npas3		Med8		Mertk
	Sf3b3		Utrn		Cntn3
	1700037H04Rik		Abca1		Upk3a
	Ubr2		Tm7sf2		Fam129a
	C1qbp		Syf2		Piga
	D2hgdh		Pacs2		Ovgp1
	Mxd4		1700094D03Rik		Agbl3
	Rnf208		Chek2		Clpp
	Arhgap5		Nme1		Pi4k2b
	Noa1		Gstt1		Pdzrn3
	Hdac11		Abhd3		Rnf43
	Chst7		Prg4		Igfbp7
	Tceal1		Spag5		Hid1
	Erlin1		Ptpn18		Agpat5
	Nicn1		4632415L05Rik		Aktip
	Osbpl1a		Cd28		Man2b1
	Ngrn		Etnk1		Il12a
	Mid1ip1		Pon3		Birc3
	Olr1		Hnrnph3		Lgals9
	Ptplb		Ppfia4		Nfam1
	Dnttip1		Tyro3		Agap3
	Nxt1		Ptplb		Fads1
	Bak1		Prmt6		Urm1
	Igsf6		Bckdha		Cluap1
	Rsph9		Ksr1		Pank1
	Nmd3		Kdelr3		Rdh11
	Pgrmc1		Cpeb3		Pex5l
	Ksr1		F10		Ccdc25
	Smyd2		Myd88		Sec11c
	Nup160		Gpr34		Irak1bp1
	Klrk1		Lincpint		Pnkd
	Foxk2		Myo1b		Enah
	Mga		Rbbp6		Spire2
	Cinp		Thbs3		Stmn1
	Wls		Mras		Hspa1b
	Arl2		Cox7a1		Slc27a3
	Mrpl47		Dll4		Rbm47
	Rhod		Mpdz		Ngfr
	Ncf2		Zfp932		Cst6
	Fam136a		Lrrc8c		Inca1
	Asgr1		Plekhg2		Itga6
	Shbg		Cdc42bpa		Rbl1
	Sez6l2		Rfwd3		Fam101b
	Nras		Pold1		Mfap4
	Gprasp1		Nedd1		Mkrn3
	Polr2c		Polh		Ms4a8a
	Plk2		Rsph9		Gzme
	Esm1		Serpinb2		Nov
	Pde9a		Gdi1		2900011O08Rik
	Ccni		Trim39		Fermt3
	Kifc2		Dos		Ucn2
	Rpl12		Mrm1		Arhgap21
	Ppp1r3c		Pllp		Pdia5
	Pdgfd		Pcdh7		C76628
	Ppif		Zyg11b		Spg21
	Gtf3c6		Clcf1		Bin1
	Six5		Nras		Rfx2
	F7		Nfatc1		6430548M08Rik
	Slc7a8		Adat2		Shd
	Bmp2		Dtx1		Wdr54
	Tex12		Spc25		Impa2
	Aimp1		Nov		Pcbp4
	Gfpt2		Plbd1		Dbt
	Lrpap1		Slc35c1		Larp1b
	Gins1		Tex11		Rhox4b
	Cpox		Msc		Ik
	Angpt1		2810408B13Rik		Rgs6
	Pgls		Acadm		Lmnb1
	Egfl7		Nanos1		Mcoln3
	Mpst		Lsr		Gpr50
	Phf3		Tmem38a		Gab3
	Exo1		Slc6a17		Sigmar1
	Arl6ip4		Colec12		Rarres2
	Slco2a1		Ccr9		Lhx2
	Ccdc9		Snx14		Hebp1
	Cdv3		Plac8		Hivep1
	Hspa2		Sel1l3		Itgb4
	Enpp2		Spag1		Cideb
	Rnf149		Atxn7		Gamt
	Inpp5a		Slc20a1		Fam46c
	Smpdl3a		Ubr2		Serp1
	Sertad1		Rpgr		Aldh7a1
	Il13ra1		AW549877		Rfc5
	Lnx1		Sgcg		Htr2b
	Dysf		Atp2a2		Ccl9
	Pam		Tgfbr3		Fkbp4
	Acox1		Tnfrsf10b		Pappa
	Mmp16		Zfp2		Rnd2
	Exosc5		Ptgfr		Gria1
	Mast3		Dnajc9		Sc5d
	Hexdc		Pwp1		Sirpa
	Pecam1		Tcf7l2		Oit3
	Zfp532		Ddx25		Emr4
	Pter		Rogdi		Tmem97
	Prpf38a		Fkbp11		Tlr4
	Cmah		Xpo4		Magee1
	Mrpl37		Magi2		Pou3f1
	Higd2a		Tnfrsf1b		Rbbp6
	Slc1a5		Hgf		Atp11c
	Shmt1		Emp2		Nkain1
	Zfp235		Pm20d1		Hs6st2
	Tbc1d1		Asb13		Il34
	Txn1		Dkk2		Tgds
	Zfp110		Nfam1		Ppp5c
	Mmp12		Pcnxl4		Larp1
	Gm16136		Abhd2		LOC269472
	Ctla2a		Myrf		Samhd1
	Asb4		Grn		Ptpn1
	Ehbp1		Unc5b		Clec4b1
	Emc9		Id4		Lama4
	Usp16		Polr3e		Msantd2
	Serping1		Hist2h2aa2		Hmga2
	Sorcs1		Ccrl2		Il1r1
	Rnf126		C1qtnf6		Fgf12
	Itga7		Cml5		Smpdl3a
	Spry2		Ehhadh		Hdhd2
	Dnah5		Sptlc2		Pde1c
	Polr3g		Icosl		Gdnf
	Dapk2		Blnk		Cebpa
	Zfp553		Timp2		Ethe1
	Aard		Dut		Xpc
	Cd80		Lmo2		Cst7
	U2af1		Rnasel		Siglece
	Tmem38a		Stap2		Map3k8
	Trim27		Fabp5		Galnt10
	Slc38a5		Plcl2		Ubqln4
	Anxa3		Egfl7		Il17d
	Arhgef5		Angpt1		Lynx1
	Clec5a		Kcnq1		Slc6a1
	Robo4		Tlr7		Fbxo36
	Kdelr2		Atp11c		Arsi
	Sema3f		Ctsz		Ufsp1
	Akap2		Bnip3		Axin2
	Nudt16		Gimap1		Dtx3
	Tuba4a		Fbxo36		Iqgap2
	Yipf4		Phf19		Dpagt1
	Mlst8		Wnt5b		Sbds
	Vrk1		D1Ertd622e		Nfe2l3
	Aars		Sos2		Fjx1
	Golt1b		Stac2		Nrbp2
	Btbd17		Rnf103		Abhd15
	Scrn3		B3gnt8		Cdc37l1
	Klk8		Igf2r		Aldh3a1
	Gpcpd1		Eya4		Pbxip1
	Ninj2		Gja1		Apba2
	Bckdhb		Pacsin3		Ccl8
	Dap		Myo19		Pkdcc
	Riok2		Slc7a4		Ostc
	Dync1li1		Ctsw		Ppme1
	Map2k3os		Unc93b1		Hdgfrp2
	Zfp398		Sall4		Slfn3
	Ostf1		Plxna2		Slc2a9
	Mok		Noc4l		Dennd4c
	Slain2		Cadps2		F2r
	Abhd4		Mcm4		Casp2
	C80068		Tnfaip8		Snhg8
	Tmcc2		Lhpp		Frmd5
	Tlr1		Pcmtd1		BC029722
	Ccr5		Slc12a2		Tgfbr1
	Rgn		Prima1		Lysmd1
	Larp6		Cacng3		Enpp1
	Fxyd7		Crebrf		Bak1
	Fmn2		Ikzf4		Gimap4
	Pygm		She		Mcm10
	Twist2		Peg10		Tyro3
	Rcsd1		1700019G17Rik		Hipk2
	Zkscan5		Hcn2		Comp
	Rgs1		Ppdpf		Eno1
	B3gnt3		Slc16a1		Ptprz1
	Pyhin1		Gap43		Gpr19
	Snrnp27		Gjc1		Ctsz
	Ephb6		Cnr2		Gstk1
	Mmd2		Fxyd1		Vtn
	Myo5a		Stxbp4		Klra17
	Cebpa		Scin		Rimklb
	Id4		Bdh1		Il27ra
	Ankrd44		Ms4a8a		Gprc5b
	Dnttip2		Cysltr1		Tmub1
	Neu2		Sox13		Naglu
	Nabp1		Nanog		Fbxo2
	Tmem63a		Tnfaip6		Tuft1
	Pelo		Trpt1		Eif2s1
	Myo1g		Lyrm1		Dram2
	Dact1		Ldlr		Ldoc1l
	Fbln5		Gpr146		Mast3
	Nup54		Cyp4f13		Spib
	Cyp4f13		Cdh1		Zfp277
	Pik3r1		Rilpl1		Sycp3
	Il1rap		Mefv		Sugp1
	Bhlhe22		Itih3		Mok
	Gclm		Gprasp1		Rab15
	Spred1		Gjc2		Espn
	Chac1		Ltc4s		Zfpm1
	Papss2		Tenc1		Vav3
	Paqr7		Gpnmb		Lysmd2
	Tbrg4		Gpr56		Chd6
	Chrd		Cybb		Phc1
	Vamp4		Ache		Zfp553
	Dimt1		Irf8		Nosip
	Hs3st3a1		Apc2		Prelp
	Slc16a4		Pja2		Irf8
	Abhd6		Pglyrp1		Polr3e
	Meig1		Otud7a		Kctd4
	Lefty1		Cd36		Nrep
	Tcf7		Robo4		Nipa2
	Mtmr7		Rps25		Amy1
	Enpp3		Lrrfip1		Pitpnm2
	Aldoc		Steap3		3930401B19Rik
	Psmg1		Gpr85		Klf15
	Rps26		Slc38a1		Rhpn1
	Dab2		Zfp37		Itgav
	Slc25a23		Ifi204		Mmp10
	Zfp759		Uck2		Plod2
	Efcc1		Vav3		Slc41a2
	Dgkg		Cbx4		Aim2
	Irak1bp1		Mroh1		Itga3
	Prkd1		Meig1		Sox10
	Nova1		Atg10		Gpr143
	Zkscan14		Dnlz		Gpr56
	Amot		Runx1		Lfng
	Ch25h		Sgpl1		Nudt5
	Thbs2		Cdc73		Mmd2
	Prss35		Bod1l		Slamf6
	Nudcd1		Nol3		Sdpr
	Nup155		Plekhf2		Chst1
	Gabpb1		Nmu		Adamtsl4
	Fhl1		Rhbdl3		Zfp574
	Pycr1		Phactr1		Usp20
	Gsn		Ripk4		Myo5a
	P2ry2		Krt1		Arhgap39
	Abtb1		Zfp57		Clip2
	Fcgr4		Dusp18		Havcr2
	Dennd6a		Lgr6		Hscb
	Hist3h2a		Nfe2l3		Taf1d
	Rqcd1		Robo1		Enpp4
	Eya3		Mall		Gldc
	Btbd10		Car6		Ddit4l
	Daglb		Col22a1		Ppp1r3c
	Prkab1		Gpsm3		Zfp14
	Dcx		B4galnt1		Myo10
	Stx1a		Wisp1		Ecsit
	Fermt3		Masp1		Kera
	Uxt		Cartpt		Prepl
	Mageh1		Necab2		Fam131a
	Slc12a2		Dhrs3		Nrk
	Timm9		Eci1		Wfdc18
	Car11		Anapc15		Nomo1
	Pigm		Vit		Lama1
	Basp1		Slc24a3		Pacsin3
	Snx14		Kif13a		Gsk3a
	Smpd2		Ephx2		Dlx3
	Has1		Acsl5		Dpysl4
	Kpna3		Brwd1		Acsl5
	Spi1		Plod1		Phyhipl
	Limch1		Gdf9		Col13a1
	Htra2		Hivep1		Wnt4
	Ace		Arhgef1		Nup155
	Hif1a		Dus1l		Slc20a2
	Aig1		Il1r1		Mrvi1
	Ubald1		Rbbp9		Slc3a1
	Rfc3		Zic4		Pla2g2c
	Col5a2		Slc25a23		Tex11
	Tma16		9030617O03Rik		Fndc4
	Gria1		Clec16a		Celsr2
	Ptprc		Tenm2		Tspan10
	Ctsa		Thrsp		Apobec3
	Ccl17		Vtn		Cldn14
	Nipsnap3b		Cyfip2		Sstr2
	Atr		Cys1		Trim2
	Gstm5		Tcte1		Zfp219
	Alyref		Sall1		Arc
	Dna2		Atoh8		Epb4.1l4b
	Osgin1		Gas1		Nkd1
	Cpsf4		1500015O10Rik		Odf2
	Nhsl2		Pi4k2b		Thra
	Tmem163		Csrp1		Il13ra1
	Birc2		Dhh		Chaf1b
	Scara3		Cd83		Cdo1
	C1qc		Npl		Ephx1
	Dok2		Mpeg1		Tesc
	Plscr1		Gpr37l1		Kcne3
	Ms4a8a		Agfg2		C1qtnf3
	Ccz1		Akt1		Tmem199
	Dtd1		Gss		Sdc4
	Slc6a8		Cyp2d12		Desi2
	Pdzk1ip1		Hyi		Kctd11
	Selm		Phkb		Oca2
	Zcchc18		Emcn		Pik3cd
	Mlx		Nacc2		Casp7
	Elk3		Psma8		Extl1
	Nek6		Degs2		Tmem141
	Zrsr2		Zfp759		Crlf1
	Lamb2		Ehf		Gp1ba
	Atg10		Mfsd6		Cd37
	Traf2		Prcp		Tnfaip8l1
	Pdcd6ip		Rarb		Hdac5
	Ict1		P2rx6		2610019E17Rik /// Rab26os
	Nat8		Ephb6		Pcdh18
	Tacstd2		Cd46		Gpr31b
	Metap1		Phf1		Pex11a
	Pde1b		Thsd1		Cyfip2
	Il3ra		Mmp10		Pigb
	Lsm8		Cacna1g		B3gnt3
	Gemin2		Myct1		Fam118a
	Plp1		Rai2		Ezh1
	Vav1		Nubp1		Klrk1
	Cartpt		Ncam1		Polr3g
	Fancl		Atxn7l1		Cep290
	Cckbr		Tarbp2		Peg3
	Dock9		Hfe		Hmgn5
	Hint2		Toporsos		Dok2
	Gamt		Taf7		Nanp
	Jup		Ece1		Ffar2
	Elmod3		Mab21l2		Synj2
	Slc22a3		Cybrd1		Ppl
	Cnih4		Plekho1		Fgfr3
	Plekhb2		Fbxo2		Ubr4
	Msra		Pde1c		Wnt5b
	Prkcd		Fam129a		Ryr1
	Procr		Isyna1		Cdc42ep5
	Usp24		Havcr2		Heph
	Slc25a29		Chd6		Phka1
	Secisbp2l		Ppp1r14a		Pcx
	Nup62		Jag1		Rilpl2
	Itgb7		Rasgrp1		Umps
	Qdpr		Zfp503		Acvr1
	Ptpn11		Dab1		Casq1
	Thnsl2		Ctsf		Zfp354a
	Rab20		Ndrg2		Gjc1
	Dut		Psmc3ip		Adam10
	Otud7a		Flywch2		Ppdpf
	Ndrg2		Reck		Ppp1r15a
	Ltb4r1		Spryd7		Dcn
	Slamf9		Cacnb4		Serpinb6c
	Fabp7		Trim47		Sptlc2
	Cyp4f14		Lmna		Sall1
	Hmgb2		Ctf1		Map4
	Gstm7		Ccl12		Aes
	Ift81		Hspa2		Wsb1
	Col9a2		Pter		Lif
	Gm9885		Taz		Kcnj10
	Batf		Gm9885		Nxn
	Cpped1		Gmppb		Slc25a53
	Ppara		Gstt3		Rbfox2
	Rpa3		Dnajc12		C2
	Efhd1		Rab3gap2		Pipox
	Sil1		Chac1		Sf3b2
	Pappa		Myh14		Crybb1
	Skap2		D9Ertd26e		Per1
	Klhl7		Laptm5		Gsap
	Prkag2		Mtbp		Icos
	Kdm3b		Ccbl2		Slfn2
	Serpind1		4931432E15Rik		Cln6
	Mtcp1		Ykt6		2610018G03Rik
	Utp3		Tead1		Sdf2l1
	Mcm7		Arhgdig		Ecel1
	Gmppb		Epyc		Slc4a3
	Dck		Agbl3		Tenc1
	Nudt16l1		Tdo2		Rbm28
	Sirt2		Zfp239		Pold2
	Nudt6		Pygb		Tspan6
	Ncoa1		Six5		Tmem82
	Plxnd1		Mndal		Rdm1
	Nub1		2610018G03Rik		Cachd1
	Aplp1		Calca		Cd83
	Plekho1		Rel		Gcnt1
	1190002N15Rik		Mmp11		Pcdhb19
	Snhg5		Sil1		Cux2
	Fcgr1		Acsl6		Sp1
	Osmr		Cend1		Akr1b10
	Tmod2		Ptprf		Abhd3
	Nudt13		Nnmt		Amigo1
	Kpna2		Pex7		Camk2g
	Tspan2		P4ha2		Bub1b
	Tmem40		St7l		Bcr
	Kl		Adam11		Sgcg
	Mrps18a		Crim1		Scg5
	Mcm3		Dok3		Hk1
	Mfsd7b		1190002N15Rik		Map6
	H2afx		Rassf5		Fntb
	Plbd1		Sv2a		D10Jhu81e
	Bmpr1b		Fam131a		Samsn1
	Nfia		D18Ertd232e		Lsm12
	Psmg4		Gmip		Iffo2
	Fuca1		Abcb4		Slco3a1
	Thop1		D4Ertd335e		Gripap1
	Myh14		Cep85		Ccdc114
	Spock1		Crtap		Cd86
	Rai2		Col20a1		Mc5r
	Hepacam2		Tmem245		Polr2h
	Prpf40a		Clock		Slc6a15
	Prmt5		Col8a1		Angptl6
	Hcls1		Lrrc48		Nop14
	Srsf7		Folr2		Ccl3
	Nfkbie		Plod2		Lrrc51
	Yrdc		Timp4		Dusp8
	Tlr4		Thoc6		Fancl
	Smek1		Srpk1		Ugdh
	Stk40		Cd79b		Farp1
	Rgl2		Tmem60		Akr1c13
	Bsdc1		Col1a1		Pole
	Purg		Galnt16		Spon1
	Cipc		Swap70		Casp1
	Pard3b		Prss22		Vamp5
	Ccdc59		Farsa		Nat1
	Slk		Ahr		Folr2
	Fbxo2		Lrrn1		Tmco4
	Kdm4b		Rps27l		Slc25a30
	Mlc1		Zfp354b		Grhl1
	Gtf2h2		Vsig2		Fbxo16
[truncated: 1,832 more rows]
